# Supplementary material for: Evolutionary model discovery of causal factors behind the socio-agricultural behavior of the Ancestral Pueblo
Source: PLoS One. 2020 Dec 18;15(12):e0239922. doi: 10.1371/journal.pone.0239922 (PMC7748155; doi:10.1371/journal.pone.0239922)
Supplement: S1 File — This archive contains the Evolutionary Model Discovery Python source code. This Python package is also being actively maintained at: https://github.com/chathika/evolutionarymodeldiscovery and documentation is available at https://evolutionarymodeldiscovery.readthedocs.io/en/latest/. (ZIP) [file pone.0239922.s001.zip]

Archive with 53 entries (39 files):
- EvolutionaryModelDiscovery_SourceCode/
- EvolutionaryModelDiscovery_SourceCode/ArtificialAnasazi/
- EvolutionaryModelDiscovery_SourceCode/ArtificialAnasazi/3Mig5Qual/
- EvolutionaryModelDiscovery_SourceCode/ArtificialAnasazi/3Mig5Qual/Artificial Anasazi Ver 6 3Mig5Qual-table.csv
- EvolutionaryModelDiscovery_SourceCode/ArtificialAnasazi/5Soc6Qual/
- EvolutionaryModelDiscovery_SourceCode/ArtificialAnasazi/5Soc6Qual/Artificial Anasazi Ver 6 5Soc6Qual-table.csv
- EvolutionaryModelDiscovery_SourceCode/ArtificialAnasazi/Artificial Anasazi Ver 6.nlogo
- EvolutionaryModelDiscovery_SourceCode/ArtificialAnasazi/data/
- EvolutionaryModelDiscovery_SourceCode/ArtificialAnasazi/data/adjustedPDSI.txt
- EvolutionaryModelDiscovery_SourceCode/ArtificialAnasazi/data/environment.txt
- EvolutionaryModelDiscovery_SourceCode/ArtificialAnasazi/data/log.txt
- EvolutionaryModelDiscovery_SourceCode/ArtificialAnasazi/data/map.txt
- EvolutionaryModelDiscovery_SourceCode/ArtificialAnasazi/data/settlements.txt
- EvolutionaryModelDiscovery_SourceCode/ArtificialAnasazi/data/water.txt
- EvolutionaryModelDiscovery_SourceCode/ArtificialAnasazi/FactorImportances.py
- EvolutionaryModelDiscovery_SourceCode/ArtificialAnasazi/factors.nls
- EvolutionaryModelDiscovery_SourceCode/ArtificialAnasazi/FactorScores.csv
- EvolutionaryModelDiscovery_SourceCode/ArtificialAnasazi/MinusDist/
- EvolutionaryModelDiscovery_SourceCode/ArtificialAnasazi/MinusDist/Artificial Anasazi Ver 6 MinusDist-table.csv
- EvolutionaryModelDiscovery_SourceCode/ArtificialAnasazi/Qual/
- EvolutionaryModelDiscovery_SourceCode/ArtificialAnasazi/Qual/Artificial Anasazi Ver 6 Qual-table.csv
- EvolutionaryModelDiscovery_SourceCode/ArtificialAnasazi/README.txt
- EvolutionaryModelDiscovery_SourceCode/ArtificialAnasazi/RunEMD.py
- EvolutionaryModelDiscovery_SourceCode/EvolutionaryModelDiscovery/
- EvolutionaryModelDiscovery_SourceCode/EvolutionaryModelDiscovery/build/
- EvolutionaryModelDiscovery_SourceCode/EvolutionaryModelDiscovery/build/lib/
- EvolutionaryModelDiscovery_SourceCode/EvolutionaryModelDiscovery/build/lib/EvolutionaryModelDiscovery/
- EvolutionaryModelDiscovery_SourceCode/EvolutionaryModelDiscovery/build/lib/EvolutionaryModelDiscovery/ABMEvaluator.py
- EvolutionaryModelDiscovery_SourceCode/EvolutionaryModelDiscovery/build/lib/EvolutionaryModelDiscovery/Factor.py
- EvolutionaryModelDiscovery_SourceCode/EvolutionaryModelDiscovery/build/lib/EvolutionaryModelDiscovery/FactorGenerator.py
- EvolutionaryModelDiscovery_SourceCode/EvolutionaryModelDiscovery/build/lib/EvolutionaryModelDiscovery/ModelFactors.py
- EvolutionaryModelDiscovery_SourceCode/EvolutionaryModelDiscovery/build/lib/EvolutionaryModelDiscovery/NetLogoWriter.py
- EvolutionaryModelDiscovery_SourceCode/EvolutionaryModelDiscovery/build/lib/EvolutionaryModelDiscovery/PrimitiveSetGenerator.py
- EvolutionaryModelDiscovery_SourceCode/EvolutionaryModelDiscovery/build/lib/EvolutionaryModelDiscovery/Util.py
- EvolutionaryModelDiscovery_SourceCode/EvolutionaryModelDiscovery/build/lib/EvolutionaryModelDiscovery/__init__.py
- EvolutionaryModelDiscovery_SourceCode/EvolutionaryModelDiscovery/CHANGES.txt
- EvolutionaryModelDiscovery_SourceCode/EvolutionaryModelDiscovery/dist/
- EvolutionaryModelDiscovery_SourceCode/EvolutionaryModelDiscovery/dist/EvolutionaryModelDiscovery-0.0.4-py2.py3-none-any.whl
- EvolutionaryModelDiscovery_SourceCode/EvolutionaryModelDiscovery/dist/EvolutionaryModelDiscovery-0.0.4.tar.gz
- EvolutionaryModelDiscovery_SourceCode/EvolutionaryModelDiscovery/EvolutionaryModelDiscovery/
- EvolutionaryModelDiscovery_SourceCode/EvolutionaryModelDiscovery/EvolutionaryModelDiscovery/ABMEvaluator.py
- EvolutionaryModelDiscovery_SourceCode/EvolutionaryModelDiscovery/EvolutionaryModelDiscovery/Factor.py
- EvolutionaryModelDiscovery_SourceCode/EvolutionaryModelDiscovery/EvolutionaryModelDiscovery/FactorGenerator.py
- EvolutionaryModelDiscovery_SourceCode/EvolutionaryModelDiscovery/EvolutionaryModelDiscovery/ModelFactors.py
- EvolutionaryModelDiscovery_SourceCode/EvolutionaryModelDiscovery/EvolutionaryModelDiscovery/NetLogoWriter.py
- EvolutionaryModelDiscovery_SourceCode/EvolutionaryModelDiscovery/EvolutionaryModelDiscovery/PrimitiveSetGenerator.py
- EvolutionaryModelDiscovery_SourceCode/EvolutionaryModelDiscovery/EvolutionaryModelDiscovery/Util.py
- EvolutionaryModelDiscovery_SourceCode/EvolutionaryModelDiscovery/EvolutionaryModelDiscovery/__init__.py
- EvolutionaryModelDiscovery_SourceCode/EvolutionaryModelDiscovery/EvolutionaryModelDiscovery/__pycache__/
- EvolutionaryModelDiscovery_SourceCode/EvolutionaryModelDiscovery/EvolutionaryModelDiscovery/__pycache__/__init__.cpython-36.pyc
- EvolutionaryModelDiscovery_SourceCode/EvolutionaryModelDiscovery/LICENSE.txt
- EvolutionaryModelDiscovery_SourceCode/EvolutionaryModelDiscovery/MANIFEST.in
- EvolutionaryModelDiscovery_SourceCode/EvolutionaryModelDiscovery/setup.py
