# Supplementary material for: Evolutionary model discovery of causal factors behind the socio-agricultural behavior of the Ancestral Pueblo
Source: PLoS One. 2020 Dec 18;15(12):e0239922. doi: 10.1371/journal.pone.0239922 (PMC7748155; doi:10.1371/journal.pone.0239922)
Supplement: S1 File — This archive contains the Evolutionary Model Discovery Python source code. This Python package is also being actively maintained at: https://github.com/chathika/evolutionarymodeldiscovery and documentation is available at https://evolutionarymodeldiscovery.readthedocs.io/en/latest/. (ZIP) [file pone.0239922.s001.zip › EvolutionaryModelDiscovery_SourceCode/ArtificialAnasazi/3Mig5Qual/Artificial Anasazi Ver 6 3Mig5Qual-table.csv]

Run	Step	L2_error
8	0	0
3	0	0
4	0	0
7	0	0
5	0	0
4	1	0
8	1	0
6	0	0
2	0	0
4	2	0
1	0	0
8	2	0
4	3	1
3	1	2
7	1	2
3	2	2.8284271247461903
4	4	1.4142135623730951
6	1	1
7	2	3.605551275463989
5	1	2
3	3	3.464101615137755
8	3	1
3	4	4
4	5	1.7320508075688774
3	5	4.123105625617661
7	3	4.69041575982343
8	4	1.4142135623730951
5	2	2.8284271247461903
4	6	2
5	3	3.464101615137755
6	2	1
4	7	4.47213595499958
3	6	5.0990195135927845
2	1	2
7	4	6.164414002968976
6	3	1
5	4	4.58257569495584
4	8	6
1	1	1
8	5	2.449489742783178
3	7	5.916079783099616
2	2	2.8284271247461903
7	5	7.937253933193771
5	5	5.477225575051661
6	4	1
4	9	7.211102550927978
3	8	6.6332495807108
4	10	8.246211251235321
8	6	3.1622776601683795
5	6	7.416198487095663
2	3	2.8284271247461903
1	2	1.4142135623730951
6	5	1.4142135623730951
4	11	8.774964387392123
7	6	9.9498743710662
3	9	6.928203230275509
7	7	11.135528725660043
5	7	9.539392014169456
5	8	10.770329614269007
7	8	12.649110640673518
8	7	3.7416573867739418
1	3	1.7320508075688774
5	9	11.489125293076057
6	6	1.7320508075688774
8	8	4.242640687119286
4	12	9.273618495495704
7	9	13.601470508735444
3	10	7.211102550927978
5	10	12.529964086141668
2	4	3.0000000000000004
7	10	14.49137674618944
8	9	5.830951894845301
1	4	2.6457513110645907
4	13	9.486832980505138
3	11	7.810249675906654
7	11	16.09347693943108
2	5	3.6055512754639896
8	10	6.557438524302
6	7	3.4641016151377544
5	11	13.892443989449804
7	12	17.549928774784245
2	6	4.123105625617661
8	11	7.211102550927978
7	13	18.894443627691185
3	12	8.366600265340756
2	7	4.58257569495584
8	12	8.246211251235321
6	8	4.58257569495584
7	14	20.149441679609886
2	8	5
5	12	15.556349186104045
4	14	9.486832980505138
8	13	9.643650760992955
7	15	21.02379604162864
1	5	5.656854249492381
5	13	17.05872210923198
8	14	11.916375287812984
6	9	5
3	13	8.888194417315589
2	9	6.4031242374328485
7	16	21.61018278497431
4	15	9.695359714832659
1	6	6.92820323027551
5	14	18.84144368141677
8	15	13.820274961085254
4	16	9.899494936611665
5	15	20.09975124224178
2	10	8.774964387392123
6	10	5.830951894845301
7	17	21.97726097583591
3	14	9.38083151964686
4	17	10.099504938362077
2	11	11.224972160321824
8	16	17.05872210923198
6	11	7.681145747868608
7	18	22.181073012818835
1	7	8.54400374531753
5	16	21.283796653792763
4	18	10.535653752852738
8	17	20.85665361461421
2	12	14.38749456993816
7	19	22.27105745132009
4	19	10.583005244258361
3	15	9.591663046625438
6	12	9.746794344808963
7	20	22.360679774997898
8	18	23.57965224510319
4	20	10.630145812734648
5	17	23.108440016582687
2	13	17.52141546793523
1	8	9.899494936611665
5	18	25.592967784139457
2	14	20.688160865577203
8	19	26.019223662515373
4	21	11.04536101718726
6	13	11.445523142259598
7	21	22.561028345356956
3	16	10.04987562112089
8	20	27.874719729532707
3	17	10.099504938362077
2	15	23.430749027719962
5	19	27.856776554368242
4	22	11.224972160321823
7	22	22.58317958127243
6	14	13.96424004376894
3	18	10.14889156509222
8	21	30.757112998459398
1	9	10.344080432788601
7	23	22.58317958127243
2	16	27.29468812791236
3	19	10.198039027185569
4	23	11.61895003862225
8	22	32.046840717924134
6	15	17.175564037317667
3	20	10.246950765959598
2	17	30.675723300355934
4	24	12
5	20	30.7408522978788
8	23	33.28663395418648
3	21	10.677078252031311
7	24	22.67156809750927
2	18	33.31666249791537
3	22	11.090536506409418
4	25	12.36931687685298
6	16	19.87460691435179
2	19	35.76310948449534
1	10	11.090536506409418
8	24	34.48187929913333
3	23	11.489125293076057
6	17	22.24859546128699
5	21	34.20526275297414
3	24	12.165525060596439
2	20	37.72267222772003
8	25	35.637059362410916
4	26	13.341664064126332
7	25	22.759613353482084
3	25	13.152946437965904
2	21	39.89987468652001
8	26	36.52396473549934
5	22	37.3496987939662
3	26	13.49073756323204
1	11	11.789826122551595
3	27	13.638181696985853
8	27	37.86819245752297
4	27	13.92838827718412
7	26	23.302360395462088
6	18	25.278449319529077
2	22	41.66533331199932
5	23	39.230090491866065
3	28	13.78404875209022
4	28	14.491376746189438
8	28	39.433488306260706
5	24	41.02438299353203
8	29	40.93897898091744
1	12	12.165525060596439
7	27	23.83275057562597
8	30	42.14261501141095
3	29	13.928388277184117
5	25	43.034869582700026
8	31	43.31281565541543
2	23	43.09292285283049
4	29	15.329709716755891
3	30	14.071247279470287
7	28	24.166091947189145
5	26	44.955533585978046
3	31	14.106735979665883
2	24	44.73253849269008
6	19	28.425340807103794
4	30	16.1245154965971
5	27	46.52956049652737
3	32	14.14213562373095
8	32	44.45222154178573
2	25	46.06517122512408
7	29	24.24871130596428
1	13	12.529964086141666
6	20	31.25699921617557
5	28	48.05205510693585
4	31	17.204650534085253
3	33	14.177446878757824
7	30	24.331050121192877
2	26	48.4458460551573
8	33	46.31414470763764
7	31	24.657656011875904
1	14	13.152946437965904
3	34	14.317821063276352
2	27	51.34199061197374
7	32	24.97999199359359
8	34	48.10405388322277
5	29	49.52776998815917
6	21	34.66987164671943
4	32	18.57417562100671
2	28	54.08326913195984
8	35	49.578221024962154
3	35	14.456832294800959
6	22	37.027017163147235
4	33	19.849433241279208
2	29	57
7	33	25.298221281347033
8	36	50.78385570237848
5	30	50.7346035758633
6	23	39.242833740697165
3	36	14.999999999999998
2	30	60.08327554319921
5	31	52.134441590948306
1	15	13.49073756323204
8	37	52.182372502598994
3	37	15.297058540778353
4	34	21.047565179849187
7	34	25.612496949731394
2	31	63.647466563878254
6	24	41.03656905736638
5	32	53.98147830506312
3	38	15.588457268119894
4	35	22.181073012818832
5	33	55.767373974394744
2	32	67.34240862933252
8	38	53.777318638995006
4	36	22.97825058615211
3	39	16.09347693943108
7	35	25.92296279363144
6	25	43.358966777357594
1	16	13.820274961085252
2	33	70.54076835419359
5	34	58.30094338859364
4	37	23.51595203260969
6	26	45.880278987817846
7	36	26.229754097208
3	40	16.583123951777
8	39	55.32630477449221
7	37	26.40075756488817
4	38	23.85372088375312
5	35	60.728905802755904
1	17	14.14213562373095
2	34	74.19568720619817
3	41	17.320508075688775
6	27	48.590122453025366
7	38	26.570660511172846
3	42	17.578395831246947
4	39	24.8596057893121
5	36	63.34035048845246
8	40	57.59340239992771
7	39	26.645825188948457
2	35	77.67882594375381
3	43	17.83255450012701
6	28	50.85272854036448
4	40	25.357444666211926
8	41	60.04997918400971
7	40	26.72077843177478
3	44	18.083141320025128
2	36	80.2122185206219
4	41	25.845695966640164
5	37	65.58200972827838
8	42	62.68971207462991
3	45	18.330302779823363
4	42	26.32489316217636
1	18	14.696938456699067
3	46	18.574175621006713
8	43	65.2226954364813
4	43	26.795522013948517
5	38	67.27555276621665
7	41	26.88865931949751
3	47	18.814887722226782
8	44	67.66091929614907
4	44	26.962937525425517
6	29	53.944415837044716
2	37	82.91561975888499
1	19	15.231546211727816
5	39	69.6419413859206
6	30	56.267219586540804
7	42	27.055498516937373
8	45	70.27801932325639
6	31	58.77924803874239
2	38	85.78461400507668
3	48	19.235384061671347
4	45	27.25802634087801
5	40	72.18725649309579
7	43	27.34958866235469
3	49	19.646882704388503
1	20	15.74801574802362
3	50	20.273134932713294
6	32	62.088646305101555
5	41	74.90660852021001
4	46	27.712812921102028
8	46	72.80109889280517
7	44	27.64054992217051
2	39	89.63816151617567
3	51	25.826343140289914
6	33	65.23036102920175
5	42	77.27871634544663
7	45	28.284271247461906
3	52	31.480152477394387
8	47	74.99333303701069
4	47	28.354893757515644
6	34	67.94115100585213
2	40	93.05912099305472
5	43	79.12648102879338
3	53	36.26292872893749
7	46	28.722813232690147
1	21	16.852299546352715
2	41	96.10411021387169
3	54	40.484564959994316
8	48	76.89603370785777
6	35	70.82372483850311
4	48	28.6356421265527
7	47	29.563490998188968
1	22	17.888543819998315
4	49	29.06888370749726
6	36	74.16198487095664
2	42	99.05553997631833
7	48	30.166206257996713
3	55	44.30575583375144
8	49	78.54298186343576
5	44	81.14801291467339
1	23	19.209372712298542
2	43	101.46920715172656
7	49	30.757112998459398
3	56	47.45524207081869
6	37	77.35631842325488
2	44	104.04326023342405
8	50	80.57915363169309
1	24	19.849433241279204
4	50	29.8998327754521
7	50	31.54362059117501
3	57	50.07993610219566
6	38	80.15609770940699
5	45	83.34266614405853
2	45	106.77546534667971
8	51	80.63498000247782
3	58	52.27810249043093
7	51	34.51086785347479
5	46	85.48099203916622
4	51	32.21800738717402
8	52	80.78985084773952
7	52	37.242448899072144
6	39	83.39064695755754
2	46	109.43948099292137
4	52	35.128336140500586
5	47	87.78952101475437
3	59	54.3874985635486
7	53	39.44616584663204
8	53	80.84553172563093
1	25	20.736441353327717
8	54	80.90117428072351
3	60	56.41808220774613
7	54	41.53311931459038
6	40	86.77557259966655
2	47	111.62884931772788
5	48	89.82204629154248
4	53	38.19685850956855
3	61	58.642987645583
4	54	41.03656905736637
5	49	91.80958555619343
7	55	43.52011029397789
3	62	61.05735008989499
1	26	21.886068628239286
8	55	80.95677859203637
6	41	90.87904048789248
3	63	63.118935352238
7	56	45.716517802649854
5	50	93.55746896961247
2	48	113.77609590770813
4	55	43.692104549906944
3	64	65.36818798161687
2	49	115.52056094046634
5	51	93.60555539069249
8	56	81.05553651663776
7	57	47.812132351527694
6	42	95.0946896519464
1	27	22.693611435820433
5	52	93.69098142297368
3	65	67.29784543356496
2	50	117.07262703125781
7	58	49.819674828324615
8	57	81.15417426109391
4	56	45.05552130427523
3	66	68.9492567037528
6	43	99.7145927134038
7	59	51.74939613174246
5	53	93.73899935459093
3	67	70.35623639735144
8	58	81.2526922630875
4	57	46.1519230368573
2	51	117.07262703125781
7	60	53.87949517209679
3	68	72.15261603018978
1	28	23.473389188611
8	59	81.30805618141414
2	52	117.07262703125781
7	61	56.2049819855856
4	58	47.22287581247038
5	54	93.82430388763882
6	44	104.72344532147518
3	69	73.90534486760751
4	59	48.27007354458868
3	70	75.61745830163825
1	29	24.22808287917143
6	45	109.50342460398214
5	55	93.87225362161067
7	62	58.719673023612806
4	60	49.50757517794626
8	60	81.40638795573723
2	53	117.1793497165776
3	71	77.09085548883213
6	46	114.08330289748804
4	61	50.94114250780012
1	30	24.95996794869737
6	47	118.7602627144282
4	62	52.11525688318154
8	61	81.50460109711598
2	54	117.28597529116598
7	63	61.13100686231171
3	72	78.7337284776988
5	56	93.893556754444
4	63	53.263495942343106
3	73	80.34301463101818
1	31	25.139610179953067
6	48	122.9959348921744
5	57	93.89888178247917
7	64	63.45076831686123
4	64	54.59853477887479
3	74	81.92069335644078
8	62	81.51073548925932
1	32	25.317977802344323
7	65	65.68865959965997
6	49	126.14277624977186
2	55	117.3541648174448
3	75	83.28265125462805
8	63	81.51686941977101
4	65	55.90169943749475
5	58	94.03190947758105
3	76	84.80566018845676
1	33	25.632011235952593
5	59	94.05317644821996
3	77	87.13208364316786
4	66	56.97367813297647
8	64	81.51686941977101
6	50	129.43338054767793
7	66	67.60917097554147
2	56	117.42231474468555
7	67	70.22819946431775
6	51	129.68037631037322
5	60	94.10100955887773
1	34	25.942243542145693
3	78	89.39798655450804
4	67	58.223706512038554
2	57	117.57550765359254
8	65	81.51686941977101
7	68	72.49827584156743
3	79	91.39474820797966
5	61	94.14881836751854
7	69	74.6993975879324
2	58	117.7285012220915
6	52	130.06536818077288
1	35	26.627053911388693
8	66	81.54140052758474
3	80	93.77632963600144
4	68	59.657354953098626
3	81	96.09890738192605
2	59	117.83462988442743
6	53	130.44922383824292
8	67	81.56592425762119
1	36	27.531799795872406
4	69	61.057350089895
3	82	98.81295461628501
5	62	94.1700589359484
7	70	76
8	68	81.590440616533
2	60	117.94066304714417
3	83	101.45442326483357
6	54	130.75932089147605
7	71	77.46612162745726
5	63	94.1700589359484
2	61	118.04660096758397
3	84	104.02884215447176
8	69	81.64557550780077
7	72	79.1012010022604
4	70	61.87083319303209
1	37	28.40774542268358
6	55	131.00381673829204
8	70	81.74350127074321
5	64	94.1700589359484
7	73	80.51086883148139
3	85	106.54107189248661
2	62	118.11435137188028
4	71	62.84106937345991
6	56	131.38493064274917
3	86	108.78878618681247
7	74	82.08532146492455
2	63	118.18206293680947
8	71	81.84130986244047
1	38	29.03446228191595
3	87	110.61193425666147
2	64	118.18629362155323
4	72	63.97655820689326
6	57	131.76494222667884
5	65	94.17536832951595
8	72	82.06095295571454
7	75	83.82720322186589
8	73	82.44998483929513
5	66	94.1806774237688
4	73	64.91532946846993
3	88	112.58774356030055
2	65	118.19052415485767
6	58	132.4046826966479
8	74	82.83718971573091
7	76	85.5336191213724
5	67	94.22844581123046
4	74	65.84071688552609
4	75	66.92533152700852
1	39	29.866369046136157
3	89	114.52947218947618
2	66	118.20744477400734
7	77	88.07383266328316
8	75	83.13242448046367
5	68	94.36100889668356
7	78	90.5428075553216
6	59	133.14278050273705
4	76	67.99264666123831
8	76	83.5164654424503
3	90	116.43882514007086
2	67	118.22436297142816
7	79	92.9462210097861
3	91	118.31736981525577
1	40	31.192947920964443
5	69	94.49338601193203
4	77	69.41901756723442
8	77	84.37416666255137
7	80	95.28903399657278
2	68	118.24127874815967
3	92	120.72696467649635
7	81	97.79570542718123
4	78	70.81666470542086
8	78	85.08818954473057
6	60	133.87680904473342
3	93	123.08939840619905
5	70	94.75230867899732
2	69	118.25819210524062
1	41	32.7566787083184
4	79	72.60165287374662
7	82	100.69756700139287
3	94	125.80540528927999
8	79	85.79627031520657
4	80	74.34379597518544
1	42	34.249087579087416
6	61	134.71451295239135
7	83	103.29085148259746
3	95	128.07419724519065
4	81	76.26270385975047
2	70	118.27510304370907
5	71	95.08943158942529
3	96	130.30349189488362
8	80	86.49855490122361
1	43	35.17101079013795
8	81	87.46999485537881
3	97	132.31779925618474
5	72	95.61380653441213
4	82	78.59389289251423
2	71	118.34272263219229
6	62	135.44002362669616
7	84	105.8206029088854
7	85	108.50806421644432
8	82	88.58329413608412
1	44	36.565010597564445
5	73	96.13532129243649
4	83	81.61494961096281
3	98	134.30189872075525
6	63	136.38181696985862
8	83	89.3923934124151
3	99	136.2571099062357
5	74	96.88137075826288
2	72	118.49472562101656
7	86	110.91888928401693
1	45	37.907782842049734
4	84	85.07055894961546
8	84	90.19423484901901
5	75	97.39609848448752
6	64	137.43725841270268
3	100	138.02173741842262
4	85	88.95504482602433
2	73	118.56221995222592
7	87	113.70136322841519
4	86	92.67685795278129
3	101	143.98263784220654
1	46	39.4715087119811
5	76	97.72410142846029
6	65	138.36545811726282
7	88	116.4173526584418
4	87	96.25487000666512
8	85	90.98901032542335
2	74	118.66760299256067
3	102	150.55563755635325
1	47	40.97560249709576
7	89	119.28537211242629
6	66	138.88484438555565
5	77	98.45811292118083
8	86	91.77690341256887
4	88	99.44847912361456
2	75	118.87388274974447
1	48	42.42640687119285
5	78	99.44847912361453
3	103	155.7786891715295
4	89	103.31505214633539
7	90	121.67579874403951
8	87	92.55808986793103
2	76	119.14277149705724
3	104	160.5864253291666
1	49	43.58898943540674
3	105	165.02121075789015
6	67	139.2443894740467
2	77	119.84990613262904
8	88	93.33273809333998
5	79	100.42907945411028
7	91	124.02015965156636
4	90	107.0420478129973
8	89	94.3769039543044
4	91	110.90085662428402
2	78	120.78493283518434
3	106	169.799882214329
6	68	139.37359864766356
1	50	44.721359549995796
2	79	121.97540735738492
5	80	101.40019723846693
4	92	115.15207336387826
3	107	174.22112386275091
8	90	95.26804291051641
2	80	123.15437466854351
1	51	46.3033476111609
6	69	139.54927445171475
7	92	126.92517480783711
3	108	178.31713322056297
8	91	96.15092303249094
7	93	129.9769210283118
4	93	118.7476315553283
6	70	139.67820159208813
3	109	182.3211452355431
5	81	102.36210236215352
8	92	97.31392500562289
4	94	122.00409829181969
2	81	124.32216214336039
1	52	47.83304297240559
5	82	104.11051820061216
3	110	186.65744024817226
8	93	98.62048468751306
2	82	125.92060990957751
5	83	105.83005244258361
4	95	125.1758762701504
6	71	139.76766435767613
7	94	132.95864018558555
1	53	48.86716689148246
3	111	190.8952592391964
8	94	100.07497189607398
5	84	107.34989520255712
4	96	128.05467582247826
6	72	139.7712416772492
2	83	127.49901960407378
5	85	109.01834707974615
8	95	101.50862032359615
7	95	135.47693530634652
3	112	195.67830743339948
1	54	49.51767361255978
3	113	200.3471986327735
4	97	130.28430450365076
2	84	129.3831519170869
7	96	138.14123207789916
6	73	139.7712416772492
5	86	110.49434374663707
8	96	102.92230079045063
7	97	140.75510647930327
4	98	132.2989040015071
3	114	204.49938875214275
5	87	111.95088208674372
8	97	104.48444860360796
6	74	139.78555004005244
7	98	143.13629868066312
4	99	134.11562175973384
1	55	49.8798556533597
8	98	105.70241246064346
4	100	135.90805715629958
6	75	139.8177385026664
5	88	113.08846094982457
3	115	208.56893344887203
2	85	131.2402377321833
7	99	145.6605643267937
6	76	139.8177385026664
8	99	107.22406446316047
5	89	114.35908359199105
1	56	50.36864103785211
6	77	139.83204210766573
8	100	108.56334556377669
7	100	147.96283317103658
5	90	115.4729405531876
3	116	212.7557284775195
4	101	140.5951635014519
2	86	132.90974381135487
6	78	139.86421987055874
4	102	145.9040780787158
3	117	216.6702563805194
2	87	134.71822445385772
8	101	112.36992480196822
5	91	116.4431191612454
7	101	153.53826884526217
4	103	151.02648774304458
1	57	50.852728540364474
3	118	220.7034209068813
8	102	116.5675769671824
6	79	139.8785187224972
5	92	117.40528097151336
3	119	224.85328549967866
4	104	155.9807680452946
2	88	135.91541487263314
8	103	120.88010589009258
1	58	51.33225107084239
8	104	125.04399225872467
6	80	139.88209320710067
2	89	137.52817893071946
4	105	160.78246173012778
7	102	159.17914436257033
5	93	118.2370500308596
3	120	228.7422129822128
8	105	129.0736224021004
4	106	165.6834330885258
2	90	138.9748178628056
1	59	51.95190083144215
6	81	139.89639023220005
3	121	232.2132640483743
5	94	118.94956914591998
7	103	164.37457224278944
8	106	133.22537295875733
2	91	140.40655255364683
4	107	170.4435390385919
7	104	169.41074346097417
5	95	119.65784554303156
8	107	136.78450204610166
1	60	52.191953402799555
4	108	175.78395831246945
2	92	142.1196678859052
7	105	174.0689518552921
4	109	181.20706387997132
3	122	235.465496410833
5	96	120.25805586321441
6	82	139.89639023220005
8	108	140.4777562463182
7	106	178.60571099491753
2	93	143.66279963859813
4	110	186.71100663860182
5	97	120.76009274590675
3	123	238.6734170367534
2	94	145.18953130305226
7	107	183.03005217723125
8	109	144.07636863830234
4	111	192.53571097331533
8	110	147.58726232300668
8	111	151.6805854419081
1	61	52.43090691567332
7	108	187.56598838808702
5	98	120.96280420029953
4	112	198.42882855069223
8	112	156.12815249018988
2	95	146.30105946301276
6	83	139.89639023220005
3	124	241.83878927913943
5	99	121.16517651536684
2	96	147.52965803525743
4	113	203.91910160649496
3	125	244.9632625517549
8	113	160.2248420189578
6	84	139.89639023220005
4	114	209.2653817524533
7	109	191.9947915960222
2	97	149.01677757890215
8	114	164.00304875214968
5	100	121.23118410706053
3	126	247.4510052515447
1	62	53.03772242470448
6	85	139.89996426018126
4	115	214.2615224439517
7	110	196.32371227134024
3	127	250.05599372940455
2	98	150.35291816256841
5	101	122.56018929489301
8	115	167.2901670750555
4	116	218.73271360269825
7	111	200.76603298366982
3	128	252.63412279421007
2	99	151.81238421156556
5	102	124.18131904598214
4	117	223.5173371351762
3	129	255.18620652378533
7	112	205.31926358722407
8	116	170.32322213955436
2	100	153.39817469578966
1	63	53.49766350038102
4	118	227.61590454096134
3	130	258.00000000000006
7	113	209.77368757782756
2	101	157.79733838059502
8	117	173.30320250935924
5	103	125.78155667664478
6	86	139.91425945914162
3	131	260.7834350567536
7	114	214.33851730382014
8	118	176.60690813215655
2	102	162.30834852218788
4	119	231.64196510995157
5	104	127.36168968728393
1	64	53.95368384086484
8	119	179.8499374478623
8	120	182.85239949204927
7	115	218.60924042684016
3	132	263.5374736161824
4	120	235.41877580176146
2	103	166.47221990470365
6	87	139.91783303067555
7	116	222.99327344115116
8	121	186.558301879064
3	133	266.40758247467363
1	65	54.405882034941776
6	88	139.93212640419642
3	134	269.24709840590674
7	117	226.9140806560933
8	122	190.79832284378176
5	105	129.24782396620844
4	121	238.96234012915093
2	104	170.7542093185407
3	135	271.9154280286428
8	123	194.74342094150438
6	89	139.9356995194579
5	106	131.6434578701122
3	136	274.55782633172197
8	124	198.6101709379456
7	118	230.95237604320076
1	66	54.99090833947008
4	122	242.45411937106783
6	90	139.99285696063214
2	105	174.9314151317596
5	107	133.63756956784275
8	125	202.2127592413495
3	137	277.1750349508411
1	67	55.569775957799216
5	108	135.95587519485875
2	106	179.22611416866687
7	119	233.74130999889604
3	138	279.76776083030006
6	91	140.04999107461597
4	123	245.8963196145888
8	126	205.7522782376904
5	109	138.6109663771233
2	107	184.08150368790456
7	120	236.65164271561696
4	124	249.62772281940164
3	139	282.3366784532254
1	68	56.293871780150276
8	127	209.60438926701886
6	92	140.13921649559774
4	125	253.47583711273154
2	108	188.16747859287486
3	140	285.0175433197051
1	69	57.77542730261715
7	121	239.08157603629775
5	110	140.84743519141557
8	128	213.0211257129207
6	93	140.3139337343231
3	141	287.5395624953199
4	126	256.93189759156024
2	109	192.16659439142907
7	122	241.62988225796911
8	129	216.38391807156088
8	130	220.23396649926636
1	70	58.813263810130444
4	127	260.6722079547415
3	142	290.3084566456857
8	131	224.39251324409193
5	111	143.22709240922268
1	71	59.83310120660636
6	94	140.37093716293273
4	128	264.1950037377694
7	123	244.5996729351861
2	110	196.2855063421648
3	143	292.78490398242866
5	112	145.93834314531603
1	72	61.449165982948855
8	132	228.86021934796787
2	111	200.3197444087827
3	144	295.11353747329173
4	129	267.51261652490336
8	133	233.4373577643475
7	124	247.38229524361685
5	113	148.6001345894411
6	95	140.4599587070992
1	73	63.023805026354914
8	134	238.12181756403584
5	114	151.2150786132124
6	96	140.58805070133099
3	145	297.42393985689847
7	125	250.43761698275284
2	112	204.27432535685935
4	130	270.63628729348176
8	135	242.7158832874354
7	126	253.45611059905423
2	113	208.34826613149443
6	97	140.6769348542966
5	115	153.26773959317077
8	136	247.41665263276028
1	74	65.02307282803542
7	127	256.7508519946915
8	137	252.22212432695108
4	131	274.18971534322725
2	114	212.53940811059024
3	146	299.1404352473934
5	116	155.29327094243334
2	115	216.64948649835299
6	98	140.73379125142623
8	138	256.56383221334994
4	132	277.85787734019704
1	75	66.73080248281148
8	139	260.65494432294963
3	147	300.74241470068694
4	133	281.6398409316409
6	99	140.8616342372898
2	116	220.31114361284594
7	128	259.6959760951255
5	117	157.45475540611662
4	134	285.3716874533982
8	140	264.5108693418854
1	76	68.39590631024637
2	117	223.73645210380903
4	135	288.89790584218497
3	148	302.44007670942017
7	129	262.6080729909117
5	118	159.42709932756102
2	118	227.28396335861453
7	130	265.4882294942659
4	136	292.08046836445595
8	141	267.82456944798764
3	149	304.02467005162583
1	77	70.9859140956852
6	100	140.91841611372166
5	119	161.53327830512202
8	142	271.57871787016
2	119	230.77694858889186
4	137	295.08473359358993
7	131	268.337474088134
8	143	275.28167392690705
1	78	73.23250644351864
8	144	278.77589565814327
6	101	141.82383438618493
3	150	305.4046496044223
7	132	271.76092434343826
4	138	298.20127430981904
5	120	163.30646037435264
2	120	234.0491401394161
8	145	282.3844896590462
7	133	275.1417816326702
3	151	307.0765376905242
1	79	75.65712127751095
5	121	165.06059493410294
2	121	237.4426246485665
8	146	285.94754763767423
6	102	142.72350892547453
4	139	301.1444835954993
3	152	309.0647181416862
7	134	278.4815972375912
2	122	241.4849891815225
4	140	304.1989480586676
6	103	143.61754767437023
8	147	289.31297931478974
3	153	311.0401903291598
7	135	281.93616298729745
5	122	166.65533294797382
4	141	307.22304601054907
1	80	77.76888838089432
4	142	310.5012077271197
3	154	312.7858692460386
5	123	168.10116001979287
7	136	285.19642353998756
2	123	245.28350943347178
6	104	144.86890625665677
8	148	292.49102550334766
8	149	295.6349099818896
4	143	313.74511948395303
2	124	248.85337048149466
5	124	169.66732154425026
7	137	288.4198328825533
4	144	317.39565214413375
6	105	145.9828757080775
8	150	298.6034159215195
1	81	79.82480817390042
5	125	171.49927113547744
7	138	291.4618328357934
4	145	321.0046728631843
2	125	252.37274020781254
3	155	314.3183099980018
8	151	301.9751645417218
6	106	146.8570733740803
8	152	305.4586715089293
2	126	255.5229930945551
4	146	324.5735663913498
7	139	294.3314458225624
3	156	315.9430328397826
8	153	309.0533934452103
5	126	173.31185764395929
2	127	258.95173295423234
4	147	328.103642162046
7	140	297.31296641754454
1	82	82.29216244576394
6	107	147.72609789742637
5	127	175.72137035659608
7	141	300.1266399372105
2	128	262.0228997625972
8	154	312.60678175625037
4	148	331.31254126579626
7	142	303.3347985312598
3	157	317.4602337301476
1	83	84.02975663418287
6	108	148.70104236352884
2	129	265.05848411246916
5	128	177.93819151604302
4	149	334.49065756759177
8	155	316.2704538840136
3	158	319.27574289319244
2	130	268.05969484426424
7	143	306.22867272677126
1	84	85.93602271457529
8	156	319.4557872382342
6	109	149.78651474682226
2	131	271.1770639268743
5	129	179.68583694882577
7	144	309.37356060271213
3	159	321.2989262353672
4	150	337.37219802467416
7	145	312.3475628206502
2	132	274.11129126688684
5	130	181.41664752717708
4	151	340.7697169644039
6	110	151.11584959890874
1	85	88.01136290275251
8	157	322.47170418503384
2	133	277.0144400568318
3	160	323.30944928968586
5	131	183.88039590995012
7	146	315.1586901863885
6	111	152.06906325745553
8	158	325.45967492148696
4	152	344.2745997020401
2	134	279.74631364863427
3	161	325.0922945872448
8	159	328.55593131155
5	132	186.1531627450901
2	135	282.451765793737
7	147	318.07860663678724
1	86	89.83317872590283
7	148	320.8395237498024
2	136	284.864880250269
8	160	331.48906467634794
6	112	153.13066316058325
4	153	347.3341330764944
3	162	326.86541572947107
5	133	187.96010214936572
7	149	323.57688421764624
2	137	287.38823914697707
3	163	328.7339349686916
8	161	334.2663608561292
6	113	153.96428157205818
1	87	92.03260291874831
2	138	290.02241292700137
5	134	189.74983530954646
8	162	337.02077087325046
7	150	326.29128091323565
4	154	349.8642593921247
3	164	330.48751867506274
5	135	191.52284459040388
2	139	292.50128204847255
8	163	339.88086147943073
6	114	154.59948253470972
4	155	352.376219401934
1	88	93.9734004918413
6	115	155.23208431249003
2	140	294.7083303878601
5	136	193.55877660287067
8	164	342.8469046090397
4	156	355.1126581804709
3	165	332.3356736794892
7	151	329.51782956313616
5	137	195.869854750546
3	166	334.38899503422647
1	89	95.87491851365508
4	157	357.82817105420855
6	116	155.95512174981627
8	165	345.53292173105586
3	167	336.4297846505269
1	90	97.93875637356236
5	138	198.46662187884388
6	117	156.58224675869232
3	168	338.79935064872825
7	152	332.99549546502885
2	141	296.77937933758153
8	166	347.95689388198645
4	158	360.64664146502173
3	169	341.1524585870662
7	153	336.43721553954174
1	91	99.95999199679841
6	118	157.120972502082
5	139	200.57417580536134
4	159	363.32079489068605
2	142	299.0769131845521
3	170	343.37443119719893
7	154	339.70428316404855
4	160	365.9754090099497
7	155	342.9402280281508
8	167	350.48252452868456
3	171	345.6963985927535
2	143	301.235788046507
5	140	202.80532537386685
1	92	101.94115949899727
6	119	157.5785518400268
8	168	352.8724982199661
2	144	303.26226273639804
6	120	158.38876222762778
5	141	204.72908928630537
3	172	348.7434587200166
1	93	103.88455130576442
8	169	355.3631944926204
4	161	368.4928764576053
7	156	346.14592298624586
2	145	305.2752856030113
6	121	159.09745441081077
5	142	206.77282219866322
3	173	351.8962915405616
4	162	371.3529318586295
8	170	357.83655486828053
7	157	349.1890605388434
2	146	307.1628232713069
6	122	160.00312496948305
5	143	208.79655169566377
3	174	355.15489578492355
4	163	373.9505314877891
7	158	352.47269397784567
8	171	360.29293637261327
2	147	309.15044881093104
1	94	105.79224924350555
3	175	358.65721796723943
5	144	210.66561181170502
7	159	356.0014044916116
4	164	376.5302112712869
6	123	160.6144451785082
8	172	362.84983119742515
2	148	310.80218789448713
3	176	361.59507740012157
5	145	212.38879443134468
4	165	379.20970451717074
2	149	312.4451951942934
7	160	359.6359270150857
8	173	365.38883398374384
1	95	107.66615066955818
8	174	367.68192775821865
5	146	213.97429752192198
6	124	161.22344742623517
2	150	314.1830676532395
7	161	363.0950288836244
3	177	364.50925914165737
4	166	381.98952865229165
6	125	162.01543136380565
8	175	369.7445063824477
3	178	367.1552805013158
1	96	109.69503179269334
5	147	215.4298029521449
4	167	384.630991991025
3	179	369.5497260180284
7	162	366.1242958340788
2	151	316.0174045839882
8	176	371.2142238654116
6	126	162.53614982520048
3	180	371.928756618791
4	168	387.1395097377687
5	148	216.76254288967914
7	163	369.00271001714884
8	177	372.95576145167666
4	169	389.8627963784181
2	152	318.0613148435378
7	164	372.11154241705543
8	178	374.6892045415773
3	181	373.9679130620699
4	170	392.68562489604824
5	149	217.97935682077784
7	165	375.19461616606395
6	127	162.97852619287002
4	171	395.3707121171217
8	179	376.32034226174903
3	182	376.1010502511258
1	97	111.16204388189344
7	166	378.3807606102616
5	150	218.98858417734925
8	180	377.9444403612784
3	183	378.2221569395424
2	153	320.3232742090404
7	167	381.67001454135755
3	184	380.33143440951585
6	128	163.34931894562652
8	181	379.3823928439483
5	151	220.41097976280577
4	172	398.2737751848594
1	98	112.7741105041401
6	129	163.49923547221871
7	168	384.6764874540685
5	152	222.05855083738606
4	173	400.92143868842925
2	154	322.5693723836782
3	185	382.42907839232083
8	182	380.56668272459154
7	169	387.7847340987008
2	155	324.7999384236396
1	99	114.20157617125957
8	183	381.99476436202616
4	174	403.55173150415294
5	153	223.46140606377642
3	186	384.5152792802906
6	130	163.60929068974053
2	156	327.133000475342
1	100	115.61141812122193
5	154	224.85550916088306
7	170	390.86826425280435
4	175	406.0529522119005
8	184	383.3327536227499
1	101	119.95832609702421
8	185	384.4281467322598
7	171	393.9276583333545
4	176	408.0183819388533
2	157	329.2187722472704
3	187	386.59022232850106
6	131	163.68567438844494
5	155	226.59214461229666
8	186	385.5204274743426
7	172	397.3449383092731
4	177	410.383966548402
2	158	331.29141250566715
3	188	388.6540878467637
7	173	400.7330782453578
1	102	124.683599563054
4	178	412.73599309970524
6	132	163.93291310777107
5	156	228.70286399605922
7	174	404.09281112140565
2	159	333.57907608241874
4	179	414.9698784249285
6	133	164.12799883018138
2	160	335.96874854664696
7	175	407.4248396943908
3	189	390.60593953497414
8	187	386.60962222893505
5	157	230.79428069170163
7	176	410.360816842934
1	103	129.23621783385647
2	161	338.1109285426901
3	190	392.6486979476691
8	188	387.5512869285817
4	180	417.0899183629352
6	134	164.32285294504845
7	177	413.64235759892875
3	191	394.5807902065177
5	158	232.86691478181257
8	189	388.29370327111906
2	162	340.3527581789225
7	178	416.77451937468544
3	192	396.6030761353219
1	104	133.89174731849607
6	135	164.5174762753186
4	181	419.0035799369737
5	159	235.1935373261773
7	179	419.8833171251271
3	193	398.41937703881814
8	190	389.0347028222545
5	160	237.497368406473
7	180	422.8498551495555
6	136	164.66632928440475
4	182	421.10331273928483
2	163	342.1476289556894
1	105	138.6470338665779
6	137	164.8150478566809
7	181	425.34456620485946
5	161	239.77906497440503
8	191	389.5484565493744
3	194	400.42227710256077
2	164	343.9331330360599
4	183	423.1926275350268
3	195	402.4152084601177
1	106	143.49912891721678
8	192	390.22685709725295
7	182	427.93340603416334
4	184	425.37160224913924
2	165	346.02601058301974
5	162	242.03925301487763
6	138	165.0090906586665
3	196	404.39831849304215
2	166	348.10630560218254
7	183	430.5066782292699
1	107	148.44527611210805
7	184	432.9572727186831
3	197	406.2745377204926
2	167	350.06713641814497
8	193	390.68913473502164
5	163	244.41562961480173
4	185	427.2481714413766
6	139	165.08482668010413
7	185	435.5008610783682
4	186	429.02447482632033
2	168	351.91334160557216
5	164	246.50152129347993
8	194	391.0166236875357
6	140	165.19382555047275
2	169	353.85307685535264
7	186	437.8195975513204
3	198	407.9558799674298
1	108	153.7400403278209
8	195	391.34383858698976
2	170	355.8876227125637
6	141	165.30275254816547
4	187	430.7934539892638
5	165	248.56990968337246
3	199	409.54120671795647
7	187	440.1261182888379
2	171	357.9106033634657
4	188	432.6465069776941
3	200	411.03406184889343
8	196	391.59417768909674
5	166	250.75087238133378
6	142	165.60495161679202
2	172	360.25130117738655
1	109	158.60958356921563
4	189	434.49165699700137
3	201	414.5660381652119
7	188	442.4206143479304
5	167	252.91302852957168
2	173	362.35617836598294
1	110	162.86804474788784
7	189	444.5053430500022
2	174	364.14008293512546
3	202	418.0681762583705
5	168	254.686081284392
8	197	391.7779983613167
6	143	165.84932921178796
4	190	436.2384668962606
7	190	446.7773494706285
3	203	421.8020862916635
2	175	365.72393960472436
1	111	167.24233913695417
3	204	425.63599471849176
4	191	437.8047510020875
6	144	166.09334724786547
8	198	391.90560087857875
2	176	366.7942202379968
5	169	256.4468755902476
7	191	448.9387486060878
1	112	171.72943836162742
3	205	429.1747895671412
8	199	392.0331618626157
5	170	258.1956622408671
2	177	367.8613869380695
6	145	166.45720170662494
7	192	451.1884307027388
1	113	176.1022430294401
2	178	368.85091839386826
5	171	260.04999519323184
8	200	392.320022430668
7	193	453.52728694092946
3	206	432.5586665413143
4	192	439.4507936049267
6	146	166.7573086854067
1	114	180.36906608396015
7	194	455.6566689954183
2	179	369.7661423115968
5	172	262.2632265492055
8	201	393.62291599956404
3	207	435.9162763650836
4	193	441.17796862490746
6	147	166.94909403767372
7	195	457.77614616753476
2	180	370.610307465942
1	115	184.12495756958094
3	208	439.00683365979614
4	194	442.89840821569885
5	173	264.0890001495706
8	202	394.6897515771088
7	196	459.7912569851673
2	181	371.45255417078516
3	209	442.1945273293191
4	195	444.61219056611554
6	148	167.05687654209277
7	197	461.70553386330573
2	182	372.58287668651667
3	210	445.12582490796905
8	203	395.4807201368985
5	174	265.67649500849694
7	198	463.79736954838387
1	116	187.80575071067443
4	196	446.0672595024206
7	199	465.97532123493426
8	204	396.20827856065785
6	149	167.13168460827535
3	211	447.4963687003504
2	183	373.4889556600035
4	197	447.68292350725176
1	117	191.61158628851229
7	200	468.1431405029878
8	205	396.81859835446204
6	150	167.43058263053385
2	184	374.39284181191294
3	212	449.75326569131204
4	198	448.97215949321384
7	201	472.3632077120319
5	175	267.1478991120834
3	213	452.099546560268
1	118	195.15122341404881
6	151	167.79153733129695
8	206	397.2732057413385
2	185	375.3651555485672
7	202	476.15858702747363
5	176	268.3151132530553
3	214	454.4337135380692
7	203	479.9239523091134
4	199	449.90776832590905
3	215	456.755952342167
2	186	376.2645346029839
7	204	483.66000454865
5	177	269.877750101782
8	207	397.7763190538118
1	119	198.26497421380307
5	178	271.54005229431607
6	152	168.0327349060296
7	205	487.367417868696
2	187	377.0941526992961
4	200	450.7172062391227
3	216	459.16772534663187
1	120	201.5068237057991
3	217	461.17675570219274
6	153	168.46067790437036
4	201	452.9580554532614
8	208	397.95728413989343
2	188	377.79491791182164
7	206	490.6893110716802
5	179	273.1922400069224
2	189	378.5564687071138
1	121	204.19108697492157
8	209	398.0025125548831
2	190	379.25453194391764
6	154	168.81943016134136
7	207	493.76208845961446
5	180	274.6233784658544
3	218	463.36702515392693
4	202	455.0901009690277
1	122	207.16901312696353
2	191	379.89208994134117
7	208	496.5984293168879
3	219	465.2665902469249
4	203	457.0240693880354
5	181	275.67009268326495
8	210	398.06406519554093
6	155	169.1774216614026
1	123	210.10473578670232
2	192	380.47207519080825
7	209	499.1092064869172
3	220	466.98286906480837
5	182	276.89348132449754
4	204	458.85945560705164
1	124	212.99999999999997
6	156	169.6761621442447
5	183	278.1114884358427
2	193	381.0511776651531
7	210	501.31726481341144
3	221	468.7792657530834
1	125	216.02083232873625
5	184	279.324184416602
4	205	460.68752967711185
8	211	398.06908948070793
6	157	170.0323498631952
2	194	381.5245732583945
3	222	470.39876700518676
1	126	218.6801316992469
4	206	462.50837830249066
5	185	280.3533484729581
3	223	472.1821682359468
7	211	502.83197988990327
6	158	170.27037323034216
5	186	281.37874830910715
2	195	381.8599219609202
8	212	398.0803938904802
4	207	464.06680553558215
5	187	282.40042492885857
1	127	221.46331524656622
6	159	170.45820602130019
3	224	473.7087712930804
5	188	283.5048500466965
4	208	465.46106174415905
2	196	382.0811432143702
3	225	474.99999999999994
7	212	504.04860876705146
6	160	170.6018757223965
3	226	476.3622571111191
2	197	382.3754699245234
5	189	284.6049894151539
1	128	224.21195329419876
8	213	398.1821191364573
6	161	170.70735192135112
4	209	466.6294032741613
7	213	505.3325637637061
5	190	285.70089254323284
2	198	382.63167668137476
3	227	477.57407802350406
8	214	398.2624762640837
6	162	170.85081211396104
2	199	382.96605593707665
4	210	467.79482682047677
5	191	286.4000698323935
3	228	478.7128575670388
4	211	468.82086131058617
6	163	170.99415194678448
2	200	383.2597030735166
7	214	506.4750734241519
1	129	226.9273011340856
8	215	398.3641550139769
6	164	171.1811905555047
3	229	479.5904502802365
5	192	287.16893982462636
2	201	384.6777872453778
7	215	507.48497514704815
3	230	480.46644003509755
4	212	469.65625727759647
6	165	171.36802502217273
1	130	229.46023620662464
2	202	385.84582413186763
8	216	398.57621604907615
4	213	470.55074115338493
3	231	481.1694088364305
5	193	287.8645514821161
3	232	481.9834022038518
7	216	508.37092757159127
6	166	171.60419575290115
2	203	387.0103357792917
1	131	231.9655146783676
7	217	509.14143418111246
3	233	482.68416174554557
5	194	288.36608677165884
4	214	471.38307139735076
8	217	399.02882101422176
6	167	171.79057017193935
7	218	509.91077650898893
4	215	472.15569466014057
1	132	234.02777612924493
8	218	399.4809131860993
3	234	483.0983336754537
5	195	288.75595231960136
6	168	171.8953169810045
2	204	388.17135391473715
7	219	510.47526874472584
4	216	472.8710183548997
1	133	236.07202290826413
6	169	172.13076424625558
7	220	510.90703655361807
1	134	238.2309803531018
7	221	511.33843978328093
8	219	400.3261170595791
4	217	473.3370891869767
6	170	172.42099640125045
5	196	289.0484388471937
2	205	389.10923916041895
3	235	483.5990074431502
4	218	473.75943262377365
7	222	511.6913131957587
8	220	401.1695402195932
1	135	240.50571718776249
2	206	389.8486885959732
4	219	474.317404276925
6	171	172.52536045463003
7	223	512.0439434267337
3	236	484.145639245052
1	136	242.897097553676
8	221	402.0771070329668
2	207	390.6494592342348
5	197	289.2974248070658
7	224	512.3260680465128
4	220	474.69779860454366
6	172	172.62966141425414
3	237	484.60086669340575
7	225	512.5758480459258
2	208	391.2134966996922
3	238	485.14636966589785
5	198	289.437385283933
1	137	245.40578640284747
4	221	474.8757732291677
6	173	172.77152543171002
7	226	512.8576800633875
5	199	289.57727811415015
8	222	403.42905200295115
4	222	475.08209816830595
1	138	247.88908810191705
3	239	485.51827977945385
7	227	513.1734599528701
4	223	475.2599288810281
8	223	404.6961823392949
2	209	391.77672212626425
5	200	289.6394310172561
6	174	172.91327305906862
7	228	513.3643929997482
8	224	405.8817561802943
4	224	475.29780138351146
7	229	513.5552550602515
3	240	485.8158087176662
2	210	392.1900049720799
5	201	290.63206980648204
4	225	475.3240999570713
6	175	172.95953283933218
1	139	249.81993515330194
7	230	513.7197679669335
8	225	407.6567183305089
2	211	392.4767509037957
4	226	475.34093028057237
6	176	172.96242366479498
3	241	485.9187174826671
5	202	291.46354832122637
2	212	392.76328749006075
1	140	251.86107281594747
6	177	172.96531444194247
1	141	253.7616992376903
5	203	292.0821802164587
6	178	172.9768770674278
8	226	409.6144528700127
3	242	485.9444412687525
2	213	393.0127224403812
7	231	513.7548053303249
4	227	475.34513776833774
1	142	256.02929519881116
6	179	173.02311984240728
4	228	475.34618963445996
2	214	393.2619991812076
8	227	411.1933851608022
5	204	292.3713392246235
3	243	485.94855694816096
7	232	513.7635642978198
1	143	258.27698310147576
3	244	485.94958586256666
8	228	413.03873910324666
7	233	513.7878939796071
2	215	393.4768099901189
4	229	475.37248553108327
6	180	173.16466152191686
5	205	292.70633747836735
1	144	260.37665025881256
7	234	513.7917866217794
2	216	393.72579290668796
3	245	485.95370149840414
8	229	415.3757335232763
4	230	475.4576742466147
1	145	262.587128397414
5	206	293.0904297311665
2	217	393.9746184717997
4	231	475.5849030404561
7	235	513.7917866217794
1	146	264.77915325795567
2	218	394.22328698340505
6	181	173.57995275952817
8	230	418.2559025285834
3	246	486.00411520891475
5	207	293.33598483650087
1	147	267.0823842936856
2	219	394.37672345106796
7	236	513.8161149672128
5	208	293.62390910823297
4	232	475.73627147822145
1	148	269.2378130946691
5	209	293.8690184418899
2	220	394.479403771604
6	182	173.76420805217634
7	237	513.8637951831205
8	231	421.6005218213088
3	247	486.08744069354447
5	210	294.20231134374154
4	233	475.9138577515894
2	221	394.54150605481317
5	211	294.44693919278535
3	248	486.2355396307433
6	183	173.83612973142272
1	149	271.2526497566429
6	184	173.93964470470792
3	249	486.5685974248648
2	222	394.5731871275596
7	238	513.9815171774176
4	234	476.065121595775
5	212	294.6913639725464
8	232	425.4362466927329
1	150	273.37520004565147
5	213	295.1253970772421
2	223	394.58459169105953
6	185	174.08044117591163
5	214	295.61461398246166
3	250	487.02156009770255
4	235	476.242585244117
6	186	174.31293698403462
7	239	514.0992122149187
1	151	275.8677219248384
8	233	429.50785790250666
2	224	394.5896602801449
5	215	295.9949323890526
3	251	487.39203932768544
6	187	174.4964183013509
3	252	487.98258165635383
1	152	278.3379241138368
7	240	514.317995018646
4	236	476.4483182885632
2	225	394.6213374869638
5	216	296.37476275823457
8	234	434.249928036839
3	253	488.43423303449975
6	188	175.4223474931288
1	153	280.6563735246359
2	226	394.7480208943424
5	217	296.5434200922351
7	241	514.7465395706901
3	254	488.80364155763
6	189	176.55877208453856
4	237	476.8270126576304
1	154	282.7083302628346
8	235	438.3754098943049
6	190	177.6879286839712
7	242	515.3532768887766
3	255	489.06543529470576
5	218	296.6041132553624
2	227	394.901253479905
4	238	477.3342644311217
6	191	179.17031004047527
1	155	284.9912279351769
3	256	489.1482392894817
7	243	515.8226439387864
5	219	296.60579899927757
8	236	443.7724642201224
6	192	181.0469552353754
2	228	395.3112697609318
4	239	477.79598156535394
3	257	489.32095806331455
6	193	182.50205478295314
5	220	296.64793948382624
7	244	516.4774922491783
2	229	395.8168768508995
1	156	287.25598340156455
3	258	489.38635044308296
8	237	450.23327287085283
4	240	478.4495793707003
5	221	296.78443355405255
6	194	184.4884820253016
7	245	517.2359229597264
2	230	396.60559753992396
4	241	479.518508506189
1	157	289.3803725203213
8	238	458.18664319248745
2	231	397.73860763069024
3	259	489.3904371766984
6	195	186.91174387929732
7	246	518.0482603001384
5	222	297.1144560602864
4	242	480.2228649283581
1	158	291.6110423149301
7	247	518.9161782022218
6	196	189.80252896102317
4	243	480.9261897630447
5	223	297.4441123976063
3	260	489.4272162436413
1	159	293.7039325579417
8	239	467.3317879194607
6	197	191.8567173700208
7	248	519.7258892916534
2	232	398.65398530555314
3	261	489.42823784493675
4	244	481.74059409603433
1	160	295.902010807632
5	224	297.77340378213745
7	249	520.7725031143636
6	198	194.84609310940786
8	240	476.691724283105
1	161	297.9647630173742
2	233	399.7073929764124
4	245	482.9389195333092
5	225	298.05704152057854
6	199	198.90952717253148
3	262	489.6008578423857
7	250	521.8170177370606
2	234	400.9862840547045
4	246	484.59261240757695
1	162	300.1316377858222
3	263	490.09488877155206
7	251	521.8256413784204
5	226	298.22474746405584
8	241	487.06775709340457
4	247	486.40929267438975
6	200	202.89159667172035
2	235	402.26110923130534
1	163	302.7854025543503
3	264	490.5884222033781
1	164	305.6844778525726
8	242	498.8977851223633
2	236	403.78088117195466
7	252	521.8265995519967
5	227	298.4660784745896
4	248	488.77193045427657
5	228	298.7072145094589
1	165	308.5563157674786
6	201	204.55072720476954
3	265	491.12727474657726
5	229	298.9481560404745
4	249	491.22194576382697
2	237	405.12714053738756
7	253	521.8505533196261
6	202	206.3249863685929
8	243	511.53494504285806
3	266	492.0426810755343
5	230	299.23068024519125
4	250	493.76006318858975
1	166	311.2683729517022
2	238	407.0000000000002
5	231	299.39772878230036
8	244	524.0839627387961
6	203	209.27254956157066
1	167	313.8279783575709
3	267	492.89654086836515
7	254	521.911869955072
1	168	316.4948656771544
8	245	536.339444754905
2	239	408.7701065391159
6	204	213.25102578885767
7	255	522.0737495795015
1	169	319.40256730339536
5	232	299.5045909497881
4	251	493.9585002811472
3	268	493.7489240494606
1	170	322.28403621650267
8	246	548.529853335258
2	240	411.13136586740757
1	171	324.88151686422543
5	233	299.83161941329655
7	256	522.2891919234019
3	269	494.3318723287019
4	252	493.9838054025659
6	205	218.80813513212905
2	241	413.9239060503756
8	247	560.6612167789027
3	270	494.9141339666912
5	234	300.11331193400923
6	206	225.13551474611918
7	257	522.7953710583139
4	253	494.04858060721125
2	242	416.69773217525454
8	248	572.7390330682899
5	235	300.31483479841603
1	172	327.5851034464174
2	243	419.33995755234224
6	207	231.75633756167284
3	271	496.0806386062653
7	258	523.1405164962853
5	236	300.554487572553
4	254	494.1942937752318
2	244	421.8554254718081
8	249	584.5673613878897
1	173	330.1408790198512
4	255	494.59882733383034
8	250	596.1610520656307
2	245	424.46554630499776
6	208	240.1666088364493
5	237	300.98006578509467
3	272	497.4585409860806
7	259	523.6907484384272
7	260	524.2871350700874
1	174	332.5552585661517
7	261	524.9314240927096
3	273	498.61909309612287
2	246	427.88666723795006
5	238	301.5791770000043
4	256	495.3907548592324
8	251	601.3725966486996
6	209	249.33712118334898
1	175	335.0731263470707
7	262	525.5749232982869
5	239	302.0033112401252
1	176	337.0014836762592
2	247	431.1565840851792
3	274	500.06499577554916
4	257	496.1259920625003
8	252	605.9084089200278
6	210	259.5245653112631
5	240	302.4814043871126
7	263	526.1226092841858
4	258	496.8068034960875
1	177	339.02654763307254
7	264	526.6251038452307
4	259	497.6524891930112
6	211	270.1444058276981
2	248	434.77810432449354
5	241	303.4320352237053
8	253	610.5325544145861
3	275	501.5834925513399
1	178	340.9325446477646
6	212	282.0265944906616
8	254	615.2446667789974
2	249	438.49857468411477
4	260	498.74542604418957
5	242	304.02631465055777
7	265	527.1716987851302
3	276	502.7345223873133
2	250	442.5844552173067
7	266	527.7641518708901
8	255	620.0443532522488
3	277	503.4590350763406
4	261	499.97199921595626
5	243	305.0524545057783
6	213	294.8474181674312
1	179	342.43101495045687
3	278	504.23704742908365
8	256	624.9311962128307
4	262	501.3392065258812
7	267	528.3559406309349
6	214	306.85501462417074
2	251	443.5335387543992
5	244	306.62354769325844
1	180	343.8313540094911
2	252	444.7594855649513
5	245	308.2888256164987
6	215	318.4101129047255
4	263	502.77728667870446
8	257	629.9047547050264
3	279	505.07029213763894
7	268	528.773108242089
1	181	344.81299279464514
7	269	529.1899469944606
3	280	505.64018827620885
6	216	330.88517645854137
4	264	504.064480002311
8	258	634.5935707206618
2	253	446.64527311950826
5	246	310.04999596839207
7	270	529.5677482626751
1	182	345.8684721104252
6	217	344.8100926597133
2	254	448.61564841186726
4	265	505.4206169122903
3	281	506.36054348655557
5	247	312.36997294874544
7	271	530.0669769000895
2	255	450.67172087895653
8	259	638.5530518288982
3	282	507.30858459127217
1	183	346.6323700983507
7	272	530.6100262904952
6	218	358.19408146980885
5	248	313.9044440590161
4	266	506.77312478070513
7	273	531.198644576584
6	219	371.09567499500724
3	283	508.31683033320854
1	184	347.1527041519337
8	260	643.2993082539415
5	249	315.84964777564653
1	185	347.56869824539723
7	274	531.7405382326986
[truncated: 53,201 more rows]
