# Supplementary material for: Evolutionary model discovery of causal factors behind the socio-agricultural behavior of the Ancestral Pueblo
Source: PLoS One. 2020 Dec 18;15(12):e0239922. doi: 10.1371/journal.pone.0239922 (PMC7748155; doi:10.1371/journal.pone.0239922)
Supplement: S1 File — This archive contains the Evolutionary Model Discovery Python source code. This Python package is also being actively maintained at: https://github.com/chathika/evolutionarymodeldiscovery and documentation is available at https://evolutionarymodeldiscovery.readthedocs.io/en/latest/. (ZIP) [file pone.0239922.s001.zip › EvolutionaryModelDiscovery_SourceCode/ArtificialAnasazi/5Soc6Qual/Artificial Anasazi Ver 6 5Soc6Qual-table.csv]

Run	Step	L2_error
3	0	0
4	0	0
3	1	1
3	2	1.4142135623730951
4	1	1
3	3	2.449489742783178
3	4	3.1622776601683795
4	2	2.23606797749979
3	5	3.7416573867739418
3	6	4.79583152331272
4	3	5.477225575051661
3	7	5.656854249492381
3	8	7.54983443527075
3	9	9.055385138137417
2	0	0
3	10	9.899494936611665
3	11	11.575836902790225
3	12	13.038404810405298
3	13	15.297058540778355
3	14	17.74823934929885
2	1	1
4	4	8.12403840463596
3	15	19.8997487421324
2	2	1.4142135623730951
7	0	0
3	16	21.095023109728988
3	17	22.22611077089287
2	3	3.3166247903554
3	18	23.62202362203543
4	5	10.09950493836208
3	19	23.958297101421877
6	0	0
3	20	24.14539293529927
4	6	11.269427669584646
3	21	24.474476501040833
2	4	6
4	7	12.767145334803704
2	5	7.810249675906654
4	8	14.106735979665883
2	6	9.848857801796104
6	1	1
4	9	14.966629547095765
6	2	2.23606797749979
6	3	3
3	22	24.657656011875904
2	7	12.083045973594572
3	23	24.83948469674844
2	8	13.076696830622021
4	10	15.7797338380595
3	24	25.159491250818245
3	25	25.65151067676132
3	26	26.13426869074396
2	9	14.832396974191326
4	11	16.881943016134134
3	27	26.814175355583842
4	12	17.91647286716892
7	1	3
3	28	27.27636339397171
2	10	16
4	13	18.60107523773828
3	29	27.73084924772409
6	4	5.830951894845301
4	14	19.026297590440453
3	30	28.60069929215018
1	0	0
7	2	6.708203932499369
4	15	19.44222209522359
4	16	19.672315572906008
4	17	19.697715603592215
7	3	9.695359714832659
3	31	30.64310689208912
4	18	19.723082923316024
2	11	17.08800749063506
6	5	7.681145747868608
3	32	32.23352292257239
4	19	19.723082923316024
6	6	8.660254037844387
4	20	19.723082923316024
2	12	18.11077027627483
2	13	18.788294228055936
2	14	19.44222209522358
3	33	33.749074061372404
3	34	34.92849839314596
6	7	8.88819441731559
6	8	8.944271909999161
5	0	0
3	35	36.932370625238775
4	21	19.949937343260007
3	36	38.8329756778952
6	9	9.000000000000002
1	1	0
8	0	0
5	1	0
2	15	20.663978319771825
6	10	9.000000000000002
1	2	0
2	16	21.817424229271428
1	3	1
8	1	1
6	11	9.219544457292889
4	22	20.346989949375807
2	17	22.62741699796952
6	12	9.433981132056605
3	37	41.27953488110059
2	18	23.17326045251293
5	2	0
6	13	9.643650760992955
3	38	43.58898943540674
6	14	10.099504938362077
8	2	2.23606797749979
7	4	13.228756555322953
3	39	46.4327470649756
2	19	23.93741840717164
6	15	10.535653752852738
5	3	0
3	40	49.112116631234706
4	23	20.445048300260876
3	41	51.97114584074514
2	20	24.454038521274963
6	16	10.583005244258361
3	42	54.092513345194085
8	3	2.23606797749979
4	24	20.54263858417414
3	43	56.133768802744754
4	25	20.54263858417414
6	17	10.630145812734648
4	26	20.639767440550294
3	44	57.40209055426466
6	18	10.67707825203131
2	21	25.179356624028337
3	45	58.855755878248644
6	19	10.67707825203131
3	46	60.27437266367855
6	20	10.862780491200214
4	27	20.85665361461421
3	47	62.112800613078136
3	48	63.89835678638379
4	28	20.952326839756964
6	21	10.908712114635712
4	29	20.97617696340303
3	49	65.63535632568775
4	30	20.97617696340303
2	22	26.13426869074395
4	31	21
3	50	66.91038783328041
6	22	10.908712114635712
4	32	21.02379604162864
8	4	2.4494897427831783
4	33	21.04756517984919
3	51	67.38694235532577
5	4	1
7	5	16
3	52	67.86015030929417
4	34	21.142374511865977
7	6	18.35755975068582
4	35	21.236760581595306
3	53	68.22023160324214
4	36	21.44761058952722
3	54	68.48357467305571
7	7	20.445048300260872
2	23	27.331300737432887
3	55	68.84039511798287
6	23	11.090536506409414
2	24	28.21347195933176
6	24	11.269427669584642
4	37	21.81742422927143
3	56	69.19537556802477
6	25	11.445523142259594
2	25	29.614185789921684
4	38	22.022715545545243
7	8	22.759613353482084
6	26	11.83215956619923
2	26	30.951575081084314
8	5	2.4494897427831783
4	39	22.583179581272432
1	4	1
2	27	31.96873472629155
7	9	24.859605789312106
3	57	69.54854419756032
3	58	69.89992846920518
1	5	1.4142135623730951
6	27	12.206555615733702
4	40	23.366642891095847
8	6	2.6457513110645907
2	28	33.49626844888844
4	41	24.69817807045694
6	28	12.845232578665128
8	7	2.8284271247461903
4	42	26.286878856189833
6	29	13.784048752090222
7	10	26.115129714401192
2	29	34.95711658589706
5	5	1.4142135623730951
4	43	28.12472222085047
3	59	70.4769465853906
2	30	36.35931792539568
6	30	14.106735979665885
6	31	14.966629547095765
4	44	30.577769702841312
8	8	2.8284271247461903
2	31	38.288379438153285
6	32	15.7797338380595
4	45	31.874754901018456
1	6	1.4142135623730951
1	7	1.7320508075688774
3	60	71.04927867332646
8	9	3.0000000000000004
4	46	33.12099032335839
6	33	16.278820596099706
7	11	27.62245463386627
6	34	16.401219466856727
3	61	71.61703707917552
4	47	34.59768778401239
6	35	16.522711641858308
3	62	72.3118247591637
5	6	1.7320508075688774
3	63	73
6	36	16.522711641858308
4	48	36.01388621073822
3	64	73.68174807915459
7	12	29.051678092667903
8	10	3.0000000000000004
2	32	40.43513323831145
5	7	2.6457513110645907
3	65	74.35724578008522
4	49	37.65634076752547
8	11	3.0000000000000004
3	66	75.02666192761079
1	8	2
2	33	42.4735211631906
4	50	39.23009049186607
8	12	3.16227766016838
3	67	75.82875444051552
1	9	2.23606797749979
7	13	30.4138126514911
2	34	44.418464629025614
6	37	16.552945357246852
3	68	76.77239087067696
4	51	40.03748243833521
2	35	46.572524088780064
8	13	3.16227766016838
6	38	16.583123951777004
2	36	48.09365862564418
7	14	32.69556544854363
4	52	41.036569057366385
6	39	16.583123951777004
8	14	3.7416573867739418
3	69	77.70456872024967
6	40	16.583123951777004
8	15	4.242640687119286
6	41	16.613247725836153
5	8	5.656854249492381
3	70	78.47929663293372
7	15	34.496376621320685
3	71	79.39143530633517
6	42	16.733200530681515
6	43	16.85229954635272
1	10	3.7416573867739413
4	53	42.48529157249601
6	44	17.320508075688778
7	16	36.207733980463345
3	72	80.14985963805553
6	45	17.77638883463118
3	73	80.90117428072354
2	37	50.08991914547276
8	16	5.196152422706632
4	54	43.6463056855904
5	9	9
8	17	5.5677643628300215
3	74	81.78630692236936
2	38	51.74939613174243
7	17	38.144462245521304
2	39	53.60970061472082
6	46	18.46618531261939
8	18	5.5677643628300215
8	19	5.916079783099616
6	47	18.89444362769119
2	40	55.40758070878026
3	75	82.52272414311105
7	18	40.29888335921977
1	11	5.477225575051661
6	48	19.31320791582797
2	41	57.14892824891818
4	55	44.777226354476234
8	20	6.244997998398398
3	76	83.25262758616093
2	42	58.608873048370405
5	10	11.40175425099138
8	21	6.324555320336759
7	19	43
4	56	46.10856753359403
8	22	6.6332495807108005
6	49	19.723082923316024
5	11	13.379088160259652
1	12	6.782329983125268
2	43	60.49793384901669
3	77	84.42156122697568
5	12	15.0996688705415
7	20	45.880278987817846
2	44	62.32976816898968
3	78	85.92438536294574
6	50	20.124611797498112
2	45	63.882705014737745
3	79	87.40137298692741
6	51	25.709920264364886
2	46	65.39877674696982
3	80	88.67919710958148
5	13	17.578395831246947
6	52	30.822070014844886
3	81	89.7775027498538
1	13	8.426149773176359
2	47	66.88049042882386
5	14	19.7484176581315
2	48	68.33008122342603
6	53	35.199431813596085
5	15	21.702534414210707
2	49	69.95712972957081
7	21	50.04997502496879
3	82	91.02197536858891
4	57	47.18050444834181
8	23	6.70820393249937
2	50	70.97887009526144
6	54	40
5	16	23.895606290697042
4	58	48.22862220714999
6	55	44.28317965096906
2	51	71.82617907142213
3	83	92.0923449587424
5	17	25.90366769397724
6	56	48.187135212627034
4	59	49.254441424099014
2	52	72.82170006255004
6	57	52.172789842982326
4	60	50.25932749251626
3	84	93.00537618869141
5	18	27.42261840160418
7	22	53.53503525729669
6	58	55.87486017879597
5	19	28.861739379323627
8	24	6.782329983125269
3	85	94.05317644822001
4	61	51.44900387762625
3	86	95.40440241414443
8	25	6.855654600401045
3	87	96.90717207719977
4	62	52.61178575186363
8	26	6.92820323027551
3	88	98.38699100999078
2	53	73.64781055808787
3	89	100.20479030465563
5	20	30.545048698602532
8	27	7.000000000000001
1	14	10.954451150103322
2	54	74.32361670424818
3	90	101.99019560722495
8	28	7.071067811865476
3	91	103.74487939170784
8	29	7.071067811865476
3	92	105.4703749874817
5	21	31.57530680769389
5	22	32.57299494980467
3	93	107.34989520255718
4	63	53.21653878260029
5	23	33.54101966249685
2	55	74.65252842335616
5	24	34.48187929913334
2	56	74.97999733262198
8	30	7.348469228349535
8	31	7.416198487095664
4	64	53.674947601278575
8	32	7.4833147735478835
5	25	35.397740040855716
3	94	109.19706955774961
4	65	54.12947441089744
3	95	111.198021565134
8	33	7.745966692414835
3	96	112.98229949863831
4	66	54.46099521676041
8	34	8.000000000000002
6	59	58.70264048575668
5	26	36.78314831549904
6	60	61.7008914036094
8	35	8.062257748298551
1	15	13.564659966250536
6	61	64.5600495662759
7	23	57.5065213693195
4	67	54.7905101272109
8	36	8.306623862918075
4	68	55.23585791856591
8	37	8.54400374531753
4	69	55.677643628300224
6	62	67.88961628997471
6	63	71.36525765384722
5	27	38.39270764090493
3	97	114.25410277097276
2	57	75.21967827636594
8	38	8.77496438739212
7	24	60.56401571890689
1	16	15.748015748023622
6	64	74.97999733262199
5	28	39.93745109543171
6	65	78.42831121476479
2	58	75.45859791965391
3	98	115.6633044660233
7	25	64.78425734698207
3	99	116.76472069936196
7	26	68.74590896918886
6	66	80.93824806604107
8	39	9.643650760992953
4	70	56.00000000000001
3	100	117.60102040373633
4	71	56.43580423808986
3	101	121.12390350380889
5	29	41.99999999999999
6	67	83.37265738837884
8	40	10.099504938362076
1	17	17.663521732655695
4	72	57.1489282489182
3	102	125.53883861180175
6	68	85.97674104081871
3	103	129.5530779256132
5	30	44.2718872423573
4	73	57.70615218501404
8	41	11.747340124470728
6	69	88.27230596285564
3	104	133.44661854089824
8	42	13.190905958272918
4	74	58.12916651733449
3	105	137.46635952115705
8	43	14.106735979665883
6	70	90.29396436085858
4	75	58.67708240872241
8	44	14.966629547095765
6	71	92.4824307639024
1	18	19.390719429665317
4	76	59.21992907797173
6	72	94.62029380635003
3	106	140.7018123550653
8	45	16.522711641858304
2	59	75.6240702422185
6	73	96.71090941563936
5	31	47.79121258139407
3	107	143.86451960090787
2	60	75.94735018419007
6	74	98.96464014990406
8	46	17.578395831246944
6	75	101.16817681464859
6	76	103.53260356042439
3	108	147.16657229140048
2	61	76.18398781896362
6	77	106.74736530706508
8	47	18.9208879284245
5	32	50.72474741188958
4	77	60.8522801544856
6	78	109.86810274142356
1	19	20.297783130184442
6	79	113.37989239719714
4	78	62.441973062996674
6	80	117.2817121293853
8	48	19.849433241279208
6	81	121.56891049935425
7	27	72.49137879775775
2	62	76.50490180374064
8	49	20.73644135332772
4	79	64.2183774320093
1	20	20.688160865577203
8	50	21.587033144922902
7	28	76.05261336732619
8	51	25.729360660537214
4	80	65.72670690061994
6	82	126.23390986577262
7	29	79.74960814950755
4	81	67.20119046564578
7	30	82.21921916437786
6	83	130.73255141700557
8	52	29.782545223670862
6	84	135.08145690656437
6	85	139.54210834009928
7	31	84.38601779915912
2	63	76.73982017179867
5	33	52.621288467691464
2	64	77.15568676384132
6	86	143.6245104430299
8	53	32.49615361854384
4	82	68.85491994040804
2	65	77.5693238335877
5	34	54.45181356024791
8	54	35
6	87	147.59403781996076
2	66	77.884529914483
4	83	70.68946173228369
2	67	78.19846545808937
8	55	37
1	21	21.840329667841555
6	88	151.02317702922292
2	68	78.60661549767931
7	32	86.95976080923866
4	84	72.26340706055866
6	89	154.1719818903552
8	56	38.600518131237564
1	22	22.93468988235943
6	90	157.2577502064684
2	69	79.24014134263011
1	23	23.979157616563597
5	35	56.75385449465083
4	85	73.80379394042016
6	91	160.0937225502612
4	86	75.11990415329349
3	109	150.19320890106852
6	92	163.06747069848115
4	87	76.23647421018367
4	88	77.5112895003044
2	70	79.99999999999999
6	93	165.98795136997146
4	89	78.76547467006085
3	110	152.96731677060956
2	71	80.89499366462672
4	90	80.18104514160437
5	36	58.96609195122225
1	24	25.278449319529077
6	94	168.67720652180606
5	37	61.09828148156049
4	91	81.39410298049852
3	111	156.0769041210134
1	25	26.229754097208005
2	72	82.09750300709516
6	95	171.5021865749822
4	92	82.95179322956193
1	26	27.42261840160418
7	33	90.21086409075129
4	93	84.882271411644
5	38	62.9126378401033
6	96	174.2813816791685
2	73	83.28265125462805
7	34	92.85472524325297
5	39	64.24173098539607
8	57	40.422765862815474
3	112	159.52742710894577
7	35	95.19978991573458
6	97	176.84456451924106
2	74	84.45116932286965
3	113	163.11039206623227
5	40	65.74952471311103
6	98	179.54108164985533
7	36	97.2779522810796
8	58	41.41255848169731
1	27	28.0713376952364
6	99	182.19769482625188
8	59	42.379240200834175
6	100	184.81612483763425
3	114	166.41514354168615
2	75	85.44588931013591
8	60	43.78355855797927
6	101	190.2156670729307
5	41	67.66830868286866
6	102	195.9362141106131
8	61	44.91102314577124
3	115	169.65553336098415
1	28	28.93095228297887
6	103	201.73001759777847
3	116	173.02889932031587
6	104	207.5957610357206
1	29	29.3598365118064
3	117	176.33774411622716
4	94	86.76981041814022
2	76	86.28441342444184
6	105	213.30025785263368
5	42	70.02142529254883
4	95	89.04493247793495
8	62	46.486557196677836
1	30	29.631064780058107
6	106	219.3125623396891
5	43	71.82617907142212
4	96	91.96738552334732
3	118	179.04189453868054
5	44	73.5866835779409
6	107	225.16438439504594
8	63	48.010415536631214
4	97	95.04735661763559
3	119	181.70580618131055
4	98	98.53933224860008
2	77	87.57853618324526
5	45	75.5248303539968
3	120	184.5020325091298
4	99	101.91172650877814
7	37	99.51884243699784
3	121	187.25650856512303
2	78	88.85381252371785
8	64	49.040799340956916
6	108	231.09089120949793
2	79	89.94998610338969
1	31	30.23243291566195
8	65	50.049975024968795
3	122	190.14205216100933
2	80	90.88454214001409
5	46	77.20103626247511
7	38	101.71037311896956
8	66	50.85272854036448
4	100	105.17604289951203
3	123	192.8159744419533
2	81	91.95651146058117
5	47	78.84161337770807
8	67	52.02883815731426
4	101	112.52555265360839
3	124	195.61952867748144
4	102	120.82218339361359
6	109	236.86916219719276
5	48	80.25584090893321
8	68	53.39475629684998
5	49	81.64557550780077
4	103	128.5846024996772
4	104	136.23142075160192
4	105	143.4712514756876
5	50	83.01204731844648
6	110	242.29733799610761
3	125	198.5522601231222
8	69	54.72659317004851
2	82	93.51470472604828
6	111	247.40250605036323
2	83	95.04735661763559
2	84	96.55568341635822
6	112	253.01580978270906
6	113	258.5072532831526
2	85	98.04080783020912
7	39	104.50358845513395
2	86	99.3378075055011
6	114	263.68541863364385
2	87	100.61808982484209
8	70	55.82114294781145
4	106	150.06665185843252
7	40	107.00467279516351
3	126	201.11439530774516
5	51	83.22860085331243
6	115	268.5721504549569
8	71	57.0964096944808
2	88	101.88228501560019
7	41	109.66312051004206
8	72	58.78775382679628
2	89	103.46013725102046
6	116	273.1867493126268
8	73	60.43177971895252
2	90	104.84750831564854
4	107	156.10573339887293
7	42	111.84811129384353
6	117	277.7246838147448
8	74	62.513998432351144
4	108	161.4001239156897
7	43	113.99122773266375
3	127	203.64429773504582
6	118	282.5508803737833
8	75	64.78425734698209
5	52	83.82720322186586
6	119	287.47869486276716
2	91	106.55515003977982
7	44	115.90944741478154
4	109	166.77529793107848
6	120	292.3234509922185
3	128	206.14315414294018
8	76	67.23838189605698
7	45	117.62227680163315
6	121	296.91244500694137
3	129	208.61208018712625
6	122	301.605702863855
2	92	108.2358535791167
6	123	306.2270399556512
4	110	171.74108419361977
8	77	70.746024623296
2	93	110.2542516187017
6	124	310.6106888051343
3	130	210.61813787041228
8	78	74.08778576796584
7	46	120.24974012445934
4	111	176.33774411622713
3	131	212.7439775880859
1	32	31.54362059117501
4	112	181.74432590867863
6	125	314.93332627716615
4	113	186.994652329953
2	94	112.42775458044152
7	47	122.62136844775468
8	79	77.00649323271384
2	95	114.19281938896152
5	53	84.42156122697564
6	126	318.8777195101595
7	48	124.75976915656747
8	80	79.81854421122952
2	96	116.292734080853
6	127	323.2522235035669
6	128	327.56831348590475
5	54	84.89994110716448
7	49	126.86212988910442
3	132	214.71143425537446
6	129	331.8282688379638
7	50	129.11235417263524
6	130	336.0342244474511
4	114	191.65333286953296
8	81	82.04876598706407
7	51	129.1472028345949
2	97	118.35539700410787
6	131	340.18818321628976
8	82	84.69356528095864
7	52	129.15107432770353
8	83	87.02298546935748
3	133	216.79714020254045
6	132	344.29202720946057
4	115	196.4179217892298
6	133	348.50107603851086
8	84	89.29165694509203
7	53	129.1665591397402
3	134	219.44703233354508
6	134	352.3591917347977
3	135	222.22061110527073
4	116	201.0696396774013
7	54	129.1665591397402
6	135	356.03089753559306
8	85	91.72785836374902
2	98	119.71633138381742
3	136	225.1177469681144
8	86	94.10100955887775
4	117	205.82759776084447
6	136	359.80828228377396
2	99	121.0619676033724
3	137	227.82229917196423
8	87	96.20291055888072
7	55	129.1704300527021
6	137	363.6908027432093
8	88	98.46826900072938
6	138	367.5323115047165
3	138	230.49511925418284
4	118	210.47802735677658
7	56	129.1859125446734
8	89	100.68266980965494
1	33	33.406586176980134
8	90	102.8494044708087
4	119	215.02790516581794
3	139	232.84544230025196
4	120	219.68613975396806
8	91	104.97142468310128
6	139	371.1926723414674
3	140	235.61196913569557
4	121	224.04910176119873
1	34	35.17101079013795
8	92	107.0513895285811
2	100	122.39281024635387
6	140	374.8172888221673
5	55	84.9941174435031
8	93	109.09170454255448
5	56	85.08818954473058
5	57	85.18215775618741
8	94	111.09455432198287
2	101	126.76355943251194
6	141	378.2710668290664
4	122	228.7225393353265
1	35	37.16180835212409
2	102	132.0530196549855
6	142	381.82849553169814
3	141	238.19739713103493
8	95	113.06192993222786
2	103	136.87220316777248
4	123	233.3023788991445
2	104	142.04928722102053
5	58	85.20563361656316
8	96	114.81724609134292
1	36	39.05124837953327
3	142	240.75506225207388
6	143	385.0883015621223
2	105	146.78896416284158
6	144	388.45076908148866
3	143	243.14399026091507
4	124	237.6026094132806
8	97	116.21961968617865
6	145	391.78437947422054
4	125	242.01446237776776
2	106	151.13900886270224
3	144	245.79462972164376
4	126	246.16254792311514
2	107	155.36730672828176
3	145	248.4169881469461
2	108	159.94686617749028
6	146	395.0898631957039
8	98	117.4563748802082
3	146	251.30658566778538
8	99	118.68024266911492
6	147	398.49717690342555
6	148	401.8756026434051
2	109	164.63292501805336
6	149	405.2258629455924
2	110	168.96153408394463
6	150	408.5486507137186
3	147	254.3147655957081
2	111	173.18198520631407
6	151	412.1019291388964
6	152	415.88940837679434
7	57	129.2013931813431
3	148	257.44125543509915
6	153	419.6427051671457
3	149	260.5302285724249
6	154	423.3627286382211
3	150	263.58300400443113
6	155	427.1826307330391
8	100	119.8916177220076
4	127	250.24188298524282
3	151	267.06740722147276
6	156	430.8375563945187
6	157	434.46173594460544
7	58	129.2052630506978
1	37	40.570925550201586
7	59	129.20913280414823
8	101	123.83456706428947
4	128	254.25577672886797
2	112	177.51901306620647
3	152	270.99999999999994
7	60	129.21300244170482
6	158	437.92921802501377
8	102	128.68566353716332
3	153	274.87633583122425
5	59	85.20563361656316
8	103	133.89921583041482
2	113	181.7525790738607
8	104	138.65424623862052
7	61	129.21300244170482
6	159	441.36945974999225
8	105	143.25152704247174
1	38	42.30839160261236
3	154	278.53545555278953
1	39	44.26059195266146
6	160	444.907855628556
8	106	148.205937802775
5	60	85.22910301065005
7	62	129.21300244170482
8	107	153.5089573933717
2	114	185.48045719158657
4	129	257.54028811042355
6	161	448.05356822594325
4	130	260.7834350567535
2	115	189.13487251165498
4	131	263.9867420913406
6	162	451.177348722207
8	108	158.63480072165757
3	155	282.3083420659049
6	163	454.1640672708487
2	116	192.72000415109994
5	61	85.25256594378844
6	164	457.2461044120551
2	117	196.43064933965874
1	40	46.42197755374064
6	165	460.42371789472355
6	166	463.5795508863608
7	63	129.21300244170482
2	118	200.07248686413627
3	156	286.193990153532
5	62	85.27602242131135
7	64	129.24782396620847
8	109	163.6001222493431
4	132	267
7	65	129.26329718833577
3	157	290.1913162036383
2	119	203.46498470252806
4	133	269.97962886114203
8	110	168.41912005470164
2	120	207.1690131269635
7	66	129.32517156377568
3	158	293.81456737200756
4	134	273.0750812505601
5	63	85.28188553262642
6	167	466.83080446774284
1	41	49.7895571380184
8	111	172.87567787285752
2	121	210.2736312522328
3	159	297.5499957990253
6	168	469.943613638913
3	160	301.23910768690035
8	112	177.44294857784573
4	135	276.2860836162401
7	67	129.4217910554479
6	169	473.0359394380092
3	161	304.73102894191777
8	113	182.57875013264825
1	42	52.94336596779618
5	64	85.30533394811836
3	162	308.18338696302226
2	122	213.50409832132024
4	136	279.460193945399
6	170	476.108180984112
3	163	311.7466920433959
2	123	216.5178976435897
6	171	479.1607246008378
6	172	482.6582641994229
7	68	129.43724348115583
5	65	85.30533394811836
3	164	314.9777769938697
2	124	219.6565500958257
4	137	282.9028101663185
7	69	129.4411062993515
2	125	222.7509820404839
4	138	286.3040342014063
2	126	225.64130827488123
1	43	55.30822723609933
3	165	317.8993551424726
8	114	187.3472711303797
5	66	85.3111950449646
6	173	486.3733134126501
3	166	320.5323696602262
4	139	289.8189089759328
7	70	129.4411062993515
1	44	57.30619512757761
5	67	85.33463540673267
4	140	293.29166370696595
7	71	129.44496900227531
4	141	296.7237772744207
7	72	129.50675658049667
8	115	191.9973958156725
5	68	85.35806933149317
4	142	300.5811038638324
8	116	196.53752822298344
7	73	129.54149914216686
4	143	304.54884665682124
1	45	58.9915248150105
3	167	323.01857531727165
5	69	85.36392680752212
7	74	129.55693729013515
4	144	308.46555723451524
1	46	60.199667773169644
5	70	85.36978388165214
3	168	325.3644110839412
4	145	312.3331554606395
7	75	129.5916663987311
1	47	61.38403701289122
2	127	228.81870552907162
3	169	327.81397163635336
8	117	200.97512283862403
7	76	129.65338406690358
7	77	129.96538000559997
3	170	330.1257336228121
2	128	231.95258136093247
5	71	85.42247947700882
1	48	62.36184731067545
5	72	85.56868586112559
7	78	130.15375522819156
4	146	316
7	79	130.29197979921864
8	118	205.1146021130627
7	80	130.67516979135706
2	129	235.04467660425752
1	49	63.505905237229705
6	174	490.18363905785344
7	81	131.224997618594
8	119	209.37048502594635
3	171	332.305582258258
8	120	213.74049686477298
3	172	334.9492498872029
4	147	319.62478001556764
8	121	217.82791373008197
5	73	85.77878525602932
6	175	493.84208002153883
6	176	497.1207096872951
6	177	500.8492787256461
4	148	323.20891076825217
5	74	86.06392972668628
7	82	131.77253128023304
4	149	326.9021260255124
8	122	222.22736105169417
2	130	237.49105246303492
3	173	337.3292160486546
3	174	339.8117125703584
2	131	240.35598598745156
7	83	132.23085872821062
8	123	226.73773395709864
6	178	504.4303718056635
1	50	65.03076195155643
5	75	86.5332306111357
7	84	132.53678734600442
8	124	231.16011766738666
8	125	235.69259640472384
3	175	342.15785830519786
4	150	330.12270446002344
2	132	243.18717071424638
5	76	87.10912696153024
6	179	507.9862202855506
4	151	333.7394193079385
7	85	132.8420114271084
2	133	245.6928977402481
6	180	511.517350634365
8	126	239.40551372096684
4	152	337.6136845567726
1	51	65.30696746902278
2	134	248.31633051412467
7	86	133.08268106707197
1	52	65.79513659838392
2	135	250.9123352886422
5	77	88.0738326632831
2	136	253.4817547674783
2	137	256.02538936597676
7	87	133.32291625973383
3	176	343.84298742303855
8	127	243.41528300416974
5	78	88.7580982220777
6	181	514.9087297764526
8	128	247.36006144889285
4	153	341.4439924790008
2	138	258.8300600780366
5	79	89.43712875534408
1	53	66.40783086353596
7	88	133.62634470792054
6	182	518.3927082820512
4	154	345.0854966526411
5	80	89.79420916740675
8	129	251.0697114348922
3	177	345.82799192662213
1	54	67.15653356152326
7	89	133.9290857132983
3	178	347.9094709834727
4	155	348.5469839203891
6	183	521.7393985506556
2	139	261.60466356699385
8	130	254.5584412271572
4	156	352.40459701882435
2	140	264.208251195908
7	90	134.30189872075525
2	141	266.9269563007828
3	179	349.87140494758904
8	131	257.83909711290886
2	142	270.05740130572246
1	55	67.89698078707183
7	91	134.67367968537877
5	81	89.99444427296606
6	184	524.9533312590746
8	132	261.07853224652547
4	157	356.220437369896
8	133	264.27826244320596
6	185	528.1477066124587
3	180	351.61769011242853
7	92	135.04443713089407
1	56	68.49087530467106
6	186	531.3228773542504
7	93	135.57654664432192
8	134	267.7536180894668
2	143	273.00366297908903
4	158	359.7123851078803
2	144	275.77527082753454
8	135	270.8745096903731
3	181	353.3553452263031
6	187	534.588626889873
2	145	278.3810338367182
5	82	90.79096871385389
6	188	537.8345470495549
8	136	273.81197928505617
4	159	363.1707587347858
8	137	276.7182682802132
5	83	91.58056562393571
4	160	366.32908702422196
8	138	279.4530371994551
3	182	354.9873237173404
4	161	369.3318291184771
1	57	69.07966415668218
8	139	282.02482160263844
6	189	540.9528630111869
4	162	372.56811457772386
7	94	136.02205703487945
6	190	544.0533062118086
7	95	136.46611300978716
6	191	547.243090408641
4	163	375.7765293362532
8	140	284.44155814507843
7	96	136.8320137979413
5	84	92.23882046080162
1	58	69.66347680097515
8	141	286.7106555396922
6	192	550.6323637419073
8	142	289.35099792466593
4	164	379.0883801964918
4	165	382.6382103240604
6	193	554.0009025263407
2	146	280.4496389728467
7	97	137.19693874135822
4	166	386.15540912953674
3	183	356.5178817394716
8	143	292.1027216579812
5	85	93.29523031752478
8	144	294.82876386133023
8	145	297.52983043721855
6	194	557.2405225753059
7	98	137.56089560627322
6	195	560.4614170484888
8	146	300.074990627343
7	99	138.08330818748513
2	147	282.2693748885983
5	86	93.94147114027966
5	87	94.83670175622936
8	147	302.8630053340949
6	196	563.6639069516515
7	100	138.60375175297384
3	184	357.863102317073
2	148	283.96654732556095
7	101	141.20906486483082
7	102	144.3606594609487
1	59	70.52659073002184
5	88	95.47250913221039
5	89	96.35351576356722
8	148	305.36371755662134
2	149	285.8775961841012
6	197	566.7433281477604
3	185	359.0362098730431
6	198	569.9105192922833
7	103	147.2446943016963
4	167	389.3789927564145
8	149	307.71902768597204
4	168	392.576107270934
5	90	96.87104830649865
7	104	150.26975743641833
1	60	70.97887009526146
2	150	287.6629972728506
4	169	395.6222946195018
5	91	97.28823155962901
7	105	153.23511346946563
2	151	289.90688160166195
4	170	398.52352502706776
8	150	309.9354771561333
3	186	359.9763881145538
5	92	97.80081799248917
2	152	292.3867302050489
6	199	572.9563683213584
6	200	575.9861109436581
8	151	312.5059999424011
8	152	315.0555506573404
5	93	98.41747812253672
1	61	71.2320152740325
7	106	155.77226967596
1	62	71.6798437498297
2	153	294.8457223701915
4	171	401.4037867285259
8	153	317.8427284051029
3	187	361.06370629017795
8	154	320.73821100704544
2	154	297.4138530734573
8	155	323.60778729814274
8	156	326.7215940215767
2	155	300.09165266631464
7	107	157.610278852618
7	108	159.74041442290053
2	156	302.8795139985536
5	94	98.9242134161298
6	201	580.9784849716898
5	95	99.64938534682487
8	157	329.8060035839251
8	158	332.7281172368816
2	157	306.2041802457961
8	159	335.62479050272793
8	160	338.6281146036165
5	96	100.36931802099681
2	158	309.49313401107946
5	97	101.2077072163973
7	109	161.8425160456918
5	98	102.31324449942929
1	63	71.93052203341777
4	172	404.630695820275
6	202	585.7994537382226
1	64	72.49137879775773
7	110	164.0792491450397
2	159	312.74750198842514
2	160	316.11232180982756
5	99	103.8845513057644
4	173	407.70822900697
8	161	341.22280111387636
7	111	166.12645785665813
8	162	343.7979057527838
1	65	72.9314746868593
8	163	346.2340249022329
3	188	362.0718160807326
5	100	105.26632889960587
6	203	590.7088961578283
8	164	348.77213191423425
8	165	351.41286259896634
2	161	319.44170047130666
5	101	109.73604694903129
8	166	354.1567449590647
2	162	322.88078295246993
7	112	168.3062684512969
2	163	326.14107377023214
7	113	170.3026717347676
1	66	73.1778655059028
2	164	329.23092199852675
5	102	114.59057552870567
2	165	332.1580948885636
8	167	356.7576208015745
8	168	359.339672176619
2	166	334.9298434000769
7	114	172.27594144279118
8	169	361.90330200206796
1	67	73.42342950312249
5	103	119.24764148611074
6	204	595.3259611338985
7	115	173.8044878592035
8	170	364.5682377827229
7	116	175.45369759569053
5	104	123.72954376380767
6	205	599.9074928686923
7	117	177.0875489694293
4	174	410.88562885552454
7	118	178.98603297464308
7	119	180.86459023258263
2	167	337.5529588079477
3	189	362.9338782753683
5	105	127.55391017134676
7	120	182.72383533628016
2	168	340.15584663503876
7	121	184.42613697629744
2	169	342.7389677290868
4	175	413.91665827796766
7	122	186.2498322146896
2	170	345.30276569989996
1	68	73.85797181076663
8	171	367.2138341620588
7	123	187.92019582790996
2	171	347.8476678087694
7	124	189.57584234284712
7	125	191.48890307273692
1	69	74.289972405433
6	206	604.4542993477671
7	126	193.38303958724
5	106	130.59096446538712
5	107	133.99253710561644
4	176	416.46488447406927
8	172	370.3376837428241
5	108	137.30986854556375
1	70	74.71947537289054
2	172	350.3740857997349
4	177	419.2218982829974
2	173	352.88241667728363
4	178	422.07582257220065
7	127	195.85198492739366
1	71	75.14652353901674
7	128	198.29019138626106
6	207	608.7273609753385
3	190	363.6619309193634
6	208	612.8539793458144
1	72	75.68355171369798
6	209	616.9529965888811
8	173	373.3081836767043
6	210	621.2567907073532
8	174	376.3814554411521
7	129	201.1839953873072
3	191	364.4530148043775
1	73	76.00657866263944
7	130	204.2057785666215
8	175	379.4298354109755
4	179	424.9105788280633
3	192	365.45177520433504
5	109	140.54892386638895
7	131	207.01690752206702
6	211	625.187971733302
6	212	629.2066433215721
1	74	76.24303246854755
6	213	633.312718962757
2	174	355.3730434346421
5	110	143.31085094995422
4	180	427.72654815898414
5	111	146.41721210294912
3	193	366.44781347416966
1	75	76.47875521999555
8	176	381.7472986151964
3	194	367.4411517508618
2	175	357.61711368445447
1	76	77.12976079309462
1	77	78.77182237323188
5	112	149.45902448497378
8	177	384.39042651970396
2	176	359.32575749589677
5	113	152.24651063324896
6	214	637.2801581722124
7	132	209.32510599543488
6	215	641.2230501159484
2	177	361.7720276638314
4	181	430.08720046055754
2	178	364.2018671011998
4	182	432.6476626540351
8	178	387.0155035654256
2	179	366.7315094179937
1	78	80.00624975587841
7	133	211.60812838830188
2	180	369.1287038418985
3	195	368.4318118729704
7	134	213.8667809642256
6	216	645.0325573178458
1	79	81.22191822408527
5	114	154.6221200216838
7	135	215.69190990855463
1	80	82.25569889071514
2	181	371.1832431562611
4	183	435.4135964804036
4	184	438.39023711757056
1	81	83.27664738688749
4	185	441.34680241279614
5	115	157.1368830033229
8	179	389.3969696851787
7	136	217.37525158122313
2	182	373.1233040162461
4	186	444.2836931511213
5	116	160.16553936474597
4	187	447.2012969569741
7	137	219.30116278761506
8	180	391.76395954707215
7	138	221.343624258753
6	217	648.8196976048123
8	181	394.1167339761152
8	182	396.67745083379765
2	183	375.05332954128005
7	139	223.5039149545261
7	140	226.07520872488436
6	218	652.6928833685871
7	141	228.4710047248885
5	117	163.5298137955278
2	184	376.9734738678572
7	142	230.98701262192216
1	82	84.28523002282188
2	185	378.5947701699008
8	183	399.1102604544262
1	83	85.60957890329793
3	196	369.34807431473075
8	184	402.1069509471329
5	118	167.44551352604222
7	143	233.33238095043737
7	144	235.94278967580263
8	185	404.8444145594699
7	145	238.98326301228718
7	146	241.98553675788153
1	84	86.59099260315702
2	186	380.11840260634585
4	188	449.9877776117922
6	219	656.3299475111585
7	147	245.10813939973522
3	197	370.33363336321463
1	85	87.88060081724518
5	119	170.86251783232035
7	148	248.19145835423112
8	186	407.5634919862179
5	120	174.41043546760608
1	86	89.50977600240095
5	121	177.69355643916856
4	189	452.6477659284311
7	149	251.08365139928972
4	190	455.29221385830857
4	191	457.92139063380716
2	187	381.46297330147263
3	198	371.5467669082856
8	187	410.15119163547473
1	87	90.59801322324896
7	150	253.3752158361193
6	220	659.640053362438
7	151	256.2088991428675
5	122	181.3036127604742
7	152	259.46868789894484
6	221	662.8348210527266
4	192	460.5355578020006
1	88	91.52595260361944
8	188	412.6124089263433
7	153	262.84596249514664
5	123	184.46408864600173
7	154	266.34000826011857
3	199	372.6003220610523
1	89	92.7469676054155
7	155	269.3269388679863
2	188	382.7205246651923
5	124	187.21912295489471
3	200	373.57730123764196
7	156	271.99448523821223
1	90	93.79765455489809
6	222	665.9174122967503
8	189	415.2806280095424
1	91	94.98947310097049
4	193	463.03023659368057
5	125	190.4625947528805
1	92	96.16652224137043
4	194	465.6157213840613
4	195	468.18692848049466
3	201	376.2778228915436
1	93	97.32933781753574
7	157	273.9890508761254
1	94	98.80283396745254
7	158	275.9692011801318
7	159	277.93524425664344
7	160	279.77133520073147
2	189	383.6717346899561
8	190	417.9318126201928
8	191	420.56628490643413
5	126	193.13207915827962
8	192	423.52803921346214
1	95	100.25467570143546
3	202	378.7268144718563
7	161	281.4835696803635
1	96	101.52339631828711
6	223	668.8908730129303
8	193	426.46922514995134
8	194	429.39026537638216
7	162	283.29666429381064
2	190	384.6920846599265
7	163	285.09822868618465
7	164	286.8884800754468
7	165	288.78019322661316
7	166	290.89345128414294
4	196	470.5401151867924
2	191	385.63843169476775
6	224	671.6665839536757
1	97	102.4841451152323
6	225	674.4308711795451
7	167	292.99146745255234
7	168	294.73377817956333
7	169	296.8046495592683
2	192	386.653591732962
7	170	298.97993243694475
7	171	301.2606844578297
8	195	432.29156827308105
3	203	380.93962776272025
2	193	387.66609343609105
1	98	103.30537256115961
7	172	303.90459029109786
5	127	196.27786426390517
1	99	104.12012293500229
7	173	306.3968015498857
8	196	435.28955879965685
5	128	199.37402037376881
4	197	472.592848020365
2	194	388.60519811242887
3	204	382.8302495885087
5	129	202.42282479997158
2	195	389.7614655144863
6	226	677.2746857811829
8	197	438.0388110658688
3	205	384.61409230552107
5	130	205.95873373081315
6	227	680.386654778002
6	228	683.4844548341974
1	100	104.92854711659734
5	131	209.0813238909683
1	101	108.34666584625477
2	196	390.9143128615274
3	206	386.5863422315898
5	132	212.3299319455455
7	174	308.86890422961005
5	133	215.8819121649611
6	229	686.3818179410058
1	102	112.6942766958464
5	134	219.55637089367275
7	175	310.9598044763986
4	198	474.54504528021346
6	230	689.2670019665819
1	103	116.61903789690597
8	198	440.55306150337884
5	135	222.8205556047287
1	104	119.93331480451955
2	197	391.98852024007044
5	136	226.38241981214
8	199	443.0530442283406
3	207	388.5485812610823
6	231	692.1401592163253
6	232	695.2797997928604
7	176	312.21787264665045
1	105	122.9349421442089
1	106	126.08330579422476
5	137	229.5495589192016
2	198	392.987277147747
4	199	476.4000419815261
5	138	232.51236526258126
1	107	129.1549457047619
8	200	445.332460078984
8	201	450.0511082088343
7	177	313.5617961423235
4	200	478.2478436961319
1	108	131.9469590403659
5	139	235.1318778898344
7	178	314.80946618550087
2	199	393.9136961315259
5	140	237.72252732965802
8	202	454.5789260403521
3	208	390.03333190895347
4	201	481.99688795675826
5	141	240.1416248799862
5	142	242.82503989498287
8	203	459.062087304103
4	202	485.84153795244777
1	109	134.484199815443
7	179	315.9651879558886
5	143	245.33446557709746
5	144	247.81848195806546
7	180	317.29323976410217
5	145	250.56536073447984
3	209	391.4268769514938
4	203	489.5324299778307
6	233	698.3115350615369
8	204	463.3648670324498
1	110	136.97445017228577
2	200	394.8379414392696
7	181	318.5262940480739
1	111	139.2372076709383
3	210	393.2670848164131
5	146	253.2824510304652
2	201	397.50849047536093
5	147	255.97070144842752
7	182	319.8437118343896
3	211	394.9113824644712
1	112	141.83088521193116
3	212	396.7354282138159
5	148	258.3524724093037
1	113	144.37797615980074
6	234	701.3301647583684
3	213	398.45702403145043
4	204	493.07504499822306
5	149	260.08844649464925
4	205	496.59238818169547
2	202	400.0474971800225
7	183	320.89873792210534
5	150	261.70021016422595
4	206	499.96799897593417
8	205	467.36281409628634
7	184	321.8710922092881
5	151	263.5298844533576
5	152	265.71413210441034
3	214	400.26491227685676
1	114	146.700374914313
2	203	402.5704907218115
7	185	322.69180342859664
1	115	148.49242404917496
4	207	503.32097115061646
5	153	267.8805704040516
5	154	270.02962800403964
1	116	149.83324063771695
4	208	506.53825127032576
5	155	272.41879523997613
3	215	401.9713920168944
8	206	471.19847198394
8	207	475.00315788423967
1	117	150.79456223617612
5	156	274.65796911795593
2	204	404.96789996245394
6	235	704.6190460099699
2	205	407.3511998263907
6	236	707.8926472283775
8	208	478.5310857196217
8	209	482.03319387776594
5	157	276.7544037590008
7	186	323.58306506985195
3	216	403.6706578387879
1	118	151.64102347320133
2	206	409.8292327299263
5	158	279.0860082483535
5	159	281.2721102420217
4	209	509.6243714737352
5	160	283.44135195839016
3	217	405.0999876573681
6	237	711.2474956019179
7	187	324.7075607373503
5	161	285.4732912200369
5	162	287.6108481959608
6	238	714.6838461865499
4	210	512.914222848226
2	207	412.51545425595884
8	210	485.1607980865724
1	119	152.59095648169978
5	163	289.73263537268286
7	188	325.6685431539252
4	211	515.9622079183704
1	120	153.64895053335053
6	239	718.2019214677723
5	164	291.83899670880174
8	211	488.0471288717923
1	121	154.9451515859725
5	165	293.93026383821046
3	218	406.78618462283083
8	212	490.9164898432317
2	208	415.18429642750226
5	166	296.12666208904596
3	219	408.65144071690213
8	213	493.76917684278334
1	122	156.6429059996015
4	212	518.9922928136791
2	209	417.6158521895452
3	220	411.01338177728445
6	240	721.702847437919
1	123	158.1802768994921
8	214	496.71319692554965
1	124	159.5681672514916
5	167	298.07213891942337
6	241	725.0896496296167
1	125	160.81666580301928
4	213	521.8984575566398
5	168	300.00499995833405
5	169	301.81451257353416
7	189	326.2820865447566
3	221	413.25657889500053
1	126	161.71270822047347
5	170	303.5061778613411
8	215	499.42767244116527
2	210	419.92737467328806
6	242	728.4607058723211
2	211	422.226242670917
7	190	326.8348206663422
8	216	502.1274738549962
4	214	524.8942750687987
8	217	504.8128366038248
7	191	327.5744190256621
6	243	731.7212584037725
6	244	734.9673462134222
8	218	507.48398989524776
4	215	527.9801132618536
4	216	531.37839624885
2	212	424.51266176640723
5	171	305.0852339920764
3	222	415.09276071740857
7	192	328.45243186799524
8	219	510.1411569359994
1	127	162.60381299342274
1	128	163.82917933017913
8	220	512.6841132705401
6	245	738.4856125883566
2	213	426.68489544393304
5	172	306.9739402620359
1	129	165.2997277674709
8	221	515.314467097519
5	173	308.9627809300013
7	193	329.32810387211117
1	130	166.62832892398575
3	223	416.7385271366205
8	222	517.8320190949958
1	131	167.597732681561
5	174	310.827926673264
7	194	330.27564245641855
6	246	741.9871966550369
4	217	534.3210645295577
1	132	168.78684782885185
5	175	313.0223634183347
1	133	169.9676439796704
6	247	745.3764149743406
2	214	428.55571399760856
6	248	748.9425879197954
1	134	171.26003620226172
5	176	314.757049166496
1	135	172.66731016611104
3	224	418.1231875894947
4	218	537.1443009099136
7	195	331.22047038188936
5	177	316.697016089511
1	136	173.60299536586342
8	223	519.8711378793788
6	249	752.206753492682
1	137	174.4333683674084
2	215	430.14997384633193
1	138	175.16563589928248
3	225	419.58550975933355
5	178	318.41168320273675
1	139	175.98863599675974
5	179	320.0156246185489
8	224	521.6464319824302
8	225	523.5838041803815
1	140	176.90675509996782
4	219	539.5600059307582
6	250	755.1847456086493
8	226	525.6006088276536
1	141	177.62882648939612
2	216	431.4139543408396
7	196	332.0180717973045
1	142	178.75122377203462
1	143	180.0999722376436
5	180	321.3269363125351
3	226	420.803992376498
1	144	181.4386948806676
7	197	332.8137617346976
5	181	322.3771083684448
6	251	762.5876998745787
1	145	182.64993840677855
5	182	323.590790969088
3	227	422.2570307289149
2	217	432.5991215894919
7	198	333.47563629146896
1	146	184.09236811991963
5	183	324.6336396616962
8	227	527.6978302020959
3	228	423.78886252472444
2	218	433.85596688301985
4	220	541.7803983165132
5	184	325.92637205356675
3	229	425.31517725094153
6	252	770.197377300131
5	185	327.12688669689015
1	147	185.28626500634093
4	221	543.9025648036602
7	199	334.0164666599539
3	230	427.0995200184611
1	148	186.83415105381565
8	228	529.5290360310755
1	149	188.36931809612733
6	253	777.3216837320315
2	219	434.5756550935637
5	186	328.15849829007936
3	231	428.78666024026427
1	150	189.64967703637146
1	151	191.29035521949348
8	229	531.192055663486
3	232	430.742382405075
1	152	193.04921652262666
8	230	532.7719962610648
6	254	784.5157742199964
6	255	791.6444909174827
4	222	546.105301201151
5	187	329.10940430197377
7	200	334.3994617220549
1	153	194.53534383242547
3	233	432.88335611339903
7	201	336.5516305115756
2	220	435.23786599973124
6	256	798.7095842670228
8	231	534.1254534283122
4	223	548.2991883999099
1	154	195.7753814962443
7	202	338.5793850783005
2	221	435.74419101119406
1	155	197.00761406605582
4	224	550.3962209172587
1	156	198.23218709382186
2	222	436.1582281695485
3	234	435.0137928847772
5	188	329.9833329124367
8	232	535.7742061727124
2	223	436.6165365626913
2	224	437.0743643820808
6	257	805.4520469897636
8	233	537.4179007067034
1	157	199.23855048659632
7	203	340.3836071258428
2	225	437.57856437444457
6	258	812.5281533583931
4	225	552.3151274408477
1	158	200.1424492705133
2	226	438.35031652777434
3	235	437.33511178500163
1	159	201.1392552437241
6	259	819.4132046775915
3	236	439.96136193988656
6	260	826.2408849724155
1	160	202.034650493424
5	189	330.65087327875005
2	227	439.3756934560672
8	234	538.8311423813589
6	261	833.012604946648
3	237	442.68160115369585
4	226	554.064978138846
8	235	540.5441702580838
7	204	341.979531551232
1	161	202.74861281892902
3	238	445.38522651744955
1	162	203.63693181738913
6	262	839.8565353677974
5	190	331.0876017008188
2	228	440.39868301347127
1	163	204.8218738318737
7	205	343.765908722782
4	227	555.8893774844055
1	164	206.1091943606592
1	165	207.38852427268
2	229	441.55973548320725
1	166	208.35066594565996
3	239	448.07253877023066
2	230	442.79114715630885
5	191	331.5765371675144
5	192	332.17916852204934
3	240	450.85363478627943
6	263	846.6451440833995
7	206	345.75135574571516
4	228	557.7893867760482
1	167	209.21520021260403
2	231	444.0945845200096
8	236	541.8782151000355
5	193	332.66649966595685
6	264	854.0210770232783
1	168	210.1689796330562
7	207	348.0574665195391
1	169	211.31729697305894
3	241	453.19421885103503
5	194	333.32866663399966
1	170	212.6758096258246
1	171	214.14014102918674
6	265	861.5961931206522
8	237	543.1399451338489
4	229	559.5221175253039
2	232	445.5513438426597
4	230	561.4926535583525
4	231	563.7144667293895
1	172	216.09488656606382
7	208	350.0185709358863
7	209	352.0752760419284
6	266	869.1052870625056
1	173	217.7751133623858
4	232	566.0167842034368
6	267	876.5500556157647
7	210	354.12003614593755
8	238	544.4676298918057
2	233	446.92393088757285
3	242	455.04505271456344
6	268	884.8621361545538
1	174	219.32168155474275
6	269	893.2328923634642
4	233	568.2209077462743
5	195	333.98952079369207
1	175	220.63091351848223
8	239	546.0091574323642
3	243	456.54682125714095
6	270	901.7987580386214
1	176	221.36395370520464
7	211	355.4743310001443
4	234	570.41651448744
1	177	222.55561102789562
2	234	447.99776785158207
3	244	457.8864488058145
8	240	547.3298822465299
6	271	909.7477672410084
6	272	917.7592276844728
2	235	449.36288231228
1	178	223.365171859894
3	245	459.3789285546299
4	235	572.691889238882
8	241	548.3238094411005
6	273	925.8325982595342
7	212	356.737999097377
1	179	224.17180911077998
3	246	460.86657505182535
5	196	334.42188923573775
2	236	450.50083240766605
1	180	224.8933080373891
4	236	574.699921698272
3	247	462.3494349515307
8	242	549.1994173339956
7	213	358.0823927533999
2	237	451.4986157232379
2	238	452.6311964502668
1	181	225.21323229330903
6	274	933.9673441828681
5	197	334.8044205203988
7	214	359.50938791636605
1	182	225.48170657505673
4	237	576.7009623713142
8	243	550.0181815176661
6	275	942.1629370761726
4	238	578.6129967430735
4	239	580.7693173713639
6	276	950.6839643120105
3	248	463.2580274533834
2	239	453.49641674438845
8	244	550.7821710985208
5	198	335.1865152418875
3	249	464.10343674659396
1	183	225.70334512363786
7	215	360.59811424909054
4	240	582.8327375842917
2	240	454.4227107000706
1	184	225.88271292863467
5	199	335.7245895075308
3	250	464.88815859301013
6	277	959.5311355031686
1	185	226.31615055050753
5	200	336.20678160917583
3	251	469.83507744739507
2	241	455.05604050490314
6	278	968.2974749528164
8	245	551.4934269780559
6	279	976.8525989114223
6	280	985.3334460983247
1	186	226.6892145647869
2	242	455.4953347730359
4	241	584.4168033176321
7	216	361.39590479140765
5	201	338.5779083165351
1	187	227.00660783334038
4	242	585.9965870207777
3	252	474.8747203210545
5	202	340.81666625914886
8	246	552.2553757094631
6	281	993.1052310807753
7	217	362.12704952820104
2	243	455.8508528016593
1	188	227.2267589875805
3	253	479.43925579785366
6	282	1000.6932596954973
5	203	343.2739430833632
6	283	1008.2241814199856
5	204	345.59658563128204
1	189	227.40492518852795
8	247	552.8209475047055
7	218	362.73544078294884
3	254	483.5607510954542
2	244	456.1315599692703
3	255	487.7776132624372
4	243	587.4291446634223
6	284	1015.5786527886454
7	219	363.4019812824363
8	248	553.2585290802125
5	205	347.9037223140909
2	245	456.3781326926171
3	256	491.82923865911
4	244	588.6569459371052
1	190	227.62469110357952
3	257	495.9758058615357
6	285	1023
7	220	363.9519199015169
1	191	227.84424504472346
7	221	364.55726573475414
2	246	456.62457226916734
8	249	553.5846818689986
3	258	500.08799225736243
1	192	228.27395821687588
5	206	350.08284733759814
1	193	228.7028639960593
1	194	229.1942407653386
3	259	504.1666391184564
6	286	1030.487748592869
4	245	589.5812072988758
8	250	553.8158538720252
2	247	456.78222382224993
3	260	508.21255395749506
5	207	352.03266893855186
7	222	364.9082076358384
7	223	365.3518851737324
4	246	590.5607504736494
6	287	1037.8024860251587
1	195	229.68456630779528
7	224	365.6596778426631
3	261	511.9804683774566
2	248	456.85227371657027
8	251	556.3461152915515
5	208	353.9717502852453
6	288	1044.717186610807
4	247	591.373824243177
1	196	230.24117789830734
3	262	515.3687999869607
7	225	365.967211646071
3	263	518.7349997831261
6	289	1051.5864206046024
3	264	522.5466486353155
4	248	592.0844534354875
7	226	366.3168027814178
2	249	456.9223128716741
1	197	230.72927859289987
4	249	592.7942307411569
8	252	559.2584375760462
6	290	1058.2981621452434
6	291	1064.8563283373019
2	250	456.99234129249913
3	265	525.755646664874
7	227	366.547404846904
8	253	562.2579479207034
6	292	1071.484950897585
4	250	593.4551373103109
5	209	355.24076342672174
1	198	231.0411218809327
7	228	366.6346955758554
6	293	1077.8538862016503
2	251	459.40287330403146
3	266	528.3209251960401
8	254	565.3450273947764
4	251	597.0041875900034
5	210	356.679127508185
7	229	366.6687878726524
4	252	601.3301921573537
2	252	461.90366961088324
1	199	231.21634890292685
3	267	530.77678924384
6	294	1083.554336431727
5	211	358.2959670440069
2	253	464.2887032870819
7	230	366.6906052791647
2	254	466.7633233235019
6	295	1089.1235008023655
8	255	568.2112283297475
3	268	533.7227744812842
4	253	605.3907828832546
2	255	469.1236510771973
1	200	231.27040450520255
6	296	1094.2696194265836
3	269	535.9673497518294
7	231	366.7124213876593
8	256	570.8668846587622
2	256	471.1825548553341
1	201	232.31444208227782
5	212	359.634536717485
7	232	366.9427748300819
3	270	538.0241630261598
2	257	473.14057107798305
8	257	573.4152073323487
5	213	360.8018846957428
6	297	1099.295683608373
4	254	608.9778321088543
3	271	539.9027690242011
2	258	475.09051769110266
1	202	233.01072936669678
6	298	1104.3944041872
2	259	477.2169318035561
8	258	576.2412689143329
5	214	361.81072399805964
7	233	367.1729837556137
4	255	612.4369355288754
3	272	541.4572928680524
[truncated: 53,201 more rows]
