# Supplementary material for: Evolutionary model discovery of causal factors behind the socio-agricultural behavior of the Ancestral Pueblo
Source: PLoS One. 2020 Dec 18;15(12):e0239922. doi: 10.1371/journal.pone.0239922 (PMC7748155; doi:10.1371/journal.pone.0239922)
Supplement: S1 File — This archive contains the Evolutionary Model Discovery Python source code. This Python package is also being actively maintained at: https://github.com/chathika/evolutionarymodeldiscovery and documentation is available at https://evolutionarymodeldiscovery.readthedocs.io/en/latest/. (ZIP) [file pone.0239922.s001.zip › EvolutionaryModelDiscovery_SourceCode/ArtificialAnasazi/data/adjustedPDSI.txt]

2.0 2.0 2.0 2.0 2.0 2.0 2.0 2.0 2.0 2.0 2.0 2.0 2.0 2.0 2.0 2.0 2.0 2.0 2.0 2.0 2.0 2.0 2.0 2.0 2.0 2.0 2.0 2.0 2.0 2.0 2.0 0.010101 0.010101 0.010101 0.010101 0.010101 0.010101 0.010101 0.010101 0.010101 0.010101 0.010101 0.010101 0.010101 0.010101 0.010101 0.010101 0.010101 0.010101 0.010101 0.010101 0.010101 0.010101 0.010101 0.010101 0.010101 0.010101 0.010101 0.010101 0.010101 0.010101 0.010101 0.010101 0.010101 0.010101 0.010101 0.010101 0.010101 0.010101 0.010101 0.010101 0.010101 0.010101 0.010101 0.010101 0.010101 0.010101 0.010101 0.010101 0.010101 0.010101 0.010101 0.010101 0.010101 0.010101 0.010101 0.010101 0.010101 0.010101 0.010101 0.010101 0.010101 0.010101 0.010101 0.010101 0.010101 0.010101 0.010101 0.010101 0.010101 0.010101 0.010101 0.010101 0.010101 0.010101 0.010101 0.010101 0.010101 0.010101 0.010101 0.010101 0.010101 0.010101 0.010101 0.010101 0.010101 0.010101 0.010101 0.010101 0.010101 0.010101 0.010101 0.010101 0.010101 0.010101 0.010101 0.010101 0.010101 0.010101 0.010101 0.010101 0.010101 0.010101 0.010101 0.010101 0.010101 0.010101 0.010101 0.010101 0.010101 0.010101 0.010101 0.010101 0.010101 0.010101 0.010101 0.010101 0.010101 0.010101 0.010101 0.010101 0.010101 0.010101 0.010101 0.010101 0.010101 0.010101 0.010101 0.010101 0.010101 0.010101 0.010101 0.010101 0.010101 0.010101 0.010101 0.010101 0.010101 0.010101 0.010101 0.010101 0.010101 0.010101 0.010101 0.010101 0.010101 0.010101 0.010101 0.010101 0.010101 0.010101 0.010101 -4.02 -0.93799996 0.949 -1.3319999 0.505 1.521 3.931 2.426 0.855 -3.02 -2.026 -0.3 5.141 0.161 2.01 0.705 -0.93299997 -1.516 -2.682 -1.4489999 -2.493 -3.342 1.1710001 -0.994 -0.96599996 6.212 1.227 -1.26 -1.982 -0.172 -3.02 -1.166 -1.371 -1.027 0.405 -0.117 -3.742 0.122 -1.4489999 0.405 1.127 -3.642 2.626 -0.205 -2.926 -2.126 0.383 -2.1539998 0.361 -4.042 1.71 2.948 0.983 0.994 4.774 1.81 2.587 -3.264 4.0 4.0 4.0 4.0 4.0 4.0 4.0 4.0 4.0 4.0 4.0 4.0 4.0 4.0 4.0 4.0 4.0 4.0 4.0 4.0 4.0 4.0 4.0 4.0 4.0 4.0 4.0 4.0 4.0 4.0 4.0 4.0 4.0 4.0 4.0 4.0 4.0 4.0 4.0 4.0 4.0 4.0 4.0 4.0 4.0 4.0 4.0 4.0 4.0 4.0 4.0 4.0 4.0 4.0 4.0 4.0 4.0 4.0 4.0 4.0 4.0 4.0 4.0 4.0 4.0 4.0 4.0 4.0 4.0 4.0 4.0 4.0 4.0 4.0 4.0 4.0 4.0 4.0 4.0 4.0 4.0 4.0 4.0 4.0 4.0 4.0 4.0 4.0 4.0 4.0 4.0 4.0 4.0 4.0 4.0 4.0 4.0 4.0 4.0 4.0 4.0 4.0 4.0 4.0 4.0 2.0 2.0 2.0 2.0 2.0 2.0 2.0 2.0 2.0 2.0 2.0 2.0 2.0 2.0 2.0 2.0 2.0 2.0 2.0 2.0 2.0 2.0 2.0 2.0 2.0 2.0 2.0 -0.777 1.4710001 1.8489999 5.152 1.6539999 0.39400002 -5.13 -0.583 0.405 4.047 1.627 -1.3549999 -4.3640003 0.638 -2.376 3.22 -4.6140003 3.1869998 -4.963 -2.843 0.505 0.97099996 0.6 0.0050 -2.049 -3.281 0.883 -4.8580003 1.6489999 1.077 -0.25 -0.18300001 -2.4150002 2.087 -2.476 1.4319999 2.3709998 -0.52199996 -1.538 -4.7409997 2.6039999 -0.949 -1.11 -4.541 0.788 0.538 1.11 -1.138 -3.22 4.0 4.0 4.0 4.0 4.0 4.0 4.0 4.0 4.0 4.0 4.0 4.0 4.0 4.0 4.0 4.0 4.0 4.0 4.0 4.0 4.0 4.0 4.0 4.0 4.0 4.0 4.0 4.0 4.0 4.0 4.0 4.0 4.0 4.0 4.0 4.0 4.0 4.0 4.0 4.0 4.0 4.0 4.0 4.0 4.0 4.0 4.0 4.0 4.0 4.0 4.0 4.0 4.0 4.0 4.0 4.0 4.0 4.0 4.0 4.0 4.0 4.0 4.0 4.0 4.0 4.0 4.0 4.0 4.0 4.0 4.0 4.0 4.0 4.0 4.0 4.0 4.0 4.0 4.0 4.0 4.0 4.0 4.0 4.0 4.0 4.0 4.0 4.0 4.0 2.0 2.0 2.0 2.0 2.0 2.0 2.0 2.0 2.0 2.0 2.0 2.0 2.0 2.0 2.0 2.0 2.0 2.0 2.0 2.0 2.0 2.0 2.0 2.0 2.0 2.0 2.0 2.0 2.0 2.0 2.0 2.0 2.0 2.0 2.0 2.0 2.0 2.0 2.0 2.0 2.0 2.0 2.0 2.0 -2.737 0.622 -0.71599996 -3.986 0.139 2.115 -0.705 -1.799 -1.888 -2.6699998 -0.36600003 0.389 0.45000002 1.405 1.9369999 -0.244 -1.31 -0.46600002 3.159 -0.405 -3.958 0.616 -1.3989999 -0.305 -0.97199994 -3.004 2.021 -0.167 -4.403 2.4090002 2.182 2.82 -2.337 2.787 0.67700005 1.255 -2.049 -2.4320002 0.67700005 0.805 0.166 -2.032 0.4 -3.947 4.6740003 1.6930001 3.869 -0.905 -0.3 4.214 3.02 1.8379999 -1.8379999 -0.267 -4.7799997 -4.064 2.754 -0.094000004 -0.84400004 0.511 1.31 -1.138 -1.8489999 -3.492 -1.621 -2.6369998 2.609 6.9340005 4.613 -4.752 -0.91599995 -2.9650002 1.8039999 -2.9090002 -0.29400003 -1.877 -3.559 2.876 1.9599999 0.661 -1.138 -3.77 3.747 -1.921 1.999 -0.33900002 -4.2799997 -0.516 -1.299 0.805 -1.538 0.278 -0.65000004 -2.498 0.33900002 -0.733 0.561 -2.232 2.903 -1.155 1.527 -0.32200003 4.136 -2.1369998 3.053 -1.56 0.228 1.9599999 2.759 -1.677 -0.533 -0.52199996 0.416 -2.559 -0.478 1.51 -1.999 -0.69400007 -0.927 -1.915 -2.509 -2.8979998 1.099 -1.555 -2.6039999 -1.26 -1.81 1.132 -0.29400003 -2.182 -1.821 -0.32200003 -0.32200003 -0.861 -0.1 -0.67700005 0.272 -2.365 -2.143 1.9760001 0.228 0.672 1.888 2.1479998 0.838 1.499 -2.437 -2.5479999 0.3 -2.1869998 -3.203 1.3549999 -2.243 -3.37 3.003 0.2 -1.238 1.765 -0.62700003 1.4489999 -0.072 0.805 -0.139 2.92 1.416 0.377 -4.2469997 1.0710001 -0.733 -1.7770001 -3.2979999 1.682 3.3479998 0.561 2.271 1.033 -3.992 1.405 0.155 0.65500003 -0.18300001 -3.004 0.988 -1.3939999 2.47 -1.26 0.32700002 -0.072 1.31 -2.1929998 -0.91599995 1.41 1.443 1.116 0.33900002 2.026 1.5539999 -4.147 1.593 1.305 -4.3190002 -0.472 1.021 -2.526 -0.117 0.289 2.6979997 -0.639 0.566 -0.683 -2.443 -0.42200002 3.103 -1.2770001 -4.408 -2.232 1.0710001 1.199 -3.586 5.979 -0.672 -2.332 -1.582 1.732 -2.532 -0.555 -5.507 -3.4420002 1.9489999 -2.221 -1.915 1.194 1.477 4.613 5.829 8.033 -1.4269999 -5.2019997 -2.537 -2.92 4.0 4.0 4.0 4.0 4.0 4.0 4.0 4.0 4.0 4.0 4.0 4.0 4.0 4.0 4.0 4.0 4.0 4.0 4.0 4.0 4.0 4.0 4.0 4.0 4.0 4.0 4.0 4.0 4.0 4.0 4.0 4.0 4.0 4.0 4.0 4.0 4.0 4.0 4.0 4.0 4.0 4.0 4.0 4.0 4.0 4.0 4.0 4.0 4.0 4.0 4.0 4.0 4.0 4.0 4.0 4.0 4.0 4.0 4.0 4.0 4.0 4.0 4.0 4.0 4.0 4.0 4.0 4.0 4.0 4.0 4.0 4.0 4.0 4.0 4.0 4.0 4.0 4.0 4.0 4.0 4.0 4.0 4.0 4.0 4.0 4.0 4.0 4.0 4.0 4.0 4.0 4.0 4.0 4.0 4.0 4.0 4.0 4.0 4.0 4.0 4.0 4.0 4.0 4.0 4.0 4.0 4.0 4.0 4.0 4.0 4.0 4.0 4.0 4.0 4.0 4.0 4.0 4.0 4.0 4.0 4.0 4.0 4.0 4.0 4.0 4.0 4.0 4.0 4.0 4.0 4.0 4.0 4.0 4.0 2.0 2.0 2.0 2.0 2.0 2.0 2.0 2.0 2.0 2.0 2.0 2.0 2.0 2.0 2.0 2.0 2.0 2.0 2.0 2.0 2.0 2.0 2.0 2.0 2.0 2.0 2.0 2.0 2.0 2.0 2.0 2.0 2.0 2.0 2.0 2.0 2.0 2.0 2.0 2.0 2.0 2.0 4.0 4.0 4.0 4.0 4.0 4.0 4.0 4.0 4.0 4.0 4.0 4.0 4.0 4.0 4.0 4.0 4.0 4.0 4.0 4.0 4.0 4.0 4.0 4.0 4.0 4.0 4.0 4.0 4.0 4.0 4.0 4.0 4.0 4.0 4.0 4.0 4.0 4.0 4.0 4.0 4.0 4.0 4.0 4.0 4.0 4.0 4.0 4.0 4.0 4.0 4.0 4.0 4.0 4.0 4.0 4.0 4.0 4.0 4.0 4.0 4.0 4.0 4.0 4.0 4.0 4.0 4.0 4.0 4.0 4.0 4.0 4.0 4.0 4.0 4.0 4.0 4.0 4.0 4.0 4.0 4.0 4.0 4.0 4.0 4.0 4.0 4.0 4.0 4.0 4.0 4.0 4.0 4.0 4.0 4.0 0.49400002 -2.043 1.416 0.344 0.372 -0.33900002 1.876 0.638 -0.91099995 -1.516 1.999 -4.308 -1.643 -3.62 1.194 -3.592 -2.365 -2.082 -1.8149999 2.049 -1.027 0.028 -2.093 -3.525 -1.8429999 1.132 -0.805 -1.038 -1.2880001 0.117 -0.761 0.36600003 -2.793 3.386 -4.63 0.139 -0.1 0.155 2.182 2.5479999 1.4489999 -1.055 -4.986 -2.1369998 4.619 2.72 -1.4319999 4.025 4.641 0.089 -4.3580003 -5.3350005 -0.48900002 -0.022 1.9539999 1.8429999 2.7150002 -2.809 -3.203 -1.2770001 3.731 2.987 -1.2710001 -1.91 -2.565 5.441 4.3250003 1.9649999 -0.205 0.605 -5.591 5.069 4.464 -1.8599999 -2.049 -0.983 0.633 -2.243 -0.272 0.81 2.021 1.066 -1.621 -1.5489999 0.638 -3.292 -1.7820001 -0.444 3.953 0.3 -2.032 0.688 2.3539999 3.092 3.209 -5.024 -3.4750001 -1.31 -0.983 -0.361 -1.532 1.7880001 -0.311 1.532 -0.483 1.66 -1.377 -1.51 0.816 1.482 -1.055 -2.41 -0.65500003 1.56 -0.838 4.225 2.643 3.6309998 -1.9269999 0.994 0.161 0.71099997 0.805 -0.278 -1.893 -3.353 -1.505 0.1 -1.233 -0.094000004 -0.999 -2.11 0.472 -1.821 -2.1709998 -0.589 -0.91599995 -1.466 -1.8379999 1.421 1.005 0.289 -2.082 -0.45000002 0.988 -0.5 -1.0489999 1.438 -3.226 2.987 -1.155 0.15 1.066 -1.605 0.18300001 1.6710001 -2.3479998 0.505 -2.004 0.278 -2.0379999 0.5 1.421 4.108 -1.005 -0.267 0.32700002 0.777 -0.255 -0.577 -2.493 -0.91099995 -2.026 -2.165 -1.41 -0.555 0.738 -1.749 -0.39400002 -0.955 -0.089 -2.2150002 -0.161 -0.905 -1.527 -2.665 -0.15 0.583 2.837 -0.0060 -4.4360003 1.16 -1.8489999 1.621 -0.67700005 -3.453 -0.32200003 0.472 -0.48900002 -3.9750001 -0.461 0.155 1.8429999 -0.094000004 -0.05 -0.455 -2.948 -0.97199994 -0.988 0.122 0.017 1.6880001 2.6699998 0.72199994 -0.161 -2.504 -0.744 -0.527 0.477 2.5809999 0.93799996 0.178 -1.8489999 -0.25 1.5539999 2.493 1.821 0.77199996 -0.838 -0.48900002 -4.797 -0.605 0.0050 0.072 1.3989999 4.0 4.0 4.0 4.0 4.0 4.0 4.0 4.0 4.0 4.0 4.0 4.0 4.0 4.0 4.0 4.0 4.0 4.0 4.0 4.0 4.0 4.0 4.0 4.0 4.0 4.0 4.0 4.0 2.0 2.0 2.0 2.0 2.0 2.0 0.0 0.0 0.0 0.0 0.0 0.0 0.0 0.0 0.0 0.0 0.0 0.0 0.0 0.0 0.0 0.0 0.0 0.0 0.0 0.0 0.0 0.0 0.0 0.0 0.0 0.0 0.0 0.0 0.0 0.0 0.0 0.0 0.0 0.0 0.0 0.0 0.0 0.0 0.0 0.0 0.0 0.0 0.0 0.0 0.0 0.0 0.0 0.0 0.0 0.0 0.0 0.0 0.0 0.0 0.0 0.0 0.0 0.0 0.0 0.0 0.0 0.0 0.0 0.0 0.0 0.0 0.0 0.0 0.0 0.0 0.0 0.0 0.0 0.0 0.0 0.0 0.0 0.0 0.0 0.0 0.0 0.0 0.0 0.0 0.0 0.0 0.0 0.0 0.0 0.0 0.0 0.0 0.0 0.0 0.0 0.0 0.0 0.0 0.0 0.0 0.0 0.0 0.0 0.0 0.0 0.0 0.0 0.0 0.0 0.0 0.0 0.0 0.0 0.0 0.0 0.0 0.0 0.0 0.0 0.0 0.0 0.0 0.0 0.0 0.0 0.0 0.0 0.0 0.0 0.0 0.0 0.0 0.0 0.0 0.0 0.0 0.0 0.0 0.0 0.0 0.0 0.0 0.0 0.0 0.0 0.0 0.0 0.0 0.0 0.0 0.0 0.0 0.0 0.0 0.0 0.0 0.0 0.0 0.0 0.0 0.0 0.0 0.0 0.0 0.0 0.0 0.0 0.0 0.0 0.0 0.0 0.0 0.0 0.0 0.0 0.0 0.0 0.0 0.0 0.0 0.0 0.0 0.0 0.0 0.0 0.0 2.0 2.0 2.0 2.0 2.0 2.0 2.0 2.0 2.0 2.0 2.0 2.0 2.0 2.0 2.0 2.0 2.0 2.0 2.0 2.0 2.0 2.0 2.0 2.0 2.0 2.0 2.0 2.0 2.0 2.0 2.0 2.0 2.0 2.0 2.0 2.0 2.0 2.0 2.0 2.0 2.0 2.0 2.0 2.0 2.0 2.0 2.0 2.0 2.0 2.0 2.0 2.0 2.0 2.0 2.0 2.0 2.0 2.0 2.0 2.0 4.0 4.0 4.0 4.0 4.0 4.0 4.0 4.0 4.0 4.0 4.0 4.0 4.0 4.0 4.0 4.0 4.0 4.0 4.0 4.0 4.0 4.0 4.0 4.0 4.0 4.0 4.0 4.0 4.0 4.0 4.0 4.0 4.0 4.0 4.0 4.0 4.0 4.0 4.0 4.0 4.0 4.0 4.0 4.0 4.0 4.0 4.0 4.0 4.0 4.0 4.0 4.0 4.0 4.0 4.0 4.0 4.0 4.0 4.0 4.0 4.0 4.0 4.0 4.0 4.0 4.0 4.0 4.0 4.0 4.0 4.0 4.0 4.0 4.0 4.0 4.0 4.0 4.0 4.0 4.0 4.0 4.0 4.0 4.0 4.0 4.0 4.0 4.0 4.0 4.0 4.0 4.0 4.0 4.0 4.0 4.0 4.0 4.0 4.0 4.0 4.0 4.0 4.0 4.0 4.0 4.0 4.0 4.0 4.0 4.0 4.0 4.0 4.0 4.0 4.0 4.0 4.0 4.0 4.0 4.0 4.0 4.0 4.0 4.0 4.0 4.0 4.0 4.0 4.0 4.0 4.0 4.0 4.0 4.0 4.0 4.0 4.0 4.0 4.0 4.0 4.0 4.0 4.0 4.0 4.0 4.0 4.0 4.0 4.0 4.0 4.0 4.0 4.0 4.0 4.0 4.0 4.0 4.0 4.0 4.0 4.0 4.0 4.0 4.0 4.0 4.0 4.0 4.0 4.0 4.0 4.0 4.0 4.0 4.0 4.0 4.0 4.0 4.0 4.0 4.0 4.0 4.0 4.0 4.0 4.0 4.0 4.0 4.0 4.0 4.0 4.0 4.0 4.0 4.0 4.0 4.0 4.0 4.0 4.0 4.0 4.0 4.0 4.0 4.0 4.0 4.0 4.0 4.0 4.0 4.0 4.0 4.0 4.0 4.0 4.0 4.0 4.0 4.0 4.0 4.0 4.0 4.0 4.0 4.0 4.0 4.0 4.0 4.0 4.0 4.0 4.0 4.0 4.0 4.0 4.0 4.0 4.0 4.0 4.0 4.0 4.0 4.0 4.0 4.0 4.0 4.0 4.0 4.0 4.0 4.0 4.0 4.0 4.0 4.0 4.0 4.0 4.0 4.0 4.0 4.0 4.0 4.0 4.0 4.0 4.0 4.0 4.0 4.0 4.0 4.0 4.0 4.0 4.0 4.0 4.0 4.0 4.0 4.0 4.0 2.0 2.0 2.0 2.0 2.0 2.0 2.0 2.0 2.0 2.0 2.0 2.0 2.0 2.0 2.0 2.0 2.0 2.0 2.0 2.0 2.0 2.0 0.0 0.0 0.0 0.0 0.0 0.0 0.0 0.0 0.0 0.0 0.0 0.0 0.0 0.0 0.0 0.0 0.0 0.0 0.0 0.0 0.0 0.0 0.0 0.0 0.0 0.0 0.0 0.0 0.0 0.0 0.0 0.0 0.0 0.0 0.0 0.0 0.0 0.0 0.0 0.0 0.0 0.0 0.0 0.0 0.0 0.0 0.0 0.0 0.0 0.0 0.0 0.0 0.0 0.0 0.0 0.0 0.0 0.0 0.0 0.0 0.0 0.0 0.0 0.0 0.0 0.0 0.0 0.0 0.0 0.0 0.0 0.0 0.0 0.0 0.0 0.0 0.0 0.0 0.0 0.0 0.0 0.0 0.0 0.0 0.0 0.0 0.0 0.0 0.0 0.0 0.0 0.0 0.0 0.0 0.0 0.0 0.0 0.0 0.0 0.0 0.0 0.0 0.0 0.0 0.0 0.0 0.0 0.0 0.0 0.0 0.0 0.0 0.0 0.0 0.0 0.0 0.0 0.0 0.0 0.0 0.0 0.0 0.0 0.0 0.0 0.0 0.0 0.0 0.0 0.0 0.0 0.0 0.0 0.0 0.0 0.0 0.0 0.0 0.0 0.0 0.0 0.0 0.0 0.0 0.0 0.0 0.0 0.0 0.0 0.0 0.0 0.0 0.0 0.0 0.0 0.0 0.0 0.0 0.0 0.0 0.0 0.0 0.0 0.0 0.0 0.0 0.0 0.0 0.0 0.0 0.0 0.0 0.0 0.0 0.0 0.0 0.0 0.0 0.0 0.0 0.0 0.0 0.0 0.0 0.0 0.0 0.0 0.0 0.0 2.0 2.0 2.0 2.0 2.0 2.0 2.0 2.0 2.0 2.0 2.0 2.0 2.0 2.0 2.0 2.0 2.0 2.0 2.0 2.0 2.0 2.0 2.0 2.0 2.0 2.0 2.0 2.0 2.0 2.0 2.0 2.0 2.0 2.0 2.0 2.0 2.0 2.0 2.0 2.0 2.0 2.0 2.0 2.0 2.0 2.0 2.0 2.0 2.0 2.0 2.0 2.0 2.0 2.0 2.0 2.0 2.0 2.0 2.0 2.0 2.0 4.0 4.0 4.0 4.0 4.0 4.0 4.0 4.0 4.0 4.0 4.0 4.0 4.0 4.0 4.0 4.0 4.0 4.0 4.0 4.0 4.0 4.0 4.0 4.0 4.0 4.0 4.0 4.0 4.0 4.0 4.0 4.0 4.0 4.0 4.0 4.0 4.0 4.0 4.0 4.0 4.0 4.0 4.0 4.0 4.0 4.0 4.0 4.0 4.0 4.0 4.0 4.0 4.0 4.0 4.0 4.0 4.0 4.0 4.0 4.0 4.0 4.0 4.0 4.0 4.0 4.0 4.0 4.0 4.0 4.0 4.0 4.0 4.0 4.0 4.0 4.0 4.0 4.0 4.0 4.0 4.0 4.0 4.0 4.0 4.0 4.0 4.0 4.0 4.0 4.0 4.0 4.0 4.0 4.0 4.0 4.0 4.0 4.0 4.0 2.0 2.0 2.0 2.0 2.0 2.0 2.0 2.0 2.0 2.0 2.0 2.0 2.0 2.0 2.0 2.0 2.0 2.0 2.0 2.0 2.0 2.0 2.0 2.0 2.0 2.0 2.0 2.0 2.0 2.0 4.0 4.0 4.0 4.0 4.0 4.0 4.0 4.0 4.0 4.0 4.0 4.0 4.0 4.0 4.0 4.0 4.0 4.0 4.0 4.0 4.0 4.0 4.0 4.0 4.0 4.0 4.0 4.0 4.0 4.0 4.0 4.0 4.0 4.0 4.0 4.0 4.0 4.0 4.0 4.0 4.0 4.0 4.0 4.0 4.0 4.0 4.0 4.0 4.0 4.0 4.0 4.0 4.0 4.0 4.0 4.0 4.0 4.0 4.0 4.0 4.0 4.0 4.0 4.0 4.0 4.0 4.0 4.0 4.0 4.0 4.0 4.0 4.0 4.0 4.0 4.0 4.0 4.0 4.0 4.0 4.0 4.0 4.0 4.0 4.0 4.0 4.0 4.0 4.0 4.0 4.0 4.0 4.0 4.0 4.0 4.0 4.0 4.0 4.0 2.0 2.0 2.0 2.0 2.0 2.0 2.0 2.0 2.0 2.0 2.0 2.0 2.0 2.0 2.0 2.0 2.0 2.0 2.0 2.0 2.0 2.0 2.0 2.0 2.0 2.0 2.0 2.0 2.0 2.0 2.0 2.0 2.0 2.0 2.0 2.0 2.0 2.0 2.0 2.0 2.0 2.0 2.0 2.0 2.0 2.0 2.0 2.0 2.0 2.0 2.0 2.0 2.0 2.0 2.0 2.0 2.0 2.0 2.0 2.0 2.0 2.0 2.0 2.0 2.0 2.0 2.0 2.0 2.0 2.0 2.0 0.0 0.0 0.0 0.0 0.0 0.0 0.0 0.0 0.0 0.0 0.0 0.0 0.0 0.0 0.0 0.0 0.0 0.0 0.0 0.0 0.0 0.0 0.0 0.0 0.0 0.0 0.0 0.0 0.0 0.0 0.0 0.0 0.0 0.0 0.0 0.0 0.0 0.0 0.0 0.0 0.0 0.0 0.0 0.0 0.0 0.0 0.0 0.0 0.0 0.0 0.0 0.0 0.0 0.0 0.0 0.0 0.0 0.0 0.0 0.0 0.0 0.0 0.0 0.0 0.0 0.0 0.0 0.0 0.0 0.0 0.0 0.0 0.0 0.0 0.0 0.0 0.0 0.0 0.0 0.0 0.0 0.0 0.0 0.0 0.0 0.0 0.0 0.0 0.0 0.0 0.0 0.0 0.0 0.0 0.0 0.0 0.0 0.0 0.0 0.0 0.0 0.0 0.0 0.0 0.0 0.0 0.0 0.0 0.0 0.0 0.0 0.0 0.0 0.0 0.0 0.0 0.0 0.0 0.0 0.0 0.0 0.0 0.0 0.0 0.0 0.0 0.0 0.0 0.0 0.0 0.0 0.0 0.0 0.0 0.0 0.0 0.0 0.0 0.0 0.0 0.0 0.0 0.0 0.0 0.0 0.0 0.0 0.0 0.0 0.0 0.0 0.0 0.0 0.0 0.0 0.0 0.0 0.0 0.0 0.0 0.0 0.0 0.0 0.0 0.0 2.0 2.0 2.0 2.0 2.0 4.0 4.0 4.0 4.0 4.0 4.0 4.0 4.0 4.0 4.0 4.0 4.0 4.0 4.0 4.0 4.0 4.0 4.0 4.0 4.0 4.0 4.0 4.0 4.0 4.0 4.0 4.0 4.0 4.0 4.0 4.0 4.0 4.0 4.0 4.0 4.0 4.0 4.0 4.0 4.0 4.0 4.0 4.0 4.0 4.0 2.0 2.0 2.0 2.0 2.0 2.0 2.0 2.0 2.0 2.0 2.0 2.0 2.0 2.0 2.0 2.0 2.0 2.0 2.0 0.0 0.0 0.0 0.0 0.0 0.0 0.0 0.0 0.0 0.0 0.0 0.0 0.0 0.0 0.0 0.0 0.0 0.0 0.0 0.0 0.0 0.0 0.0 0.0 0.0 0.0 0.0 0.0 0.0 0.0 0.0 0.0 0.0 0.0 0.0 0.0 0.0 0.0 0.0 0.0 0.0 0.0 0.0 0.0 0.0 0.0 0.0 0.0 0.0 0.0 0.0 0.0 0.0 0.0 0.0 0.0 0.0 0.0 0.0 0.0 0.0 0.0 0.0 0.0 0.0 0.0 0.0 0.0 0.0 0.0 0.0 0.0 0.0 0.0 0.0 0.0 0.0 0.0 0.0 0.0 0.0 0.0 0.0 0.0 0.0 0.0 0.0 0.0 0.0 0.0 0.0 0.0 0.0 0.0 0.0 0.0 0.0 0.0 0.0 0.0 0.0 0.0 0.0 0.0 0.0 0.0 0.0 0.0 0.0 0.0 0.0 0.0 0.0 0.0 0.0 0.0 0.0 0.0 0.0 0.0 0.0 0.0 0.0 0.0 0.0 0.0 0.0 0.0 0.0 0.0 0.0 0.0 0.0 0.0 0.0 0.0 0.0 0.0 0.0 0.0 0.0 0.0 0.0 0.0 0.0 0.0 0.0 0.0 0.0 0.0 0.0 0.0 0.0 0.0 0.0 0.0 0.0 0.0 2.0 2.0 2.0 2.0 2.0 2.0 2.0 2.0 2.0 2.0 2.0 2.0 2.0 2.0 2.0 2.0 2.0 2.0 2.0 2.0 2.0 2.0 2.0 2.0 2.0 2.0 2.0 2.0 2.0 2.0 2.0 2.0 2.0 2.0 2.0 2.0 2.0 2.0 2.0 2.0 2.0 2.0 2.0 2.0 2.0 2.0 2.0 2.0 2.0 2.0 2.0 2.0 2.0 2.0 4.0 4.0 4.0 4.0 4.0 4.0 4.0 4.0 4.0 4.0 4.0 4.0 4.0 4.0 4.0 4.0 4.0 4.0 4.0 4.0 4.0 4.0 4.0 4.0 4.0 4.0 4.0 4.0 4.0 4.0 4.0 4.0 4.0 4.0 4.0 4.0 4.0 4.0 4.0 4.0 4.0 4.0 4.0 4.0 4.0 4.0 4.0 4.0 4.0 4.0 4.0 4.0 4.0 4.0 4.0 4.0 4.0 4.0 4.0 4.0 4.0 4.0 4.0 4.0 4.0 4.0 4.0 4.0 4.0 4.0 4.0 4.0 4.0 4.0 4.0 4.0 4.0 4.0 4.0 4.0 4.0 4.0 4.0 4.0 4.0 4.0 4.0 4.0 4.0 4.0 4.0 4.0 4.0 4.0 4.0 4.0 4.0 4.0 4.0 4.0 4.0 4.0 4.0 4.0 4.0 4.0 4.0 4.0 4.0 4.0 4.0 4.0 4.0 4.0 4.0 4.0 4.0 4.0 4.0 4.0 4.0 4.0 4.0 4.0 4.0 4.0 4.0 4.0 4.0 4.0 4.0 4.0 4.0 4.0 4.0 4.0 4.0 4.0 4.0 4.0 4.0 4.0 4.0 4.0 4.0 4.0 4.0 4.0 4.0 4.0 4.0 4.0 4.0 4.0 4.0 4.0 4.0 4.0 4.0 4.0 4.0 4.0 4.0 4.0 4.0 4.0 4.0 4.0 4.0 4.0 4.0 4.0 4.0 4.0 4.0 4.0 4.0 4.0 4.0 4.0 4.0 4.0 4.0 4.0 4.0 4.0 4.0 4.0 4.0 4.0 4.0 4.0 4.0 4.0 4.0 4.0 4.0 4.0 4.0 4.0 4.0 4.0 4.0 4.0 4.0 4.0 4.0 4.0 4.0 4.0 4.0 4.0 4.0 4.0 4.0 4.0 4.0 4.0 4.0 4.0 4.0 4.0 4.0 4.0 4.0 4.0 4.0 4.0 4.0 4.0 4.0 4.0 4.0 4.0 4.0 4.0 4.0 4.0 4.0 4.0 4.0 4.0 4.0 4.0 4.0 4.0 4.0 4.0 4.0 4.0 4.0 4.0 4.0 4.0 4.0 4.0 4.0 4.0 4.0 4.0 4.0 4.0 4.0 4.0 4.0 4.0 4.0 4.0 4.0 4.0 4.0 4.0 4.0 4.0 4.0 4.0 4.0 4.0 4.0 4.0 4.0 4.0 4.0 4.0 4.0 4.0 4.0 4.0 4.0 4.0 4.0 4.0 2.0 2.0 2.0 2.0 2.0 2.0 2.0 2.0 2.0 2.0 2.0 2.0 2.0 2.0 2.0 2.0 2.0 2.0 2.0 2.0 0.0 0.0 0.0 0.0 0.0 0.0 0.0 0.0 0.0 0.0 0.0 0.0 0.0 0.0 0.0 0.0 0.0 0.0 0.0 0.0 0.0 0.0 0.0 0.0 0.0 0.0 0.0 0.0 0.0 0.0 0.0 0.0 0.0 0.0 0.0 0.0 0.0 0.0 0.0 0.0 0.0 0.0 0.0 0.0 0.0 0.0 0.0 0.0 0.0 0.0 0.0 0.0 0.0 0.0 0.0 0.0 0.0 0.0 0.0 0.0 0.0 0.0 0.0 0.0 0.0 0.0 0.0 0.0 0.0 0.0 0.0 0.0 0.0 0.0 0.0 0.0 0.0 0.0 0.0 0.0 0.0 0.0 0.0 0.0 0.0 0.0 0.0 0.0 0.0 0.0 0.0 0.0 0.0 0.0 0.0 0.0 0.0 0.0 0.0 0.0 0.0 0.0 0.0 0.0 0.0 0.0 0.0 0.0 0.0 0.0 0.0 0.0 0.0 0.0 0.0 0.0 0.0 0.0 0.0 0.0 0.0 0.0 0.0 0.0 0.0 0.0 0.0 0.0 0.0 0.0 0.0 0.0 0.0 0.0 0.0 0.0 0.0 0.0 0.0 0.0 0.0 0.0 0.0 0.0 0.0 0.0 0.0 0.0 0.0 0.0 0.0 0.0 0.0 0.0 0.0 0.0 0.0 0.0 0.0 0.0 0.0 0.0 0.0 0.0 0.0 0.0 0.0 0.0 0.0 0.0 0.0 0.0 0.0 0.0 0.0 0.0 0.0 0.0 0.0 0.0 0.0 0.0 0.0 0.0 0.0 0.0 2.0 2.0 2.0 2.0 2.0 2.0 2.0 2.0 2.0 2.0 2.0 2.0 2.0 2.0 2.0 2.0 2.0 2.0 2.0 2.0 2.0 2.0 2.0 2.0 2.0 2.0 2.0 2.0 2.0 2.0 2.0 2.0 2.0 2.0 2.0 2.0 2.0 2.0 2.0 2.0 2.0 2.0 2.0 2.0 2.0 4.0 4.0 4.0 4.0 4.0 4.0 4.0 4.0 4.0 4.0 4.0 4.0 4.0 4.0 4.0 4.0 4.0 4.0 4.0 4.0 4.0 4.0 4.0 4.0 4.0 4.0 4.0 4.0 4.0 4.0 4.0 4.0 4.0 4.0 4.0 4.0 4.0 4.0 4.0 4.0 4.0 4.0 4.0 4.0 4.0 4.0 4.0 4.0 4.0 4.0 4.0 4.0 4.0 4.0 4.0 4.0 4.0 4.0 4.0 4.0 4.0 4.0 4.0 4.0 4.0 4.0 4.0 4.0 4.0 4.0 4.0 4.0 4.0 4.0 4.0 4.0 4.0 4.0 4.0 4.0 4.0 4.0 4.0 4.0 4.0 4.0 4.0 4.0 4.0 4.0 4.0 4.0 4.0 4.0 4.0 4.0 4.0 4.0 4.0 4.0 4.0 4.0 4.0 4.0 4.0 4.0 4.0 4.0 4.0 4.0 4.0 4.0 4.0 4.0 4.0 4.0 4.0 4.0 4.0 4.0 4.0 4.0 4.0 4.0 4.0 4.0 4.0 4.0 4.0 4.0 4.0 4.0 4.0 4.0 4.0 4.0 4.0 4.0 4.0 4.0 4.0 4.0 4.0 4.0 4.0 4.0 4.0 4.0 4.0 4.0 4.0 4.0 4.0 4.0 4.0 4.0 4.0 4.0 4.0 4.0 4.0 4.0 4.0 4.0 4.0 4.0 4.0 4.0 4.0 4.0 4.0 4.0 4.0 4.0 4.0 4.0 4.0 4.0 4.0 4.0 4.0 4.0 4.0 4.0 4.0 4.0 4.0 4.0 4.0 4.0 4.0 4.0 4.0 4.0 4.0 4.0 4.0 4.0 4.0 4.0 4.0 4.0 4.0 4.0 4.0 4.0 4.0 4.0 4.0 4.0 4.0 4.0 4.0 4.0 4.0 4.0 4.0 4.0 4.0 4.0 4.0 4.0 4.0 4.0 4.0 4.0 4.0 4.0 4.0 4.0 4.0 4.0 4.0 4.0 4.0 4.0 4.0 4.0 4.0 4.0 4.0 4.0 4.0 4.0 4.0 4.0 4.0 4.0 4.0 4.0 2.0 2.0 2.0 2.0 2.0 2.0 2.0 2.0 2.0 2.0 2.0 2.0 2.0 2.0 2.0 2.0 2.0 2.0 2.0 2.0 2.0 2.0 2.0 2.0 2.0 2.0 2.0 2.0 2.0 2.0 2.0 2.0 2.0 2.0 0.0 0.0 0.0 0.0 0.0 0.0 0.0 0.0 0.0 0.0 0.0 0.0 0.0 0.0 0.0 0.0 0.0 0.0 0.0 0.0 0.0 0.0 0.0 0.0 0.0 0.0 0.0 0.0 0.0 0.0 0.0 0.0 0.0 0.0 0.0 0.0 0.0 0.0 0.0 0.0 0.0 0.0 0.0 0.0 0.0 0.0 0.0 0.0 0.0 0.0 0.0 0.0 0.0 0.0 0.0 0.0 0.0 0.0 0.0 0.0 0.0 0.0 0.0 0.0 0.0 0.0 0.0 0.0 0.0 0.0 0.0 0.0 0.0 0.0 0.0 0.0 0.0 0.0 0.0 0.0 0.0 0.0 0.0 0.0 0.0 0.0 0.0 0.0 0.0 0.0 0.0 0.0 0.0 0.0 0.0 0.0 0.0 0.0 0.0 0.0 0.0 0.0 0.0 0.0 0.0 0.0 0.0 0.0 0.0 0.0 0.0 0.0 0.0 0.0 0.0 0.0 0.0 0.0 0.0 0.0 0.0 0.0 0.0 0.0 0.0 0.0 0.0 0.0 0.0 0.0 0.0 0.0 0.0 0.0 0.0 0.0 0.0 0.0 0.0 0.0 0.0 0.0 0.0 0.0 0.0 0.0 0.0 0.0 0.0 0.0 0.0 0.0 0.0 0.0 0.0 0.0 0.0 0.0 0.0 0.0 0.0 0.0 0.0 0.0 0.0 0.0 0.0 0.0 0.0 0.0 0.0 0.0 0.0 0.0 0.0 0.0 0.0 0.0 0.0 0.0 0.0 0.0 0.0 0.0 0.0 0.0 0.0 2.0 2.0 2.0 2.0 2.0 2.0 2.0 2.0 2.0 2.0 0.010101 0.010101 0.010101 0.010101 0.010101 0.010101 0.010101 0.010101 0.010101 0.010101 0.010101 0.010101 0.010101 0.010101 0.010101 0.010101 0.010101 0.010101 0.010101 0.010101 0.010101 0.010101 0.010101 0.010101 0.010101 0.010101 0.010101 0.010101 0.010101 0.010101 0.010101 0.010101 0.010101 0.010101 0.010101 0.010101 0.010101 0.010101 0.010101 0.010101 0.010101 0.010101 0.010101 0.010101 0.010101 0.010101 0.010101 0.010101 0.010101 0.010101 0.010101 0.010101 0.010101 0.010101 0.010101 0.010101 0.010101 0.010101 0.010101 0.010101 0.010101 0.010101 0.010101 0.010101 0.010101 0.010101 0.010101 0.010101 0.010101 0.010101 0.010101 0.010101 0.010101 0.010101 0.010101 0.010101 0.010101 0.010101 0.010101 0.010101 0.010101 0.010101 0.010101 0.010101 0.010101 0.010101 0.010101 0.010101 0.010101 0.010101 0.010101 0.010101 0.010101 0.010101 0.010101 0.010101 0.010101 0.010101 0.010101 0.010101 0.010101 0.010101 0.010101 0.010101 0.010101 0.010101 0.010101 0.010101 0.010101 0.010101 0.010101 0.010101 0.010101 0.010101 0.010101 0.010101 0.010101 0.010101 0.010101 0.010101 0.010101 0.010101 0.010101 0.010101 0.010101 0.010101 0.010101 0.010101 0.010101 0.010101 0.010101 0.010101 0.010101 0.010101 0.010101 0.010101 0.010101 0.010101 0.010101 0.010101 0.010101 0.010101 0.010101 0.010101 0.010101 0.010101 0.010101 0.010101 0.010101 0.010101 0.010101 0.010101 0.010101 0.010101 0.010101 0.010101 0.010101 0.010101 0.010101 0.010101 0.010101 0.010101 0.010101 0.010101 0.010101 0.010101 0.010101 0.010101 0.010101 0.010101 0.010101 0.010101 0.010101 0.010101 0.010101 0.010101 0.010101 0.010101 0.010101 0.010101 0.010101 0.010101 -4.02 -0.93799996 0.949 -1.3319999 0.505 1.521 3.931 2.426 0.855 -3.02 -2.026 -0.3 5.141 0.161 2.01 0.705 -0.93299997 -1.516 -2.682 -1.4489999 -2.493 -3.342 1.1710001 -0.994 -0.96599996 6.212 1.227 -1.26 -1.982 -0.172 -3.02 -1.166 -1.371 -1.027 0.405 -0.117 -3.742 0.122 -1.4489999 0.405 1.127 -3.642 2.626 -0.205 -2.926 -2.126 0.383 -2.1539998 0.361 -4.042 1.71 2.948 0.983 0.994 4.774 1.81 2.587 -3.264 2.0 2.0 2.0 2.0 2.0 2.0 2.0 2.0 2.0 2.0 2.0 2.0 2.0 2.0 2.0 2.0 2.0 2.0 2.0 2.0 2.0 2.0 2.0 2.0 2.0 2.0 2.0 2.0 2.0 2.0 2.0 2.0 2.0 2.0 2.0 2.0 2.0 2.0 2.0 2.0 2.0 2.0 2.0 2.0 2.0 2.0 2.0 2.0 2.0 2.0 2.0 2.0 2.0 2.0 2.0 2.0 2.0 2.0 2.0 2.0 2.0 2.0 2.0 2.0 2.0 2.0 2.0 2.0 2.0 2.0 2.0 2.0 2.0 2.0 2.0 2.0 2.0 2.0 2.0 2.0 2.0 2.0 2.0 2.0 2.0 2.0 2.0 2.0 2.0 2.0 2.0 2.0 2.0 2.0 2.0 2.0 2.0 2.0 2.0 2.0 2.0 2.0 2.0 2.0 2.0 -1.754 5.13 3.675 4.758 4.23 0.26099998 3.8579998 4.913 -4.758 -4.108 5.013 1.477 1.6930001 -1.666 -1.8039999 0.35000002 -3.226 3.431 -4.719 -0.122 -4.38 0.69400007 0.77199996 -3.248 -4.053 -2.532 0.84400004 -0.777 1.4710001 1.8489999 5.152 1.6539999 0.39400002 -5.13 -0.583 0.405 4.047 1.627 -1.3549999 -4.3640003 0.638 -2.376 3.22 -4.6140003 3.1869998 -4.963 -2.843 0.505 0.97099996 0.6 0.0050 -2.049 -3.281 0.883 -4.8580003 1.6489999 1.077 -0.25 -0.18300001 -2.4150002 2.087 -2.476 1.4319999 2.3709998 -0.52199996 -1.538 -4.7409997 2.6039999 -0.949 -1.11 -4.541 0.788 0.538 1.11 -1.138 -3.22 2.0 2.0 2.0 2.0 2.0 2.0 2.0 2.0 2.0 2.0 2.0 2.0 2.0 2.0 2.0 2.0 2.0 2.0 2.0 2.0 2.0 2.0 2.0 2.0 2.0 2.0 2.0 2.0 2.0 2.0 2.0 2.0 2.0 2.0 2.0 2.0 2.0 2.0 2.0 2.0 2.0 2.0 2.0 2.0 2.0 2.0 2.0 2.0 2.0 2.0 2.0 2.0 2.0 2.0 2.0 2.0 2.0 2.0 2.0 2.0 2.0 2.0 2.0 2.0 2.0 2.0 2.0 2.0 2.0 2.0 2.0 2.0 2.0 2.0 2.0 2.0 2.0 2.0 2.0 2.0 2.0 2.0 2.0 2.0 2.0 2.0 2.0 2.0 2.0 3.1369998 -4.186 -3.07 -1.81 -1.088 -0.744 -1.7930001 -3.448 -1.738 1.255 0.166 -3.264 -3.287 -0.883 -3.9250002 -0.23900001 -1.2830001 -1.677 1.66 -0.2 5.313 4.2409997 -0.555 2.0709999 -0.106 -0.6 1.099 2.165 -5.3350005 -1.76 2.537 -1.532 -3.6859999 4.286 0.139 -0.777 1.316 0.389 -4.8360004 0.955 -1.799 -2.732 -2.0709999 1.7930001 -2.737 0.622 -0.71599996 -3.986 0.139 2.115 -0.705 -1.799 -1.888 -2.6699998 -0.36600003 0.389 0.45000002 1.405 1.9369999 -0.244 -1.31 -0.46600002 3.159 -0.405 -3.958 0.616 -1.3989999 -0.305 -0.97199994 -3.004 2.021 -0.167 -4.403 2.4090002 2.182 2.82 -2.337 2.787 0.67700005 1.255 -2.049 -2.4320002 0.67700005 0.805 0.166 -2.032 0.4 -3.947 4.6740003 1.6930001 3.869 -0.905 -0.3 4.214 3.02 1.8379999 -1.8379999 -0.267 -4.7799997 -4.064 2.754 -0.094000004 -0.84400004 0.511 1.31 -1.138 -1.8489999 -3.492 -1.621 -2.6369998 2.609 6.9340005 4.613 -4.752 -0.91599995 -2.9650002 1.8039999 -2.9090002 -0.29400003 -1.877 -3.559 2.876 1.9599999 0.661 -1.138 -3.77 3.747 -1.921 1.999 -0.33900002 -4.2799997 -0.516 -1.299 0.805 -1.538 0.278 -0.65000004 -2.498 0.33900002 -0.733 0.561 -2.232 2.903 -1.155 1.527 -0.32200003 4.136 -2.1369998 3.053 -1.56 0.228 1.9599999 2.759 -1.677 -0.533 -0.52199996 0.416 -2.559 -0.478 1.51 -1.999 -0.69400007 -0.927 -1.915 -2.509 -2.8979998 1.099 -1.555 -2.6039999 -1.26 -1.81 1.132 -0.29400003 -2.182 -1.821 -0.32200003 -0.32200003 -0.861 -0.1 -0.67700005 0.272 -2.365 -2.143 1.9760001 0.228 0.672 1.888 2.1479998 0.838 1.499 -2.437 -2.5479999 0.3 -2.1869998 -3.203 1.3549999 -2.243 -3.37 3.003 0.2 -1.238 1.765 -0.62700003 1.4489999 -0.072 0.805 -0.139 2.92 1.416 0.377 -4.2469997 1.0710001 -0.733 -1.7770001 -3.2979999 1.682 3.3479998 0.561 2.271 1.033 -3.992 1.405 0.155 0.65500003 -0.18300001 -3.004 0.988 -1.3939999 2.47 -1.26 0.32700002 -0.072 1.31 -2.1929998 -0.91599995 1.41 1.443 1.116 0.33900002 2.026 1.5539999 -4.147 1.593 1.305 -4.3190002 -0.472 1.021 -2.526 -0.117 0.289 2.6979997 -0.639 0.566 -0.683 -2.443 -0.42200002 3.103 -1.2770001 -4.408 -2.232 1.0710001 1.199 -3.586 5.979 -0.672 -2.332 -1.582 1.732 -2.532 -0.555 -5.507 -3.4420002 1.9489999 -2.221 -1.915 1.194 1.477 4.613 5.829 8.033 -1.4269999 -5.2019997 -2.537 -2.92 2.0 2.0 2.0 2.0 2.0 2.0 2.0 2.0 2.0 2.0 2.0 2.0 2.0 2.0 2.0 2.0 2.0 2.0 2.0 2.0 2.0 2.0 2.0 2.0 2.0 2.0 2.0 2.0 2.0 2.0 2.0 2.0 2.0 2.0 2.0 2.0 2.0 2.0 2.0 2.0 2.0 2.0 2.0 2.0 2.0 2.0 2.0 2.0 2.0 2.0 2.0 2.0 2.0 2.0 2.0 2.0 2.0 2.0 2.0 2.0 2.0 2.0 2.0 2.0 2.0 2.0 2.0 2.0 2.0 2.0 2.0 2.0 2.0 2.0 2.0 2.0 2.0 2.0 2.0 2.0 2.0 2.0 2.0 2.0 2.0 2.0 2.0 2.0 2.0 2.0 2.0 2.0 2.0 2.0 2.0 2.0 2.0 2.0 2.0 2.0 2.0 2.0 2.0 2.0 2.0 2.0 2.0 2.0 2.0 2.0 2.0 2.0 2.0 2.0 2.0 2.0 2.0 2.0 2.0 2.0 2.0 2.0 2.0 2.0 2.0 2.0 2.0 2.0 2.0 2.0 2.0 2.0 2.0 2.0 4.236 6.584 1.3319999 -5.852 -2.1709998 -1.799 -0.46600002 -0.46600002 0.82199997 -2.8309999 -2.265 1.8539999 -2.315 -1.6710001 0.84900004 -2.165 -1.699 -0.144 -3.42 -0.39400002 -1.371 -1.3659999 -4.38 -1.371 0.255 -0.283 -1.6930001 0.172 -2.82 0.52199996 -3.809 -0.072 1.132 -2.276 0.117 1.543 -3.5479999 1.915 -1.532 2.2150002 -0.92199993 -4.308 2.0 2.0 2.0 2.0 2.0 2.0 2.0 2.0 2.0 2.0 2.0 2.0 2.0 2.0 2.0 2.0 2.0 2.0 2.0 2.0 2.0 2.0 2.0 2.0 2.0 2.0 2.0 2.0 2.0 2.0 2.0 2.0 2.0 2.0 2.0 2.0 2.0 2.0 2.0 2.0 2.0 2.0 2.0 2.0 2.0 2.0 2.0 2.0 2.0 2.0 2.0 2.0 2.0 2.0 2.0 2.0 2.0 2.0 2.0 2.0 2.0 2.0 2.0 2.0 2.0 2.0 2.0 2.0 2.0 2.0 2.0 2.0 2.0 2.0 2.0 2.0 2.0 2.0 2.0 2.0 2.0 2.0 2.0 2.0 2.0 2.0 2.0 2.0 2.0 2.0 2.0 2.0 2.0 2.0 2.0 0.49400002 -2.043 1.416 0.344 0.372 -0.33900002 1.876 0.638 -0.91099995 -1.516 1.999 -4.308 -1.643 -3.62 1.194 -3.592 -2.365 -2.082 -1.8149999 2.049 -1.027 0.028 -2.093 -3.525 -1.8429999 1.132 -0.805 -1.038 -1.2880001 0.117 -0.761 0.36600003 -2.793 3.386 -4.63 0.139 -0.1 0.155 2.182 2.5479999 1.4489999 -1.055 -4.986 -2.1369998 4.619 2.72 -1.4319999 4.025 4.641 0.089 -4.3580003 -5.3350005 -0.48900002 -0.022 1.9539999 1.8429999 2.7150002 -2.809 -3.203 -1.2770001 3.731 2.987 -1.2710001 -1.91 -2.565 5.441 4.3250003 1.9649999 -0.205 0.605 -5.591 5.069 4.464 -1.8599999 -2.049 -0.983 0.633 -2.243 -0.272 0.81 2.021 1.066 -1.621 -1.5489999 0.638 -3.292 -1.7820001 -0.444 3.953 0.3 -2.032 0.688 2.3539999 3.092 3.209 -5.024 -3.4750001 -1.31 -0.983 -0.361 -1.532 1.7880001 -0.311 1.532 -0.483 1.66 -1.377 -1.51 0.816 1.482 -1.055 -2.41 -0.65500003 1.56 -0.838 4.225 2.643 3.6309998 -1.9269999 0.994 0.161 0.71099997 0.805 -0.278 -1.893 -3.353 -1.505 0.1 -1.233 -0.094000004 -0.999 -2.11 0.472 -1.821 -2.1709998 -0.589 -0.91599995 -1.466 -1.8379999 1.421 1.005 0.289 -2.082 -0.45000002 0.988 -0.5 -1.0489999 1.438 -3.226 2.987 -1.155 0.15 1.066 -1.605 0.18300001 1.6710001 -2.3479998 0.505 -2.004 0.278 -2.0379999 0.5 1.421 4.108 -1.005 -0.267 0.32700002 0.777 -0.255 -0.577 -2.493 -0.91099995 -2.026 -2.165 -1.41 -0.555 0.738 -1.749 -0.39400002 -0.955 -0.089 -2.2150002 -0.161 -0.905 -1.527 -2.665 -0.15 0.583 2.837 -0.0060 -4.4360003 1.16 -1.8489999 1.621 -0.67700005 -3.453 -0.32200003 0.472 -0.48900002 -3.9750001 -0.461 0.155 1.8429999 -0.094000004 -0.05 -0.455 -2.948 -0.97199994 -0.988 0.122 0.017 1.6880001 2.6699998 0.72199994 -0.161 -2.504 -0.744 -0.527 0.477 2.5809999 0.93799996 0.178 -1.8489999 -0.25 1.5539999 2.493 1.821 0.77199996 -0.838 -0.48900002 -4.797 -0.605 0.0050 0.072 1.3989999 
