# Supplementary material for: Evolutionary model discovery of causal factors behind the socio-agricultural behavior of the Ancestral Pueblo
Source: PLoS One. 2020 Dec 18;15(12):e0239922. doi: 10.1371/journal.pone.0239922 (PMC7748155; doi:10.1371/journal.pone.0239922)
Supplement: S1 File — This archive contains the Evolutionary Model Discovery Python source code. This Python package is also being actively maintained at: https://github.com/chathika/evolutionarymodeldiscovery and documentation is available at https://evolutionarymodeldiscovery.readthedocs.io/en/latest/. (ZIP) [file pone.0239922.s001.zip › EvolutionaryModelDiscovery_SourceCode/ArtificialAnasazi/data/environment.txt]

-4.02 0.3 0.5 -4.02 8.2 8.2 -4.02 6.5 6.3 -4.02 0.0 2.0 -4.02 0.1 0.2 -0.93799996 0.3 0.6 -0.93799996 8.2 8.2 -0.93799996 6.5 6.3 -0.93799996 0.0 1.9 -0.93799996 0.1 0.3 0.949 0.3 0.6 0.949 8.2 8.2 0.949 6.5 6.3 0.949 0.0 1.9 0.949 0.1 0.3 -1.3319999 0.3 0.6 -1.3319999 8.2 8.2 -1.3319999 6.5 6.3 -1.3319999 0.0 1.9 -1.3319999 0.1 0.3 0.505 0.4 0.6 0.505 8.2 8.2 0.505 6.6 6.3 0.505 0.0 1.9 0.505 0.2 0.3 1.521 0.4 0.6 1.521 8.2 8.2 1.521 6.6 6.3 1.521 0.0 1.9 1.521 0.2 0.3 3.931 0.4 0.6 3.931 8.2 8.2 3.931 6.6 6.4 3.931 0.0 1.9 3.931 0.2 0.3 2.426 0.4 0.7 2.426 8.2 8.2 2.426 6.6 6.4 2.426 0.0 1.9 2.426 0.2 0.3 0.855 0.5 0.7 0.855 8.2 8.2 0.855 6.6 6.4 0.855 0.0 1.8 0.855 0.2 0.3 -3.02 0.5 0.7 -3.02 8.2 8.2 -3.02 6.6 6.4 -3.02 0.0 1.8 -3.02 0.2 0.3 -2.026 0.5 0.8 -2.026 8.3 8.2 -2.026 6.6 6.4 -2.026 0.0 1.8 -2.026 0.2 0.4 -0.3 0.6 0.8 -0.3 8.3 8.2 -0.3 6.7 6.4 -0.3 0.0 1.8 -0.3 0.3 0.4 5.141 0.6 0.8 5.141 8.3 8.2 5.141 6.7 6.4 5.141 0.0 1.8 5.141 0.3 0.4 0.161 0.6 0.9 0.161 8.3 8.3 0.161 6.7 6.5 0.161 0.0 1.8 0.161 0.3 0.4 2.01 0.6 0.9 2.01 8.3 8.3 2.01 6.7 6.5 2.01 0.0 1.8 2.01 0.3 0.4 0.705 0.7 0.9 0.705 8.3 8.3 0.705 6.8 6.5 0.705 0.0 1.8 0.705 0.3 0.4 -0.93299997 0.7 0.9 -0.93299997 8.3 8.3 -0.93299997 6.8 6.5 -0.93299997 0.0 1.8 -0.93299997 0.3 0.4 -1.516 0.8 1.0 -1.516 8.3 8.3 -1.516 6.8 6.5 -1.516 0.0 1.8 -1.516 0.4 0.5 -2.682 0.8 1.0 -2.682 8.3 8.3 -2.682 6.8 6.5 -2.682 0.0 1.8 -2.682 0.4 0.5 -1.4489999 0.8 1.0 -1.4489999 8.3 8.3 -1.4489999 6.8 6.5 -1.4489999 0.0 1.8 -1.4489999 0.4 0.5 -2.493 0.8 1.1 -2.493 8.3 8.3 -2.493 6.9 6.5 -2.493 0.0 1.8 -2.493 0.4 0.5 -3.342 0.9 1.1 -3.342 8.3 8.3 -3.342 6.9 6.5 -3.342 0.0 1.8 -3.342 0.4 0.5 1.1710001 0.9 1.1 1.1710001 8.4 8.3 1.1710001 6.9 6.6 1.1710001 0.0 1.8 1.1710001 0.4 0.5 -0.994 1.0 1.2 -0.994 8.4 8.3 -0.994 7.0 6.6 -0.994 0.0 1.8 -0.994 0.5 0.6 -0.96599996 1.0 1.2 -0.96599996 8.4 8.3 -0.96599996 7.0 6.6 -0.96599996 0.0 1.8 -0.96599996 0.5 0.6 6.212 1.0 1.2 6.212 8.4 8.3 6.212 7.0 6.6 6.212 0.0 1.8 6.212 0.5 0.6 1.227 1.1 1.2 1.227 8.4 8.3 1.227 7.0 6.6 1.227 0.0 1.8 1.227 0.5 0.6 -1.26 1.1 1.3 -1.26 8.5 8.3 -1.26 7.0 6.6 -1.26 0.0 1.8 -1.26 0.5 0.6 -1.982 1.2 1.3 -1.982 8.5 8.3 -1.982 7.0 6.6 -1.982 0.0 1.8 -1.982 0.6 0.6 -0.172 1.2 1.3 -0.172 8.5 8.3 -0.172 7.0 6.6 -0.172 0.0 1.8 -0.172 0.6 0.6 -3.02 1.3 1.4 -3.02 8.5 8.3 -3.02 7.0 6.6 -3.02 0.0 1.8 -3.02 0.6 0.7 -1.166 1.3 1.4 -1.166 8.5 8.3 -1.166 7.1 6.6 -1.166 0.0 1.8 -1.166 0.6 0.7 -1.371 1.4 1.4 -1.371 8.5 8.3 -1.371 7.1 6.6 -1.371 0.0 1.8 -1.371 0.7 0.7 -1.027 1.4 1.4 -1.027 8.5 8.3 -1.027 7.1 6.7 -1.027 0.0 1.8 -1.027 0.7 0.7 0.405 1.4 1.5 0.405 8.5 8.3 0.405 7.1 6.7 0.405 0.0 1.8 0.405 0.7 0.7 -0.117 1.5 1.5 -0.117 8.5 8.3 -0.117 7.1 6.7 -0.117 0.0 1.8 -0.117 0.7 0.7 -3.742 1.5 1.5 -3.742 8.5 8.3 -3.742 7.2 6.7 -3.742 0.0 1.8 -3.742 0.7 0.7 0.122 1.6 1.5 0.122 8.5 8.3 0.122 7.2 6.7 0.122 0.0 1.8 0.122 0.8 0.7 -1.4489999 1.6 1.6 -1.4489999 8.6 8.4 -1.4489999 7.2 6.7 -1.4489999 0.0 1.7 -1.4489999 0.8 0.8 0.405 1.7 1.6 0.405 8.6 8.4 0.405 7.2 6.7 0.405 0.0 1.7 0.405 0.8 0.8 1.127 1.7 1.6 1.127 8.6 8.4 1.127 7.3 6.7 1.127 0.0 1.7 1.127 0.8 0.8 -3.642 1.8 1.7 -3.642 8.7 8.4 -3.642 7.3 6.7 -3.642 0.0 1.7 -3.642 0.9 0.8 2.626 1.8 1.7 2.626 8.7 8.4 2.626 7.3 6.7 2.626 0.0 1.7 2.626 0.9 0.8 -0.205 1.9 1.8 -0.205 8.7 8.4 -0.205 7.3 6.7 -0.205 0.0 1.7 -0.205 0.9 0.9 -2.926 1.9 1.8 -2.926 8.8 8.4 -2.926 7.3 6.7 -2.926 0.0 1.7 -2.926 0.9 0.9 -2.126 2.0 1.8 -2.126 8.8 8.4 -2.126 7.3 6.7 -2.126 0.0 1.7 -2.126 1.0 0.9 0.383 2.0 1.8 0.383 8.8 8.4 0.383 7.4 6.8 0.383 0.0 1.7 0.383 1.0 0.9 -2.1539998 2.1 1.9 -2.1539998 8.8 8.4 -2.1539998 7.4 6.8 -2.1539998 0.0 1.7 -2.1539998 1.0 0.9 0.361 2.2 2.0 0.361 8.8 8.4 0.361 7.4 6.8 0.361 0.0 1.6 0.361 1.1 1.0 -4.042 2.2 2.0 -4.042 8.8 8.4 -4.042 7.4 6.8 -4.042 0.0 1.6 -4.042 1.1 1.0 1.71 2.3 2.0 1.71 8.8 8.4 1.71 7.4 6.8 1.71 0.0 1.6 1.71 1.1 1.0 2.948 2.3 2.0 2.948 8.8 8.4 2.948 7.5 6.8 2.948 0.0 1.6 1.948 1.1 1.0 0.983 2.4 2.1 0.983 8.8 8.4 0.983 7.5 6.8 0.983 0.0 1.6 0.983 1.2 1.0 0.994 2.4 2.1 0.994 8.8 8.4 0.994 7.5 6.9 0.994 0.0 1.6 0.994 1.2 1.0 4.774 2.5 2.2 4.774 8.8 8.4 4.774 7.5 6.9 4.774 0.0 1.6 4.774 1.2 1.1 1.81 2.5 2.2 1.81 8.8 8.4 1.81 7.5 6.9 1.81 0.0 1.6 1.81 1.2 1.1 2.587 2.6 2.3 2.587 8.8 8.4 2.587 7.6 6.9 2.587 0.0 1.6 2.587 1.3 1.1 -3.264 2.6 2.3 -3.264 8.9 8.4 -3.264 7.6 6.9 -3.264 0.0 1.6 -3.264 1.3 1.1 -1.3989999 2.7 2.4 -1.3989999 8.9 8.4 -1.3989999 7.6 7.0 -1.3989999 0.0 1.6 -1.3989999 1.3 1.2 2.076 2.7 2.4 2.076 8.9 8.4 2.076 7.6 7.0 2.076 0.0 1.6 2.076 1.3 1.2 1.3319999 2.8 2.4 1.3319999 8.9 8.4 1.3319999 7.7 7.0 1.3319999 0.0 1.5 1.632 1.4 1.2 4.097 2.8 2.5 4.097 8.9 8.4 4.097 7.7 7.0 4.097 0.0 1.5 4.097 1.4 1.2 1.871 2.9 2.5 1.871 8.9 8.4 1.871 7.7 7.0 1.871 0.0 1.5 1.871 1.4 1.2 6.118 2.9 2.6 6.118 9.0 8.4 6.118 7.7 7.0 6.118 0.0 1.5 6.118 1.4 1.3 -2.443 3.0 2.6 -2.443 9.0 8.4 -2.443 7.8 7.0 -2.443 0.0 1.5 -2.443 1.5 1.3 -1.1710001 3.0 2.6 -1.1710001 9.0 8.4 -1.1710001 7.8 7.1 -1.1710001 0.0 1.5 -1.1710001 1.5 1.3 2.1539998 3.1 2.6 2.1539998 9.0 8.4 2.1539998 7.8 7.1 2.1539998 0.0 1.5 2.1539998 1.5 1.3 -5.085 3.1 2.7 -5.085 9.0 8.4 -5.085 7.8 7.1 -5.085 0.0 1.5 -5.085 1.5 1.3 -0.161 3.2 2.7 -0.161 9.0 8.5 -0.161 7.9 7.2 -0.161 0.0 1.4 -0.161 1.6 1.3 -0.633 3.2 2.8 -0.633 9.0 8.5 -0.633 7.9 7.2 -0.633 0.0 1.4 -0.633 1.6 1.4 1.7880001 3.3 2.8 1.7880001 9.0 8.5 1.7880001 7.9 7.2 1.7880001 0.0 1.4 1.7880001 1.6 1.4 1.127 3.4 2.8 1.127 9.0 8.5 1.127 7.9 7.2 1.127 0.0 1.4 1.127 1.7 1.4 0.18900001 3.5 2.8 0.18900001 9.1 8.5 0.18900001 8.0 7.2 0.18900001 0.0 1.4 0.18900001 1.7 1.4 -4.5140004 3.6 2.9 -4.5140004 9.1 8.5 -4.5140004 8.0 7.2 -4.5140004 0.0 1.4 -4.5140004 1.8 1.4 -2.609 3.6 2.9 -2.609 9.1 8.5 -2.609 8.0 7.2 -2.609 0.0 1.4 -2.609 1.8 1.4 -1.6710001 3.7 3.0 -1.6710001 9.1 8.5 -1.6710001 8.0 7.2 -1.6710001 0.0 1.4 -1.6710001 1.8 1.5 0.71099997 3.8 3.0 0.71099997 9.1 8.5 0.71099997 8.0 7.2 0.71099997 0.0 1.4 0.71099997 1.9 1.5 3.803 3.8 3.0 3.803 9.1 8.5 3.803 8.0 7.3 3.803 0.0 1.4 3.803 1.9 1.5 -0.566 3.9 3.1 -0.566 9.1 8.5 -0.566 8.1 7.4 -0.566 0.0 1.4 -0.566 1.9 1.5 -1.41 4.0 3.1 -1.41 9.2 8.5 -1.41 8.1 7.4 -1.41 0.0 1.4 -1.41 2.0 1.5 -1.3939999 4.1 3.2 -1.3939999 9.2 8.5 -1.3939999 8.1 7.4 -1.3939999 0.0 1.3 -1.3939999 2.0 1.6 -2.92 4.2 3.2 -2.92 9.2 8.5 -2.92 8.1 7.4 -2.92 0.0 1.3 -2.92 2.1 1.6 2.3209999 4.2 3.2 2.3209999 9.2 8.5 2.3209999 8.2 7.4 2.3209999 0.0 1.3 2.3209999 2.1 1.6 6.107 4.3 3.3 6.107 9.2 8.5 6.107 8.2 7.4 6.107 0.0 1.3 6.107 2.1 1.6 -0.555 4.3 3.3 -0.555 9.2 8.5 -0.555 8.2 7.4 -0.555 0.0 1.3 -0.555 2.1 1.6 0.4 4.4 3.4 0.4 9.2 8.5 0.4 8.2 7.4 0.4 0.0 1.3 0.4 2.2 1.7 -2.082 4.4 3.4 -2.082 9.2 8.5 -2.082 8.2 7.4 -2.082 0.0 1.3 -2.082 2.2 1.7 1.7760001 4.5 3.4 1.7760001 9.2 8.5 1.7760001 8.3 7.5 1.7760001 0.0 1.3 1.7760001 2.2 1.7 0.505 4.5 3.5 0.505 9.2 8.6 0.505 8.3 7.5 0.505 0.0 1.2 0.505 2.2 1.7 -4.3910003 4.6 3.5 -4.3910003 9.2 8.6 -4.3910003 8.3 7.5 -4.3910003 0.0 1.2 -4.3910003 2.3 1.7 -4.147 4.6 3.5 -4.147 9.2 8.6 -4.147 8.4 7.5 -4.147 0.0 1.2 -4.147 2.3 1.7 -2.776 4.7 3.6 -2.776 9.2 8.6 -2.776 8.4 7.5 -2.776 0.0 1.2 -2.776 2.3 1.8 -2.0879998 4.7 3.6 -2.0879998 9.2 8.6 -2.0879998 8.4 7.5 -2.0879998 0.0 1.2 -2.0879998 2.3 1.8 -1.727 4.8 3.7 -1.727 9.2 8.6 -1.727 8.4 7.5 -1.727 0.0 1.2 -1.727 2.4 1.8 -2.9090002 4.8 3.7 -2.9090002 9.3 8.6 -2.9090002 8.4 7.6 -2.9090002 0.0 1.2 -2.9090002 2.4 1.8 -1.055 4.9 3.8 -1.055 9.3 8.6 -1.055 8.4 7.6 -1.055 0.0 1.2 -1.055 2.4 1.9 -1.6489999 4.9 3.8 -1.6489999 9.3 8.6 -1.6489999 8.4 7.6 -1.6489999 0.0 1.2 -1.6489999 2.4 1.9 -0.77199996 4.9 3.9 -0.77199996 9.3 8.6 -0.77199996 8.5 7.6 -0.77199996 0.0 1.2 -0.77199996 2.4 1.9 -1.9039999 5.0 3.9 -1.9039999 9.4 8.6 -1.9039999 8.5 7.6 -1.9039999 0.0 1.2 -1.9039999 2.5 1.9 -1.9269999 5.1 3.9 -1.9269999 9.4 8.6 -1.9269999 8.5 7.6 -1.9269999 0.0 1.2 -1.9269999 2.5 1.9 -2.2979999 5.2 4.0 -2.2979999 9.4 8.6 -2.2979999 8.5 7.6 -2.2979999 0.0 1.2 -2.2979999 2.6 2.0 -3.57 5.2 4.0 -3.57 9.4 8.6 -3.57 8.5 7.7 -3.57 0.0 1.1 -3.57 2.6 2.0 -1.299 5.3 4.0 -1.299 9.4 8.6 -1.299 8.6 7.7 -1.299 0.0 1.1 -1.299 2.6 2.0 -2.3539999 5.4 4.1 -2.3539999 9.4 8.6 -2.3539999 8.6 7.7 -2.3539999 0.0 1.1 -2.3539999 2.7 2.0 0.272 5.5 4.1 0.272 9.5 8.6 0.272 8.6 7.7 0.272 0.0 1.1 0.272 2.7 2.0 -2.343 5.6 4.2 -2.343 9.5 8.7 -2.343 8.7 7.7 -2.343 0.0 1.1 -2.343 2.8 2.1 -1.11 5.7 4.2 -1.11 9.5 8.7 -1.11 8.7 7.8 -1.11 0.0 1.1 -1.11 2.8 2.1 -0.883 5.8 4.2 -0.883 9.5 8.7 -0.883 8.7 7.8 -0.883 0.0 1.1 -0.883 2.9 2.1 0.638 5.8 4.2 0.638 9.5 8.7 0.638 8.8 7.8 0.638 0.0 1.0 0.638 2.9 2.1 -1.882 5.9 4.3 -1.882 9.5 8.7 -1.882 8.8 7.8 -1.882 0.0 1.0 -1.882 2.9 2.1 -0.228 6.0 4.3 -0.228 9.5 8.8 -0.228 8.8 7.8 -0.228 0.0 1.0 -0.228 3.0 2.1 -3.3809998 6.1 4.4 -3.3809998 9.6 8.8 -3.3809998 8.8 7.8 -3.3809998 0.0 1.0 -3.3809998 3.0 2.2 0.57199997 6.2 4.4 0.57199997 9.6 8.8 0.57199997 8.8 7.8 0.57199997 0.0 1.0 0.57199997 3.1 2.2 1.266 6.2 4.5 1.266 9.6 8.8 1.266 8.9 7.9 1.266 0.0 1.0 1.266 3.1 2.2 3.02 6.3 4.5 3.02 9.6 8.8 3.02 8.9 7.9 3.02 0.0 1.0 3.02 3.1 2.2 5.607 6.3 4.6 5.607 9.6 8.8 5.607 8.9 7.9 5.607 0.0 1.0 5.607 3.1 2.3 3.126 6.4 4.6 3.126 9.6 8.8 3.126 8.9 7.9 3.126 0.0 1.0 3.126 3.2 2.3 2.77 6.5 4.7 2.77 9.6 8.8 2.77 8.9 7.9 2.77 0.0 1.0 2.77 3.2 2.3 -1.4599999 6.6 4.7 -1.4599999 9.6 8.8 -1.4599999 9.0 8.0 -1.4599999 0.0 1.0 -1.4599999 3.3 2.3 2.504 6.7 4.7 2.504 9.6 8.8 2.504 9.0 8.0 2.504 0.0 1.0 2.504 3.3 2.3 -3.314 6.8 4.8 -3.314 9.6 8.8 -3.314 9.0 8.0 -3.314 0.0 1.0 -3.314 3.4 2.4 0.683 6.9 4.8 0.683 9.6 8.8 0.683 9.0 8.0 0.683 0.0 1.0 0.683 3.4 2.4 2.004 7.0 4.8 2.004 9.6 8.8 2.004 9.1 8.0 2.004 0.0 1.0 2.004 3.5 2.4 2.426 7.1 4.9 2.426 9.6 8.8 2.426 9.1 8.0 2.426 0.0 1.0 2.426 3.5 2.4 -1.01 7.2 4.9 -1.01 9.6 8.8 -1.01 9.1 8.0 -1.01 0.0 1.0 -1.01 3.6 2.4 -1.3319999 7.3 5.0 -1.3319999 9.6 8.8 -1.3319999 9.1 8.0 -1.3319999 0.0 1.0 -1.3319999 3.6 2.5 -2.032 7.4 5.0 -2.032 9.6 8.9 -2.032 9.1 8.0 -2.032 0.0 1.0 -2.032 3.7 2.5 1.8429999 7.5 5.1 1.8429999 9.6 8.9 1.8429999 9.1 8.0 1.8429999 0.0 1.0 1.8429999 3.7 2.5 -0.577 7.6 5.1 -0.577 9.7 8.9 -0.577 9.2 8.1 -0.577 0.0 1.0 -0.577 3.8 2.5 -0.461 7.7 5.2 -0.461 9.7 8.9 -0.461 9.2 8.1 -0.461 0.0 0.9 -0.461 3.8 2.6 -2.804 7.8 5.2 -2.804 9.7 8.9 -2.804 9.2 8.1 -2.804 0.0 0.9 -2.804 3.9 2.6 -2.049 7.9 5.3 -2.049 9.7 8.9 -2.049 9.3 8.1 -2.049 0.0 0.9 -2.049 3.9 2.6 -1.4599999 8.0 5.3 -1.4599999 9.7 8.9 -1.4599999 9.3 8.1 -1.4599999 0.0 0.9 -1.4599999 4.0 2.6 -2.92 8.1 5.3 -2.92 9.7 8.9 -2.92 9.3 8.1 -2.92 0.0 0.9 -2.92 4.0 2.6 -3.825 8.2 5.4 -3.825 9.8 9.0 -3.825 9.4 8.2 -3.825 0.0 0.9 -3.825 4.1 2.7 -1.9599999 8.3 5.4 -1.9599999 9.8 9.0 -1.9599999 9.4 8.2 -1.9599999 0.0 0.9 -1.9599999 4.1 2.7 0.35500002 8.4 5.4 0.35500002 9.8 9.0 0.35500002 9.4 8.2 0.35500002 0.0 0.9 0.35500002 4.2 2.7 -1.094 8.5 5.5 -1.094 9.8 9.0 -1.094 9.4 8.2 -1.094 0.0 0.9 -1.094 4.2 2.7 -0.383 8.6 5.5 -0.383 9.8 9.0 -0.383 9.5 8.2 -0.383 0.0 0.8 -0.383 4.3 2.7 0.433 8.6 5.5 0.433 9.8 9.0 0.433 9.5 8.2 0.433 0.0 0.8 0.433 4.3 2.7 0.289 8.7 5.5 0.289 9.8 9.0 0.289 9.5 8.2 0.289 0.0 0.8 0.289 4.3 2.7 4.2079997 8.7 5.6 4.2079997 9.8 9.0 4.2079997 9.5 8.2 4.2079997 0.0 0.8 4.2079997 4.3 2.8 0.389 8.8 5.6 0.389 9.9 9.0 0.389 9.6 8.2 0.389 0.0 0.8 0.389 4.4 2.8 -2.876 8.9 5.7 -2.876 9.9 9.0 -2.876 9.6 8.3 -2.876 0.0 0.8 -2.876 4.4 2.8 -5.3910003 8.9 5.7 -5.3910003 9.9 9.1 -5.3910003 9.6 8.3 -5.3910003 0.0 0.8 -5.3910003 4.4 2.8 -2.5979998 9.0 5.7 -2.5979998 9.9 9.1 -2.5979998 9.6 8.3 -2.5979998 0.0 0.8 -2.5979998 4.5 2.8 -0.72199994 9.0 5.7 -0.72199994 9.9 9.1 -0.72199994 9.7 8.3 -0.72199994 0.0 0.8 -0.72199994 4.5 2.8 -2.199 9.0 5.8 -2.199 9.9 9.1 -2.199 9.7 8.3 -2.199 0.0 0.8 -2.199 4.5 2.9 -0.156 9.0 5.8 -0.156 10.0 9.1 -0.156 9.8 8.3 -0.156 0.0 0.8 -0.156 4.5 2.9 -1.31 9.0 5.8 -1.31 10.0 9.1 -1.31 9.8 8.3 -1.31 0.0 0.8 -1.31 4.5 2.9 1.132 9.0 5.8 1.132 10.0 9.2 1.132 9.9 8.4 1.132 0.0 0.8 1.132 4.5 2.9 -0.3 9.0 5.8 -0.3 10.0 9.2 -0.3 9.9 8.4 -0.3 0.0 0.8 -0.3 4.5 2.9 0.77199996 9.0 5.8 0.77199996 10.0 9.2 0.77199996 9.9 8.4 0.77199996 0.0 0.8 0.77199996 4.5 2.9 -1.2160001 9.0 5.9 -1.2160001 10.0 9.2 -1.2160001 9.9 8.4 -1.2160001 0.0 0.8 -1.2160001 4.5 2.9 -3.72 9.0 5.9 -3.72 10.0 9.2 -3.72 10.0 8.4 -3.72 0.0 0.8 -3.72 4.5 2.9 3.77 9.0 5.9 3.77 10.0 9.2 3.77 10.0 8.4 3.77 0.0 0.7 3.77 4.5 2.9 3.092 9.0 5.9 3.092 10.0 9.2 3.092 10.0 8.4 3.092 0.0 0.7 3.092 4.5 2.9 -3.231 9.0 6.0 -3.231 10.0 9.2 -3.231 10.0 8.4 -3.231 0.0 0.7 -3.231 4.5 3.0 -1.166 9.0 6.0 -1.166 10.0 9.2 -1.166 10.0 8.4 -1.166 0.0 0.7 -1.166 4.5 3.0 1.105 9.0 6.0 1.105 10.0 9.3 1.105 10.0 8.5 1.105 0.0 0.7 1.105 4.5 3.0 -3.803 9.0 6.0 -3.803 10.0 9.3 -3.803 10.0 8.5 -3.803 0.0 0.7 -3.803 4.5 3.0 -3.553 9.0 6.0 -3.553 10.0 9.3 -3.553 10.0 8.5 -3.553 0.0 0.7 -3.553 4.5 3.0 2.9090002 9.0 6.0 2.9090002 9.9 9.4 2.9090002 10.0 8.5 2.9090002 0.0 0.6 2.9090002 4.5 3.0 -1.754 8.9 6.0 -1.754 9.9 9.4 -1.754 10.0 8.5 -1.754 0.0 0.6 -1.754 4.4 3.0 5.13 8.8 6.0 5.13 9.8 9.5 5.13 9.9 8.5 5.13 0.0 0.6 5.13 4.4 3.0 3.675 8.8 6.0 3.675 9.8 9.5 3.675 9.9 8.5 3.675 0.0 0.6 3.675 4.4 3.0 4.758 8.7 6.0 4.758 9.8 9.6 4.758 9.8 8.6 4.758 0.0 0.6 4.758 4.3 3.0 4.23 8.7 6.0 4.23 9.8 9.6 4.23 9.8 8.6 4.23 0.0 0.6 4.23 4.3 3.0 0.26099998 8.6 6.0 0.26099998 9.7 9.6 0.26099998 9.8 8.6 0.26099998 0.0 0.5 0.26099998 4.3 3.0 3.8579998 8.5 6.0 3.8579998 9.7 9.6 3.8579998 9.7 8.6 3.8579998 0.0 0.5 3.8579998 4.2 3.0 4.913 8.5 6.0 4.913 9.7 9.6 4.913 9.7 8.6 4.913 0.0 0.5 4.913 4.2 3.0 -4.758 8.4 6.0 -4.758 9.7 9.6 -4.758 9.7 8.6 -4.758 0.0 0.5 -4.758 4.2 3.0 -4.108 8.4 6.0 -4.108 9.7 9.6 -4.108 9.6 8.6 -4.108 0.0 0.4 -4.108 4.2 3.0 5.013 8.3 5.9 5.013 9.6 9.6 5.013 9.6 8.6 5.013 0.0 0.4 5.013 4.1 2.9 1.477 8.3 5.9 1.477 9.6 9.6 1.477 9.5 8.6 1.477 0.0 0.4 1.477 4.1 2.9 1.6930001 8.2 5.8 1.6930001 9.6 9.6 1.6930001 9.5 8.6 1.6930001 0.0 0.4 1.6930001 4.1 2.9 -1.666 8.1 5.8 -1.666 9.6 9.6 -1.666 9.5 8.6 -1.666 0.0 0.4 -1.666 4.0 2.9 -1.8039999 8.1 5.7 -1.8039999 9.6 9.6 -1.8039999 9.5 8.6 -1.8039999 0.0 0.4 -1.8039999 4.0 2.8 0.35000002 8.0 5.7 0.35000002 9.6 9.5 0.35000002 9.4 8.6 0.35000002 0.0 0.4 0.35000002 4.0 2.8 -3.226 7.9 5.7 -3.226 9.6 9.5 -3.226 9.4 8.6 -3.226 0.0 0.4 -3.226 3.9 2.8 3.431 7.8 5.6 3.431 9.6 9.5 3.431 9.3 8.6 3.431 0.0 0.4 3.431 3.9 2.8 -4.719 7.7 5.6 -4.719 9.6 9.4 -4.719 9.3 8.6 -4.719 0.0 0.4 -4.719 3.8 2.8 -0.122 7.6 5.5 -0.122 9.6 9.4 -0.122 9.2 8.6 -0.122 0.0 0.4 -0.122 3.8 2.7 -4.38 7.5 5.5 -4.38 9.5 9.4 -4.38 9.1 8.5 -4.38 0.0 0.4 -4.38 3.7 2.7 0.69400007 7.5 5.4 0.69400007 9.5 9.4 0.69400007 9.0 8.5 0.69400007 0.0 0.4 0.69400007 3.7 2.7 0.77199996 7.4 5.4 0.77199996 9.5 9.4 0.77199996 9.0 8.5 0.77199996 0.0 0.4 0.77199996 3.7 2.7 -3.248 7.3 5.3 -3.248 9.4 9.4 -3.248 8.9 8.4 -3.248 0.0 0.4 -3.248 3.6 2.6 -4.053 7.3 5.3 -4.053 9.4 9.4 -4.053 8.9 8.4 -4.053 0.0 0.4 -4.053 3.6 2.6 -2.532 7.2 5.2 -2.532 9.3 9.4 -2.532 8.8 8.4 -2.532 0.0 0.5 -2.532 3.6 2.6 0.84400004 7.1 5.2 0.84400004 9.3 9.4 0.84400004 8.8 8.3 0.84400004 0.0 0.5 0.84400004 3.5 2.6 -0.777 7.0 5.1 -0.777 9.2 9.3 -0.777 8.7 8.3 -0.777 0.0 0.5 -0.777 3.5 2.5 1.4710001 6.9 5.1 1.4710001 9.2 9.3 1.4710001 8.7 8.3 1.4710001 0.0 0.5 1.4710001 3.4 2.5 1.8489999 6.8 5.0 1.8489999 9.2 9.2 1.8489999 8.6 8.2 1.8489999 0.0 0.6 1.8489999 3.4 2.5 5.152 6.8 5.0 5.152 9.2 9.2 5.152 8.6 8.2 5.152 0.0 0.6 5.152 3.4 2.5 1.6539999 6.7 4.9 1.6539999 9.2 9.2 1.6539999 8.5 8.1 1.6539999 0.0 0.6 1.6539999 3.3 2.4 0.39400002 6.7 4.9 0.39400002 9.2 9.2 0.39400002 8.5 8.1 0.39400002 0.0 0.7 0.39400002 3.3 2.4 -5.13 6.6 4.8 -5.13 9.2 9.2 -5.13 8.4 8.0 -5.13 0.0 0.7 -5.13 3.3 2.4 -0.583 6.6 4.8 -0.583 9.1 9.2 -0.583 8.4 8.0 -0.583 0.0 0.7 -0.583 3.3 2.4 0.405 6.6 4.7 0.405 9.1 9.2 0.405 8.3 8.0 0.405 0.0 0.8 0.405 3.3 2.3 4.047 6.5 4.7 4.047 9.1 9.2 4.047 8.3 8.0 4.047 0.0 0.8 4.047 3.2 2.3 1.627 6.5 4.6 1.627 9.1 9.2 1.627 8.2 8.0 1.627 0.0 0.8 1.627 3.2 2.3 -1.3549999 6.4 4.5 -1.3549999 9.1 9.2 -1.3549999 8.2 8.0 -1.3549999 0.0 0.8 -1.3549999 3.2 2.2 -4.3640003 6.4 4.5 -4.3640003 9.1 9.2 -4.3640003 8.2 8.0 -4.3640003 0.0 0.9 -4.3640003 3.2 2.2 0.638 6.3 4.4 0.638 9.1 9.2 0.638 8.2 8.0 0.638 0.0 0.9 0.638 3.1 2.2 -2.376 6.3 4.4 -2.376 9.1 9.2 -2.376 8.1 8.0 -2.376 0.0 0.9 -2.376 3.1 2.2 3.22 6.2 4.3 3.22 9.1 9.2 3.22 8.1 8.0 3.22 0.0 0.9 3.22 3.1 2.1 -4.6140003 6.2 4.3 -4.6140003 9.1 9.2 -4.6140003 8.1 8.0 -4.6140003 0.0 1.0 -4.6140003 3.1 2.1 3.1869998 6.1 4.2 3.1869998 9.1 9.2 3.1869998 8.1 8.0 3.1869998 0.0 1.0 3.1869998 3.0 2.1 -4.963 6.1 4.2 -4.963 9.0 9.2 -4.963 8.0 8.0 -4.963 0.0 1.0 -4.963 3.0 2.1 -2.843 6.0 4.1 -2.843 9.0 9.2 -2.843 8.0 8.0 -2.843 0.0 1.0 -2.843 3.0 2.0 0.505 6.0 4.1 0.505 9.0 9.2 0.505 8.0 8.0 0.505 0.0 1.0 0.505 3.0 2.0 0.97099996 6.0 4.1 0.97099996 9.0 9.2 0.97099996 8.0 8.0 0.97099996 0.0 1.0 0.97099996 3.0 2.0 0.6 6.0 4.0 0.6 9.0 9.1 0.6 8.0 8.0 0.6 0.0 1.0 0.6 3.0 2.0 0.0050 6.0 4.0 0.0050 9.0 9.1 0.0050 8.0 8.0 0.0050 0.0 1.0 0.0050 3.0 2.0 -2.049 6.0 4.0 -2.049 9.0 9.0 -2.049 8.0 8.0 -2.049 0.0 1.0 -2.049 3.0 2.0 -3.281 6.0 4.0 -3.281 9.0 9.0 -3.281 8.0 8.0 -3.281 0.0 1.0 -3.281 3.0 2.0 0.883 6.0 4.0 0.883 9.0 9.0 0.883 8.0 8.0 0.883 0.0 1.0 0.883 3.0 2.0 -4.8580003 6.0 4.0 -4.8580003 9.0 9.0 -4.8580003 8.0 8.0 -4.8580003 0.0 1.0 -4.8580003 3.0 2.0 1.6489999 6.0 4.0 1.6489999 9.0 9.0 1.6489999 8.0 8.0 1.6489999 0.0 1.0 1.6489999 3.0 2.0 1.077 6.0 4.0 1.077 9.0 9.0 1.077 8.0 8.0 1.077 0.0 1.0 1.077 3.0 2.0 -0.25 6.0 4.1 -0.25 9.0 9.0 -0.25 8.0 8.0 -0.25 0.0 1.0 -0.25 3.0 2.0 -0.18300001 6.0 4.1 -0.18300001 9.0 9.0 -0.18300001 8.0 8.0 -0.18300001 0.0 1.0 -0.18300001 3.0 2.0 -2.4150002 6.0 4.1 -2.4150002 9.1 9.0 -2.4150002 8.0 8.0 -2.4150002 0.0 1.0 -2.4150002 3.0 2.0 2.087 6.0 4.2 2.087 9.1 9.0 2.087 8.0 8.0 2.087 0.0 1.0 2.087 3.0 2.1 -2.476 6.0 4.2 -2.476 9.1 9.0 -2.476 8.0 8.1 -2.476 0.0 1.0 -2.476 3.0 2.1 1.4319999 6.0 4.3 1.4319999 9.2 9.0 1.4319999 8.0 8.1 1.4319999 0.0 1.0 1.4319999 3.0 2.1 2.3709998 6.1 4.3 2.3709998 9.2 9.0 2.3709998 8.1 8.1 2.3709998 0.0 1.0 2.3709998 3.0 2.1 -0.52199996 6.1 4.4 -0.52199996 9.2 9.0 -0.52199996 8.1 8.1 -0.52199996 0.0 0.9 -0.52199996 3.0 2.2 -1.538 6.2 4.4 -1.538 9.2 9.0 -1.538 8.2 8.2 -1.538 0.0 0.9 -1.538 3.1 2.2 -4.7409997 6.2 4.4 -4.7409997 9.2 9.0 -4.7409997 8.2 8.2 -4.7409997 0.0 0.9 -4.7409997 3.1 2.2 2.6039999 6.3 4.5 2.6039999 9.2 9.0 2.6039999 8.3 8.2 2.6039999 0.0 0.9 2.6039999 3.1 2.2 -0.949 6.3 4.5 -0.949 9.3 9.0 -0.949 8.3 8.2 -0.949 0.0 0.9 -0.949 3.1 2.2 -1.11 6.4 4.6 -1.11 9.3 9.0 -1.11 8.3 8.2 -1.11 0.0 0.9 -1.11 3.2 2.3 -4.541 6.4 4.6 -4.541 9.3 9.0 -4.541 8.3 8.3 -4.541 0.0 0.9 -4.541 3.2 2.3 0.788 6.5 4.7 0.788 9.3 9.0 0.788 8.4 8.3 0.788 0.0 0.9 0.788 3.2 2.3 0.538 6.6 4.8 0.538 9.3 9.0 0.538 8.4 8.3 0.538 0.0 0.9 0.538 3.3 2.4 1.11 6.7 4.9 1.11 9.4 9.1 1.11 8.5 8.3 1.11 0.0 0.9 1.11 3.3 2.4 -1.138 6.8 5.0 -1.138 9.4 9.1 -1.138 8.5 8.3 -1.138 0.0 0.9 -1.138 3.4 2.5 -3.22 6.9 5.1 -3.22 9.4 9.1 -3.22 8.6 8.4 -3.22 0.0 0.8 -3.22 3.4 2.5 5.468 7.0 5.2 5.468 9.4 9.1 5.468 8.6 8.4 5.468 0.0 0.8 5.468 3.5 2.6 6.9950004 7.1 5.4 6.9950004 9.4 9.2 6.9950004 8.7 8.4 6.9950004 0.0 0.8 6.9950004 3.5 2.7 -1.3269999 7.1 5.6 -1.3269999 9.5 9.2 -1.3269999 8.7 8.4 -1.3269999 0.0 0.8 -1.3269999 3.5 2.8 3.214 7.2 5.7 3.214 9.5 9.2 3.214 8.8 8.4 3.214 0.0 0.8 3.214 3.6 2.8 -3.1809998 7.3 5.8 -3.1809998 9.5 9.2 -3.1809998 8.8 8.4 -3.1809998 0.0 0.8 -3.1809998 3.6 2.9 0.455 7.4 5.9 0.455 9.5 9.2 0.455 8.9 8.4 0.455 0.0 0.8 0.455 3.7 2.9 0.71599996 7.6 6.1 0.71599996 9.6 9.2 0.71599996 8.9 8.4 0.71599996 0.0 0.8 0.71599996 3.8 3.0 -0.927 7.7 6.2 -0.927 9.6 9.2 -0.927 9.0 8.4 -0.927 0.0 0.8 -0.927 3.8 3.1 0.71599996 7.9 6.3 0.71599996 9.6 9.2 0.71599996 9.2 8.5 0.71599996 0.0 0.8 0.71599996 3.9 3.1 -5.485 8.0 6.4 -5.485 9.6 9.2 -5.485 9.2 8.5 -5.485 0.0 0.8 -5.485 4.0 3.2 -1.9649999 8.1 6.6 -1.9649999 9.7 9.2 -1.9649999 9.2 8.5 -1.9649999 0.0 0.8 -1.9649999 4.0 3.3 -0.378 8.2 6.7 -0.378 9.7 9.2 -0.378 9.2 8.5 -0.378 0.0 0.8 -0.378 4.1 3.3 -2.793 8.2 6.8 -2.793 9.8 9.2 -2.793 9.3 8.5 -2.793 0.0 0.7 -2.793 4.1 3.4 -0.96599996 8.2 7.0 -0.96599996 9.8 9.2 -0.96599996 9.3 8.5 -0.96599996 0.0 0.7 -0.96599996 4.1 3.5 1.477 8.3 7.2 1.477 9.8 9.2 1.477 9.3 8.5 1.477 0.0 0.7 1.477 4.1 3.6 8.316 8.4 7.4 8.316 9.9 9.2 8.316 9.4 8.6 8.316 0.0 0.7 8.316 4.2 3.7 3.031 8.5 7.5 3.031 9.9 9.2 3.031 9.4 8.6 3.031 0.0 0.7 3.031 4.2 3.7 -0.311 8.6 7.6 -0.311 9.9 9.3 -0.311 9.5 8.6 -0.311 0.0 0.7 -0.311 4.3 3.8 -2.165 8.6 7.7 -2.165 9.9 9.3 -2.165 9.5 8.6 -2.165 0.0 0.7 -2.165 4.3 3.8 -4.403 8.7 7.8 -4.403 9.9 9.3 -4.403 9.6 8.7 -4.403 0.0 0.6 -4.403 4.3 3.9 2.776 8.7 8.0 2.776 10.0 9.3 2.776 9.6 8.7 2.776 0.0 0.6 2.776 4.3 4.0 1.321 8.8 8.1 1.321 10.0 9.3 1.321 9.6 8.7 1.321 0.0 0.6 1.321 4.4 4.0 -2.21 8.8 8.1 -2.21 10.0 9.3 -2.21 9.6 8.7 -2.21 0.0 0.6 -2.21 4.4 4.0 -1.105 8.9 8.2 -1.105 10.0 9.3 -1.105 9.6 8.7 -1.105 0.0 0.6 -1.105 4.4 4.1 -4.503 8.9 8.3 -4.503 10.0 9.3 -4.503 9.6 8.7 -4.503 0.0 0.6 -4.503 4.4 4.1 -3.1309998 9.0 8.5 -3.1309998 10.0 9.3 -3.1309998 9.7 8.7 -3.1309998 0.0 0.6 -3.1309998 4.5 4.2 0.84900004 9.0 8.6 0.84900004 10.0 9.3 0.84900004 9.7 8.7 0.84900004 0.0 0.6 0.84900004 4.5 4.3 -1.238 9.0 8.7 -1.238 10.0 9.3 -1.238 9.8 8.8 -1.238 0.0 0.6 -1.238 4.5 4.3 1.56 9.0 8.7 1.56 10.0 9.3 1.56 9.9 8.8 1.56 0.0 0.6 1.56 4.5 4.3 1.2710001 9.0 8.8 1.2710001 10.0 9.4 1.2710001 10.0 8.9 1.2710001 0.0 0.6 1.2710001 4.5 4.4 -2.0709999 9.0 8.8 -2.0709999 10.0 9.4 -2.0709999 10.0 8.9 -2.0709999 0.0 0.6 -2.1709998 4.5 4.4 0.111 9.0 8.8 0.111 10.0 9.4 0.111 10.0 8.9 0.111 0.0 0.6 0.71099997 4.5 4.4 0.72199994 9.0 8.9 0.72199994 10.0 9.4 0.72199994 10.0 8.9 0.72199994 0.0 0.6 0.42200002 4.5 4.4 -2.487 9.0 8.9 -2.487 10.0 9.4 -2.487 10.0 8.9 -2.487 0.0 0.6 -2.987 4.5 4.4 2.948 9.0 8.9 2.948 10.0 9.4 2.948 10.0 8.9 2.948 0.0 0.6 2.1479998 4.5 4.4 3.142 9.0 9.0 3.142 10.0 9.4 3.142 10.0 9.0 3.142 0.0 0.6 3.542 4.5 4.5 -3.542 9.0 9.0 -3.542 10.0 9.4 -3.542 10.0 9.0 -3.542 0.0 0.5 -3.4420002 4.5 4.5 1.443 8.9 9.1 1.443 10.0 9.4 1.443 10.0 9.0 1.443 0.0 0.5 1.8429999 4.4 4.5 0.838 8.9 9.1 0.838 10.0 9.4 0.838 10.0 9.0 0.838 0.0 0.5 0.838 4.4 4.5 -4.869 8.9 9.1 -4.869 10.0 9.4 -4.869 10.0 9.1 -4.869 0.0 0.4 -4.869 4.4 4.5 0.29400003 8.8 9.2 0.29400003 10.0 9.4 0.29400003 10.0 9.1 0.29400003 0.0 0.4 0.29400003 4.4 4.6 -0.783 8.8 9.2 -0.783 10.0 9.4 -0.783 10.0 9.2 -0.783 0.0 0.4 -0.783 4.4 4.6 -3.809 8.7 9.2 -3.809 10.0 9.4 -3.809 10.0 9.2 -3.809 0.0 0.4 -3.809 4.3 4.6 -3.6479998 8.7 9.3 -3.6479998 10.0 9.5 -3.6479998 10.0 9.2 -3.6479998 0.0 0.4 -3.6479998 4.3 4.6 3.02 8.6 9.3 3.02 10.0 9.5 3.02 10.0 9.2 3.02 0.0 0.4 3.02 4.3 4.6 0.32200003 8.6 9.3 0.32200003 10.0 9.5 0.32200003 10.0 9.2 0.32200003 0.0 0.4 0.32200003 4.3 4.6 2.026 8.5 9.3 2.026 10.0 9.5 2.026 10.0 9.2 2.026 0.0 0.4 2.026 4.2 4.6 2.021 8.5 9.4 2.021 10.0 9.5 2.021 10.0 9.3 2.021 0.0 0.3 2.021 4.2 4.7 -1.9710001 8.5 9.4 -1.9710001 9.9 9.5 -1.9710001 10.0 9.3 -1.9710001 0.0 0.3 -1.9710001 4.2 4.7 0.389 8.5 9.4 0.389 9.9 9.6 0.389 10.0 9.3 0.389 0.0 0.2 0.389 4.2 4.7 -1.627 8.5 9.5 -1.627 9.9 9.6 -1.627 10.0 9.3 -1.627 0.0 0.2 -1.627 4.2 4.7 0.616 8.5 9.5 0.616 9.8 9.6 0.616 10.0 9.4 0.616 0.0 0.2 0.616 4.2 4.7 0.588 8.4 9.5 0.588 9.8 9.6 0.588 10.0 9.4 0.588 0.0 0.2 0.588 4.2 4.7 -1.7210001 8.4 9.6 -1.7210001 9.8 9.6 -1.7210001 10.0 9.4 -1.7210001 0.0 0.2 -1.7210001 4.2 4.8 -0.65000004 8.3 9.6 -0.65000004 9.8 9.6 -0.65000004 10.0 9.4 -0.65000004 0.0 0.2 -0.65000004 4.1 4.8 1.0439999 8.3 9.6 1.0439999 9.8 9.6 1.0439999 10.0 9.5 1.0439999 0.0 0.2 1.0439999 4.1 4.8 -1.588 8.3 9.7 -1.588 9.8 9.7 -1.588 10.0 9.5 -1.588 0.0 0.1 -1.588 4.1 4.8 0.69400007 8.3 9.7 0.69400007 9.8 9.7 0.69400007 10.0 9.6 0.69400007 0.0 0.1 0.69400007 4.1 4.8 1.466 8.2 9.7 1.466 9.8 9.7 1.466 10.0 9.6 1.466 0.0 0.0 1.466 4.1 4.8 0.377 8.2 9.7 0.377 9.7 9.8 0.377 10.0 9.6 0.377 0.0 0.0 0.377 4.1 4.8 0.46600002 8.2 9.7 0.46600002 9.7 9.8 0.46600002 10.0 9.6 0.46600002 0.0 0.0 0.46600002 4.1 4.8 1.2210001 8.2 9.7 1.2210001 9.7 9.8 1.2210001 10.0 9.6 1.2210001 0.0 0.0 1.2210001 4.1 4.8 -0.705 8.1 9.7 -0.705 9.7 9.9 -0.705 10.0 9.7 -0.705 0.0 0.0 -0.705 4.0 4.8 4.086 8.1 9.7 4.086 9.6 9.9 4.086 10.0 9.7 4.086 0.0 0.0 4.086 4.0 4.8 0.788 8.0 9.8 0.788 9.6 9.9 0.788 9.9 9.7 0.788 0.0 0.0 0.788 4.0 4.9 -2.826 8.0 9.8 -2.826 9.6 10.0 -2.826 9.9 9.7 -2.826 0.0 0.0 -2.826 4.0 4.9 -0.744 8.0 9.8 -0.744 9.6 10.0 -0.744 9.9 9.7 -0.744 0.0 0.0 -0.744 4.0 4.9 0.060999997 8.0 9.9 0.060999997 9.6 10.0 0.060999997 9.9 9.8 0.060999997 0.0 0.0 0.060999997 4.0 4.9 -1.3269999 8.0 9.9 -1.3269999 9.6 10.0 -1.3269999 9.9 9.8 -1.3269999 0.0 0.0 -1.3269999 4.0 4.9 3.053 7.9 9.9 3.053 9.6 10.0 3.053 9.8 9.9 3.053 0.0 0.0 3.053 3.9 4.9 0.21100001 7.9 10.0 0.21100001 9.6 10.0 0.21100001 9.8 9.9 0.21100001 0.0 0.0 0.21100001 3.9 5.0 -2.509 7.8 10.0 -2.509 9.6 10.0 -2.509 9.8 10.0 -2.509 0.0 0.0 -2.509 3.9 5.0 6.068 7.8 10.0 6.068 9.6 10.0 6.068 9.8 10.0 6.068 0.0 0.0 6.068 3.9 5.0 -3.87 7.7 10.0 -3.87 9.6 10.0 -3.87 9.8 10.0 -3.87 0.0 0.0 -3.87 3.8 5.0 3.72 7.7 10.0 3.72 9.6 10.0 3.72 9.8 10.0 3.72 0.0 0.0 3.72 3.8 5.0 -0.988 7.6 10.0 -0.988 9.6 10.0 -0.988 9.7 10.0 -0.988 0.0 0.0 -0.988 3.8 5.0 0.783 7.6 10.0 0.783 9.6 10.0 0.783 9.7 10.0 0.783 0.0 0.0 0.783 3.8 5.0 3.82 7.5 10.0 3.82 9.6 10.0 3.82 9.7 10.0 3.82 0.0 0.0 3.82 3.7 5.0 -0.566 7.5 10.0 -0.566 9.6 10.0 -0.566 9.7 10.0 -0.566 0.0 0.0 -0.566 3.7 5.0 -2.01 7.5 10.0 -2.01 9.6 10.0 -2.01 9.6 10.0 -2.01 0.0 0.0 -2.01 3.7 5.0 1.1439999 7.4 10.0 1.1439999 9.6 10.0 1.1439999 9.6 10.0 1.1439999 0.0 0.0 1.1439999 3.7 5.0 1.244 7.4 10.0 1.244 9.6 10.0 1.244 9.6 10.0 1.244 0.0 0.0 1.244 3.7 5.0 1.615 7.3 10.0 1.615 9.6 10.0 1.615 9.6 10.0 1.615 0.0 0.0 1.615 3.6 5.0 -4.597 7.3 10.0 -4.597 9.6 10.0 -4.597 9.6 10.0 -4.597 0.0 0.0 -4.597 3.6 5.0 -0.827 7.2 10.0 -0.827 9.6 10.0 -0.827 9.6 10.0 -0.827 0.0 0.0 -0.827 3.6 5.0 -2.931 7.2 10.0 -2.931 9.6 10.0 -2.931 9.5 10.0 -2.931 0.0 0.0 -2.931 3.6 5.0 0.038999997 7.1 10.0 0.038999997 9.6 10.0 0.038999997 9.5 10.0 0.038999997 0.0 0.0 0.038999997 3.5 5.0 0.69900006 7.1 10.0 0.69900006 9.6 10.0 0.69900006 9.5 10.0 0.69900006 0.0 0.0 0.69900006 3.5 5.0 -3.42 7.1 10.0 -3.42 9.6 10.0 -3.42 9.5 10.0 -3.42 0.0 0.0 -3.42 3.5 5.0 3.1369998 7.0 10.0 3.1369998 9.6 10.0 3.1369998 9.4 10.0 3.1369998 0.0 0.0 3.1369998 3.5 5.0 -4.186 7.0 10.0 -4.186 9.6 10.0 -4.186 9.4 10.0 -4.186 0.0 0.0 -4.186 3.5 5.0 -3.07 6.9 10.0 -3.07 9.6 10.0 -3.07 9.4 10.0 -3.07 0.0 0.0 -3.07 3.4 5.0 -1.81 6.9 10.0 -1.81 9.6 10.0 -1.81 9.4 10.0 -1.81 0.0 0.0 -1.81 3.4 5.0 -1.088 6.8 10.0 -1.088 9.6 10.0 -1.088 9.4 10.0 -1.088 0.0 0.0 -1.088 3.4 5.0 -0.744 6.8 10.0 -0.744 9.6 10.0 -0.744 9.4 10.0 -0.744 0.0 0.0 -0.744 3.4 5.0 -1.7930001 6.7 10.0 -1.7930001 9.6 10.0 -1.7930001 9.3 10.0 -1.7930001 0.0 0.0 -1.7930001 3.3 5.0 -3.448 6.7 10.0 -3.448 9.6 10.0 -3.448 9.3 10.0 -3.448 0.0 0.0 -3.448 3.3 5.0 -1.738 6.6 10.0 -1.738 9.6 10.0 -1.738 9.3 10.0 -1.738 0.0 0.0 -1.738 3.3 5.0 1.255 6.6 10.0 1.255 9.6 10.0 1.255 9.3 10.0 1.255 0.0 0.0 1.255 3.3 5.0 0.166 6.6 10.0 0.166 9.5 10.0 0.166 9.2 10.0 0.166 0.0 0.0 0.166 3.3 5.0 -3.264 6.5 10.0 -3.264 9.5 10.0 -3.264 9.2 10.0 -3.264 0.0 0.0 -3.264 3.2 5.0 -3.287 6.5 10.0 -3.287 9.5 10.0 -3.287 9.2 10.0 -3.287 0.0 0.0 -3.287 3.2 5.0 -0.883 6.4 10.0 -0.883 9.5 10.0 -0.883 9.2 10.0 -0.883 0.0 0.0 -0.883 3.2 5.0 -3.9250002 6.4 10.0 -3.9250002 9.5 10.0 -3.9250002 9.2 10.0 -3.9250002 0.0 0.0 -3.9250002 3.2 5.0 -0.23900001 6.4 10.0 -0.23900001 9.5 10.0 -0.23900001 9.2 10.0 -0.23900001 0.0 0.0 -0.23900001 3.2 5.0 -1.2830001 6.4 10.0 -1.2830001 9.5 10.0 -1.2830001 9.1 10.0 -1.2830001 0.0 0.0 -1.2830001 3.2 5.0 -1.677 6.3 10.0 -1.677 9.5 10.0 -1.677 9.1 10.0 -1.677 0.0 0.0 -1.677 3.1 5.0 1.66 6.3 10.0 1.66 9.5 10.0 1.66 9.1 10.0 1.66 0.0 0.0 1.66 3.1 5.0 -0.2 6.3 10.0 -0.2 9.5 10.0 -0.2 9.1 10.0 -0.2 0.0 0.0 -0.2 3.1 5.0 5.313 6.2 10.0 5.313 9.4 10.0 5.313 9.0 10.0 5.313 0.0 0.0 5.313 3.1 5.0 4.2409997 6.2 10.0 4.2409997 9.4 10.0 4.2409997 9.0 10.0 4.2409997 0.0 0.0 4.2409997 3.1 5.0 -0.555 6.1 10.0 -0.555 9.4 10.0 -0.555 9.0 10.0 -0.555 0.0 0.0 -0.555 3.0 5.0 2.0709999 6.1 10.0 2.0709999 9.4 10.0 2.0709999 9.0 10.0 2.0709999 0.0 0.0 2.0709999 3.0 5.0 -0.106 6.0 10.0 -0.106 9.4 10.0 -0.106 9.0 10.0 -0.106 0.0 0.0 -0.106 3.0 5.0 -0.6 6.0 10.0 -0.6 9.4 10.0 -0.6 9.0 10.0 -0.6 0.0 0.0 -0.6 3.0 5.0 1.099 5.9 10.0 1.099 9.3 10.0 1.099 9.0 10.0 1.099 0.0 0.0 1.099 2.9 5.0 2.165 5.9 10.0 2.165 9.3 10.0 2.165 9.0 10.0 2.165 0.0 0.0 2.165 2.9 5.0 -5.3350005 5.8 10.0 -5.3350005 9.2 10.0 -5.3350005 8.9 10.0 -5.3350005 0.0 0.0 -5.3350005 2.9 5.0 -1.76 5.8 10.0 -1.76 9.2 10.0 -1.76 8.9 10.0 -1.76 0.0 0.1 -1.76 2.9 5.0 2.537 5.8 10.0 2.537 9.2 10.0 2.537 8.9 10.0 2.537 0.0 0.1 2.537 2.9 5.0 -1.532 5.8 10.0 -1.532 9.2 10.0 -1.532 8.9 10.0 -1.532 0.0 0.1 -1.532 2.9 5.0 -3.6859999 5.7 10.0 -3.6859999 9.2 10.0 -3.6859999 8.8 10.0 -3.6859999 0.0 0.1 -3.6859999 2.8 5.0 4.286 5.7 10.0 4.286 9.2 10.0 4.286 8.8 9.9 4.286 0.0 0.1 4.286 2.8 5.0 0.139 5.6 10.0 0.139 9.2 10.0 0.139 8.8 9.9 0.139 0.0 0.2 0.139 2.8 5.0 -0.777 5.6 9.9 -0.777 9.2 9.9 -0.777 8.8 9.9 -0.777 0.0 0.3 -0.777 2.8 4.9 1.316 5.5 9.8 1.316 9.2 9.8 1.316 8.8 9.9 1.316 0.0 0.4 1.316 2.7 4.9 0.389 5.5 9.7 0.389 9.2 9.8 0.389 8.8 9.8 0.389 0.0 0.5 0.389 2.7 4.8 -4.8360004 5.4 9.6 -4.8360004 9.2 9.7 -4.8360004 8.7 9.8 -4.8360004 0.0 0.6 -4.8360004 2.7 4.8 0.955 5.4 9.5 0.955 9.2 9.7 0.955 8.7 9.8 0.955 0.0 0.7 0.955 2.7 4.7 -1.799 5.4 9.5 -1.799 9.2 9.6 -1.799 8.6 9.7 -1.799 0.0 0.8 -1.799 2.7 4.7 -2.732 5.3 9.5 -2.732 9.1 9.5 -2.732 8.6 9.6 -2.732 0.0 0.8 -2.732 2.6 4.7 -2.0709999 5.2 9.4 -2.0709999 9.1 9.4 -2.0709999 8.6 9.5 -2.0709999 0.0 0.9 -2.0709999 2.6 4.7 1.7930001 5.2 9.2 1.7930001 9.1 9.4 1.7930001 8.6 9.4 1.7930001 0.0 1.0 1.7930001 2.6 4.6 -2.737 5.1 9.0 -2.737 9.1 9.3 -2.737 8.6 9.2 -2.737 0.0 1.0 -2.737 2.5 4.5 0.622 5.1 8.6 0.622 9.1 9.2 0.622 8.6 9.1 0.622 0.0 1.1 0.622 2.5 4.3 -0.71599996 5.1 8.5 -0.71599996 9.1 9.2 -0.71599996 8.6 9.0 -0.71599996 0.0 1.1 -0.71599996 2.5 4.2 -3.986 5.0 8.3 -3.986 9.1 9.1 -3.986 8.5 8.8 -3.986 0.0 1.1 -3.986 2.5 4.1 0.139 5.0 8.0 0.139 9.0 9.0 0.139 8.5 8.7 0.139 0.0 1.2 0.139 2.5 4.0 2.115 4.9 7.9 2.115 9.0 8.9 2.115 8.5 8.5 2.115 0.0 1.2 2.115 2.4 3.9 -0.705 4.9 7.6 -0.705 9.0 8.8 -0.705 8.4 8.4 -0.705 0.0 1.2 -0.705 2.4 3.8 -1.799 4.8 7.3 -1.799 9.0 8.8 -1.799 8.4 8.3 -1.799 0.0 1.3 -1.799 2.4 3.6 -1.888 4.8 7.0 -1.888 9.0 8.7 -1.888 8.4 8.2 -1.888 0.0 1.3 -1.888 2.4 3.5 -2.6699998 4.7 6.5 -2.6699998 9.0 8.6 -2.6699998 8.4 8.1 -2.6699998 0.0 1.3 -2.6699998 2.3 3.2 -0.36600003 4.7 6.4 -0.36600003 9.0 8.6 -0.36600003 8.4 8.0 -0.36600003 0.0 1.3 -0.36600003 2.3 3.2 0.389 4.6 5.8 0.389 9.0 8.5 0.389 8.4 7.9 0.389 0.0 1.3 0.389 2.3 2.9 0.45000002 4.6 5.4 0.45000002 9.0 8.5 0.45000002 8.4 7.8 0.45000002 0.0 1.4 0.45000002 2.3 2.7 1.405 4.5 5.2 1.405 9.0 8.5 1.405 8.3 7.7 1.405 0.0 1.4 1.405 2.2 2.6 1.9369999 4.5 5.0 1.9369999 9.0 8.4 1.9369999 8.3 7.5 1.9369999 0.0 1.4 1.9369999 2.2 2.5 -0.244 4.4 4.6 -0.244 8.9 8.4 -0.244 8.3 7.4 -0.244 0.0 1.4 -0.244 2.2 2.3 -1.31 4.4 4.3 -1.31 8.9 8.4 -1.31 8.3 7.3 -1.31 0.0 1.5 -1.31 2.2 2.1 -0.46600002 4.4 3.9 -0.46600002 8.9 8.4 -0.46600002 8.3 7.2 -0.46600002 0.0 1.5 -0.46600002 2.2 1.9 3.159 4.4 3.6 3.159 8.9 8.3 3.159 8.2 7.1 3.159 0.0 1.5 3.159 2.2 1.8 -0.405 4.3 3.1 -0.405 8.8 8.3 -0.405 8.1 7.0 -0.405 0.0 1.5 -0.405 2.1 1.5 -3.958 4.3 3.0 -3.958 8.8 8.3 -3.958 8.1 6.9 -3.958 0.0 1.5 -3.958 2.1 1.5 0.616 4.2 2.7 0.616 8.8 8.2 0.616 8.1 6.9 0.616 0.0 1.6 0.616 2.1 1.3 -1.3989999 4.2 2.4 -1.3989999 8.8 8.2 -1.3989999 8.0 6.8 -1.3989999 0.0 1.6 -1.3989999 2.1 1.2 -0.305 4.1 2.3 -0.305 8.8 8.2 -0.305 8.0 6.8 -0.305 0.0 1.6 -0.305 2.0 1.1 -0.97199994 4.1 2.0 -0.97199994 8.8 8.2 -0.97199994 8.0 6.7 -0.97199994 0.0 2.6 -0.97199994 2.0 1.0 -3.004 4.1 1.9 -3.004 8.8 8.2 -3.004 8.0 6.7 -3.004 0.0 1.6 -3.004 2.0 0.9 2.021 4.0 1.6 2.021 8.8 8.2 2.021 7.9 6.6 2.021 0.0 1.7 2.021 2.0 0.8 -0.167 4.0 1.4 -0.167 8.7 8.2 -0.167 7.9 6.6 -0.167 0.0 1.7 -0.167 2.0 0.7 -4.403 4.0 1.2 -4.403 8.7 8.2 -4.403 7.9 6.5 -4.403 0.0 1.7 -4.403 2.0 0.6 2.4090002 3.9 1.2 2.4090002 8.7 8.2 2.4090002 7.9 6.5 2.4090002 0.0 1.7 2.4090002 1.9 0.6 2.182 3.8 1.1 2.182 8.7 8.2 2.182 7.8 6.4 2.182 0.0 1.7 2.182 1.9 0.5 2.82 3.8 1.0 2.82 8.7 8.2 2.82 7.8 6.4 2.82 0.0 1.7 2.82 1.9 0.5 -2.337 3.8 0.8 -2.337 8.7 8.2 -2.337 7.8 6.3 -2.337 0.0 1.7 -2.337 1.9 0.4 2.787 3.7 0.8 2.787 8.6 8.2 2.787 7.7 6.3 2.787 0.0 1.7 2.787 1.8 0.4 0.67700005 3.7 0.7 0.67700005 8.6 8.2 0.67700005 7.7 6.2 0.67700005 0.0 1.8 0.67700005 1.8 0.3 1.255 3.6 0.6 1.255 8.6 8.2 1.255 7.7 6.2 1.255 0.0 1.8 1.255 1.8 0.3 -2.049 3.6 0.5 -2.049 8.6 8.2 -2.049 7.6 6.1 -2.049 0.0 1.8 -2.049 1.8 0.2 -2.4320002 3.6 0.5 -2.4320002 8.6 8.2 -2.4320002 7.6 6.1 -2.4320002 0.0 1.8 -2.4320002 1.8 0.2 0.67700005 3.6 0.4 0.67700005 8.6 8.2 0.67700005 7.6 6.1 0.67700005 0.0 1.8 0.67700005 1.8 0.2 0.805 3.5 0.4 0.805 8.6 8.2 0.805 7.6 6.1 0.805 0.0 1.8 0.805 1.7 0.2 0.166 3.5 0.3 0.166 8.6 8.2 0.166 7.6 6.1 0.166 0.0 1.8 0.166 1.7 0.1 -2.032 3.4 0.3 -2.032 8.6 8.2 -2.032 7.5 6.1 -2.032 0.0 1.9 -2.032 1.7 0.1 0.4 3.4 0.2 0.4 8.6 8.1 0.4 7.5 6.1 0.4 0.0 1.9 0.4 1.7 0.1 -3.947 3.4 0.2 -3.947 8.6 8.1 -3.947 7.5 6.1 -3.947 0.0 1.9 -3.947 1.7 0.1 4.6740003 3.3 0.1 4.6740003 8.6 8.1 4.6740003 7.5 6.0 4.6740003 0.0 2.0 4.6740003 1.6 0.05 1.6930001 3.3 0.1 1.6930001 8.6 8.1 1.6930001 7.5 6.0 1.6930001 0.0 2.0 1.6930001 1.6 0.05 3.869 3.2 0.0 3.869 8.6 8.1 3.869 7.4 6.0 3.869 0.0 2.0 3.869 1.6 0.0 -0.905 3.2 0.0 -0.905 8.5 8.1 -0.905 7.4 6.0 -0.905 0.0 2.0 -0.905 1.6 0.0 -0.3 3.1 0.0 -0.3 8.5 8.1 -0.3 7.4 6.0 -0.3 0.0 2.0 -0.3 1.5 0.0 4.214 3.1 0.0 4.214 8.5 8.1 4.214 7.4 6.0 4.214 0.0 2.0 4.214 1.5 0.0 3.02 3.0 0.0 3.02 8.4 8.1 3.02 7.4 6.0 3.02 0.0 2.0 3.02 1.5 0.0 1.8379999 3.0 0.0 1.8379999 8.4 8.1 1.8379999 7.4 6.0 1.8379999 0.0 2.0 1.8379999 1.5 0.0 -1.8379999 2.9 0.0 -1.8379999 8.4 8.1 -1.8379999 7.4 6.0 -1.8379999 0.0 2.0 -1.8379999 1.4 0.0 -0.267 2.9 0.0 -0.267 8.4 8.1 -0.267 7.3 6.0 -0.267 0.0 2.0 -0.267 1.4 0.0 -4.7799997 2.8 0.0 -4.7799997 8.4 8.1 -4.7799997 7.3 6.0 -4.7799997 0.0 2.0 -4.7799997 1.4 0.0 -4.064 2.8 0.0 -4.064 8.4 8.1 -4.064 7.3 6.0 -4.064 0.0 2.0 -4.064 1.4 0.0 2.754 2.7 0.0 2.754 8.4 8.1 2.754 7.3 6.0 2.754 0.0 2.0 2.754 1.3 0.0 -0.094000004 2.7 0.0 -0.094000004 8.4 8.1 -0.094000004 7.3 6.0 -0.094000004 0.0 2.0 -0.094000004 1.3 0.0 -0.84400004 2.6 0.0 -0.84400004 8.3 8.1 -0.84400004 7.2 6.0 -0.84400004 0.0 2.0 -0.84400004 1.3 0.0 0.511 2.6 0.0 0.511 8.3 8.1 0.511 7.2 6.0 0.511 0.0 2.0 0.511 1.3 0.0 1.31 2.5 0.0 1.31 8.3 8.0 1.31 7.2 6.0 1.31 0.0 2.0 1.31 1.2 0.0 -1.138 2.5 0.0 -1.138 8.3 8.0 -1.138 7.2 6.0 -1.138 0.0 2.0 -1.138 1.2 0.0 -1.8489999 2.4 0.0 -1.8489999 8.3 8.0 -1.8489999 7.2 6.0 -1.8489999 0.0 2.0 -1.8489999 1.2 0.0 -3.492 2.4 0.0 -3.492 8.3 8.0 -3.492 7.1 6.0 -3.492 0.0 2.0 -3.492 1.2 0.0 -1.621 2.4 0.0 -1.621 8.3 8.0 -1.621 7.1 6.0 -1.621 0.0 2.0 -1.621 1.2 0.0 -2.6369998 2.3 0.0 -2.6369998 8.2 8.0 -2.6369998 7.1 6.0 -2.6369998 0.0 2.0 -2.6369998 1.1 0.0 2.609 2.3 0.0 2.609 8.2 8.0 2.609 7.0 6.0 2.609 0.0 2.0 2.609 1.1 0.0 6.9340005 2.2 0.0 6.9340005 8.2 8.0 6.9340005 7.0 6.0 6.9340005 0.0 2.0 6.9340005 1.1 0.0 4.613 2.2 0.0 4.613 8.2 8.0 4.613 7.0 6.0 4.613 0.0 2.0 4.613 1.1 0.0 -4.752 2.2 0.0 -4.752 8.2 8.0 -4.752 7.0 6.0 -4.752 0.0 2.0 -4.752 1.1 0.0 -0.91599995 2.1 0.0 -0.91599995 8.2 8.0 -0.91599995 7.0 6.0 -0.91599995 0.0 2.0 -0.91599995 1.0 0.0 -2.9650002 2.1 0.0 -2.9650002 8.2 8.0 -2.9650002 6.9 6.0 -2.9650002 0.0 2.0 -2.9650002 1.0 0.0 1.8039999 2.0 0.0 1.8039999 8.2 8.0 1.8039999 6.9 6.0 1.8039999 0.0 2.0 1.8039999 1.0 0.0 -2.9090002 2.0 0.0 -2.9090002 8.2 8.0 -2.9090002 6.9 6.0 -2.9090002 0.0 2.0 -2.9090002 1.0 0.0 -0.29400003 1.9 0.0 -0.29400003 8.2 8.0 -0.29400003 6.9 6.0 -0.29400003 0.0 2.0 -0.29400003 0.9 0.0 -1.877 1.9 0.0 -1.877 8.1 8.0 -1.877 6.9 6.0 -1.877 0.0 2.0 -1.877 0.9 0.0 -3.559 1.8 0.0 -3.559 8.1 8.0 -3.559 6.8 6.0 -3.559 0.0 2.0 -3.559 0.9 0.0 2.876 1.8 0.0 2.876 8.1 8.0 2.876 6.8 6.0 2.876 0.0 2.0 2.876 0.9 0.0 1.9599999 1.8 0.0 1.9599999 8.1 8.0 1.9599999 6.7 6.0 1.9599999 0.0 2.0 1.9599999 0.9 0.0 0.661 1.7 0.0 0.661 8.1 8.0 0.661 6.7 6.0 0.661 0.0 2.0 0.661 0.8 0.0 -1.138 1.7 0.0 -1.138 8.1 8.0 -1.138 6.7 6.0 -1.138 0.0 2.0 -1.138 0.8 0.0 -3.77 1.6 0.0 -3.77 8.1 8.0 -3.77 6.7 6.0 -3.77 0.0 2.0 -3.77 0.8 0.0 3.747 1.6 0.0 3.747 8.1 8.0 3.747 6.6 6.0 3.747 0.0 2.0 3.747 0.8 0.0 -1.921 1.5 0.0 -1.921 8.1 8.0 -1.921 6.6 6.0 -1.921 0.0 2.0 -1.921 0.7 0.0 1.999 1.5 0.0 1.999 8.1 8.0 1.999 6.6 6.0 1.999 0.0 2.0 1.999 0.7 0.0 -0.33900002 1.4 0.0 -0.33900002 8.0 8.0 -0.33900002 6.6 6.0 -0.33900002 0.0 2.0 -0.33900002 0.7 0.0 -4.2799997 1.4 0.0 -4.2799997 8.0 8.0 -4.2799997 6.6 6.0 -4.2799997 0.0 2.0 -4.2799997 0.7 0.0 -0.516 1.4 0.0 -0.516 8.0 8.0 -0.516 6.5 6.0 -0.516 0.0 2.0 -0.516 0.7 0.0 -1.299 1.3 0.0 -1.299 8.0 8.0 -1.299 6.5 6.0 -1.299 0.0 2.0 -1.299 0.6 0.0 0.805 1.3 0.0 0.805 8.0 8.0 0.805 6.5 6.0 0.805 0.0 2.0 0.805 0.6 0.0 -1.538 1.2 0.0 -1.538 8.0 8.0 -1.538 6.5 6.0 -1.538 0.0 2.0 -1.538 0.6 0.0 0.278 1.2 0.0 0.278 8.0 8.0 0.278 6.5 6.0 0.278 0.0 2.0 0.278 0.6 0.0 -0.65000004 1.2 0.0 -0.65000004 8.0 8.0 -0.65000004 6.5 6.0 -0.65000004 0.0 2.0 -0.65000004 0.6 0.0 -2.498 1.1 0.0 -2.498 8.0 8.0 -2.498 6.5 6.0 -2.498 0.0 2.0 -2.498 0.5 0.0 0.33900002 1.1 0.0 0.33900002 8.0 8.0 0.33900002 6.4 6.0 0.33900002 0.0 2.0 0.33900002 0.5 0.0 -0.733 1.0 0.0 -0.733 8.0 8.0 -0.733 6.4 6.0 -0.733 0.0 2.0 -0.733 0.5 0.0 0.561 1.0 0.0 0.561 8.0 8.0 0.561 6.4 6.0 0.561 0.0 2.0 0.561 0.5 0.0 -2.232 0.9 0.0 -2.232 8.0 8.0 -2.232 6.4 6.0 -2.232 0.0 2.0 -2.232 0.4 0.0 2.903 0.9 0.0 2.903 8.0 8.0 2.903 6.4 6.0 2.903 0.0 2.0 2.903 0.4 0.0 -1.155 0.8 0.0 -1.155 8.0 8.0 -1.155 6.4 6.0 -1.155 0.0 2.0 -1.155 0.4 0.0 1.527 0.8 0.0 1.527 8.0 8.0 1.527 6.4 6.0 1.527 0.0 2.0 1.527 0.4 0.0 -0.32200003 0.8 0.0 -0.32200003 8.0 8.0 -0.32200003 6.4 6.0 -0.32200003 0.0 2.0 -0.32200003 0.4 0.0 4.136 0.7 0.0 4.136 8.0 8.0 4.136 6.4 6.0 4.136 0.0 2.0 4.136 0.3 0.0 -2.1369998 0.7 0.0 -2.1369998 8.0 8.0 -2.1369998 6.3 6.0 -2.1369998 0.0 2.0 -2.1369998 0.3 0.0 3.053 0.6 0.0 3.053 8.0 8.0 3.053 6.3 6.0 3.053 0.0 2.0 3.053 0.3 0.0 -1.56 0.6 0.0 -1.56 8.0 8.0 -1.56 6.3 6.0 -1.56 0.0 2.0 -1.56 0.3 0.0 0.228 0.6 0.0 0.228 8.0 8.0 0.228 6.3 6.0 0.228 0.0 2.0 0.228 0.3 0.0 1.9599999 0.5 0.0 1.9599999 8.0 8.0 1.9599999 6.3 6.0 1.9599999 0.0 2.0 1.9599999 0.2 0.0 2.759 0.5 0.0 2.759 8.0 8.0 2.759 6.2 6.0 2.759 0.0 2.0 2.759 0.2 0.0 -1.677 0.4 0.0 -1.677 8.0 8.0 -1.677 6.2 6.0 -1.677 0.0 2.0 -1.677 0.2 0.0 -0.533 0.4 0.0 -0.533 8.0 8.0 -0.533 6.2 6.0 -0.533 0.0 2.0 -0.533 0.2 0.0 -0.52199996 0.4 0.0 -0.52199996 8.0 8.0 -0.52199996 6.2 6.0 -0.52199996 0.0 2.0 -0.52199996 0.2 0.0 0.416 0.3 0.0 0.416 8.0 8.0 0.416 6.2 6.0 0.416 0.0 2.0 0.416 0.1 0.0 -2.559 0.3 0.0 -2.559 8.0 8.0 -2.559 6.2 6.0 -2.559 0.0 2.0 -2.559 0.1 0.0 -0.478 0.3 0.0 -0.478 8.0 8.0 -0.478 6.2 6.0 -0.478 0.0 2.0 -0.478 0.1 0.0 1.51 0.2 0.0 1.51 8.0 8.0 1.51 6.2 6.0 1.51 0.0 2.0 1.51 0.1 0.0 -1.999 0.2 0.0 -1.999 8.0 8.0 -1.999 6.2 6.0 -1.999 0.0 2.0 -1.999 0.1 0.0 -0.69400007 0.2 0.0 -0.69400007 8.0 8.0 -0.69400007 6.2 6.0 -0.69400007 0.0 2.0 -0.69400007 0.1 0.0 -0.927 0.2 0.0 -0.927 8.0 8.0 -0.927 6.2 6.0 -0.927 0.0 2.0 -0.927 0.1 0.0 -1.915 0.2 0.0 -1.915 8.0 8.0 -1.915 6.2 6.0 -1.915 0.0 2.0 -1.915 0.1 0.0 -2.509 0.1 0.0 -2.509 8.0 8.0 -2.509 6.2 6.0 -2.509 0.0 2.0 -2.509 0.05 0.0 -2.8979998 0.1 0.0 -2.8979998 8.0 8.0 -2.8979998 6.2 6.0 -2.8979998 0.0 2.0 -2.8979998 0.05 0.0 1.099 0.1 0.0 1.099 8.0 8.0 1.099 6.2 6.0 1.099 0.0 2.0 1.099 0.05 0.0 -1.555 0.0 0.0 -1.555 8.0 8.0 -1.555 6.1 6.0 -1.555 0.0 2.0 -1.555 0.0 0.0 -2.6039999 0.0 0.0 -2.6039999 8.0 8.0 -2.6039999 6.1 6.0 -2.6039999 0.0 2.0 -2.6039999 0.0 0.0 -1.26 0.0 0.0 -1.26 8.0 8.0 -1.26 6.1 6.0 -1.26 0.0 2.0 -1.26 0.0 0.0 -1.81 0.0 0.0 -1.81 8.0 8.0 -1.81 6.1 6.0 -1.81 0.0 2.0 -1.81 0.0 0.0 1.132 0.0 0.0 1.132 8.0 8.0 1.132 6.1 6.0 1.132 0.0 2.0 1.132 0.0 0.0 -0.29400003 0.0 0.0 -0.29400003 8.0 8.0 -0.29400003 6.1 6.0 -0.29400003 0.0 2.0 -0.29400003 0.0 0.0 -2.182 0.0 0.0 -2.182 8.0 8.0 -2.182 6.1 6.0 -2.182 0.0 2.0 -2.182 0.0 0.0 -1.821 0.0 0.0 -1.821 8.0 8.0 -1.821 6.1 6.0 -1.821 0.0 2.0 -1.821 0.0 0.0 -0.32200003 0.0 0.0 -0.32200003 8.0 8.0 -0.32200003 6.1 6.0 -0.32200003 0.0 2.0 -0.32200003 0.0 0.0 -0.32200003 0.0 0.0 -0.32200003 8.0 8.0 -0.32200003 6.1 6.0 -0.32200003 0.0 2.0 -0.32200003 0.0 0.0 -0.861 0.0 0.0 -0.861 8.0 8.0 -0.861 6.0 6.0 -0.861 0.0 2.0 -0.861 0.0 0.0 -0.1 0.0 0.0 -0.1 8.0 8.0 -0.1 6.0 6.0 -0.1 0.0 2.0 -0.1 0.0 0.0 -0.67700005 0.0 0.0 -0.67700005 8.0 8.0 -0.67700005 6.0 6.0 -0.67700005 0.0 2.0 -0.67700005 0.0 0.0 0.272 0.0 0.0 0.272 8.0 8.0 0.272 6.0 6.0 0.272 0.0 2.0 0.272 0.0 0.0 -2.365 0.0 0.0 -2.365 8.0 8.0 -2.365 6.0 6.0 -2.365 0.0 2.0 -2.365 0.0 0.0 -2.143 0.0 0.0 -2.143 8.0 8.0 -2.143 6.0 6.0 -2.143 0.0 2.0 -2.143 0.0 0.0 1.9760001 0.0 0.0 1.9760001 8.0 8.0 1.9760001 6.0 6.0 1.9760001 0.0 2.0 1.9760001 0.0 0.0 0.228 0.0 0.0 0.228 8.0 8.0 0.228 6.0 6.0 0.228 0.0 2.0 0.228 0.0 0.0 0.672 0.0 0.0 0.672 8.0 8.0 0.672 6.0 6.0 0.672 0.0 2.0 0.672 0.0 0.0 1.888 0.0 0.0 1.888 8.0 8.0 1.888 6.0 6.0 1.888 0.0 2.0 1.888 0.0 0.0 2.1479998 0.0 0.0 2.1479998 8.0 8.0 2.1479998 6.0 6.0 2.1479998 0.0 2.0 2.1479998 0.0 0.0 0.838 0.0 0.0 0.838 8.0 8.0 0.838 6.0 6.0 0.838 0.0 2.0 0.838 0.0 0.0 1.499 0.0 0.0 1.499 8.0 8.0 1.499 6.0 6.0 1.499 0.0 2.0 1.499 0.0 0.0 -2.437 0.0 0.0 -2.437 8.0 8.0 -2.437 6.0 6.0 -2.437 0.0 2.0 -2.437 0.0 0.0 -2.5479999 0.0 0.0 -2.5479999 8.0 8.0 -2.5479999 6.0 6.0 -2.5479999 0.0 2.0 -2.5479999 0.0 0.0 0.3 0.0 0.0 0.3 8.0 8.0 0.3 6.0 6.0 0.3 0.0 2.0 0.3 0.0 0.0 -2.1869998 0.0 0.0 -2.1869998 8.0 8.0 -2.1869998 6.0 6.0 -2.1869998 0.0 2.0 -2.1869998 0.0 0.0 -3.203 0.0 0.0 -3.203 8.0 8.0 -3.203 6.0 6.0 -3.203 0.0 2.0 -3.203 0.0 0.0 1.3549999 0.0 0.0 1.3549999 8.0 8.0 1.3549999 6.0 6.0 1.3549999 0.0 2.0 1.3549999 0.0 0.0 -2.243 0.0 0.0 -2.243 8.0 8.0 -2.243 6.0 6.0 -2.243 0.0 2.0 -2.243 0.0 0.0 -3.37 0.0 0.0 -3.37 8.0 8.0 -3.37 6.0 6.0 -3.37 0.0 2.0 -3.37 0.0 0.0 3.003 0.0 0.0 3.003 8.0 8.0 3.003 6.0 6.0 3.003 0.0 2.0 3.003 0.0 0.0 0.2 0.0 0.0 0.2 8.0 8.0 0.2 6.0 6.0 0.2 0.0 2.0 0.2 0.0 0.0 -1.238 0.0 0.0 -1.238 8.1 8.0 -1.238 6.0 6.0 -1.238 0.0 2.0 -1.238 0.0 0.0 1.765 0.0 0.0 1.765 8.1 8.0 1.765 6.0 6.0 1.765 0.0 2.0 1.765 0.0 0.0 -0.62700003 0.0 0.0 -0.62700003 8.2 8.0 -0.62700003 6.0 6.0 -0.62700003 0.0 2.0 -0.62700003 0.0 0.0 1.4489999 0.0 0.0 1.4489999 8.2 8.0 1.4489999 6.0 6.0 1.4489999 0.0 2.0 1.4489999 0.0 0.0 -0.072 0.0 0.0 -0.072 8.2 8.0 -0.072 6.0 6.0 -0.072 0.0 2.0 -0.072 0.0 0.0 0.805 0.0 0.0 0.805 8.2 8.0 0.805 6.0 6.0 0.805 0.0 2.0 0.805 0.0 0.0 -0.139 0.0 0.0 -0.139 8.2 8.0 -0.139 6.0 6.0 -0.139 0.0 2.0 -0.139 0.0 0.0 2.92 0.0 0.0 2.92 8.2 8.0 2.92 6.0 6.0 2.92 0.0 2.0 2.92 0.0 0.0 1.416 0.0 0.0 1.416 8.2 8.0 1.416 6.0 6.0 1.416 0.0 2.0 1.416 0.0 0.0 0.377 0.0 0.0 0.377 8.2 8.0 0.377 6.0 6.0 0.377 0.0 2.0 0.377 0.0 0.0 -4.2469997 0.1 0.0 -4.2469997 8.2 8.0 -4.2469997 6.0 6.1 -4.2469997 0.0 2.0 -4.2469997 0.05 0.0 1.0710001 0.1 0.0 1.0710001 8.2 8.0 1.0710001 6.0 6.1 1.0710001 0.0 2.0 1.0710001 0.05 0.0 -0.733 0.2 0.0 -0.733 8.2 8.0 -0.733 6.0 6.1 -0.733 0.0 2.0 -0.733 0.1 0.0 -1.7770001 0.2 0.0 -1.7770001 8.2 8.0 -1.7770001 6.0 6.1 -1.7770001 0.0 2.0 -1.7770001 0.1 0.0 -3.2979999 0.2 0.0 -3.2979999 8.3 8.0 -3.2979999 6.0 6.1 -3.2979999 0.0 2.0 -3.2979999 0.1 0.0 1.682 0.2 0.0 1.682 8.3 8.0 1.682 6.0 6.1 1.682 0.0 2.0 1.682 0.1 0.0 3.3479998 0.2 0.0 3.3479998 8.3 8.0 3.3479998 6.0 6.2 3.3479998 0.0 1.9 3.3479998 0.1 0.0 0.561 0.2 0.0 0.561 8.3 8.0 0.561 6.0 6.2 0.561 0.0 1.9 0.561 0.1 0.0 2.271 0.3 0.0 2.271 8.3 8.0 2.271 6.0 6.2 2.271 0.0 1.9 2.271 0.1 0.0 1.033 0.3 0.1 1.033 8.3 8.0 1.033 6.0 6.2 1.033 0.0 1.9 1.033 0.1 0.05 -3.992 0.3 0.1 -3.992 8.3 8.0 -3.992 6.0 6.2 -3.992 0.0 1.9 -3.992 0.1 0.05 1.405 0.3 0.1 1.405 8.4 8.0 1.405 6.0 6.2 1.405 0.0 1.9 1.405 0.1 0.05 0.155 0.3 0.2 0.155 8.4 8.0 0.155 6.0 6.2 0.155 0.0 1.9 0.155 0.1 0.1 0.65500003 0.4 0.2 0.65500003 8.4 8.0 0.65500003 6.0 6.2 0.65500003 0.0 1.8 0.65500003 0.2 0.1 -0.18300001 0.4 0.2 -0.18300001 8.4 8.0 -0.18300001 6.0 6.3 -0.18300001 0.0 1.8 -0.18300001 0.2 0.1 -3.004 0.4 0.2 -3.004 8.4 8.0 -3.004 6.0 6.3 -3.004 0.0 1.8 -3.004 0.2 0.1 0.988 0.4 0.2 0.988 8.4 8.0 0.988 6.0 6.3 0.988 0.0 1.8 0.988 0.2 0.1 -1.3939999 0.4 0.3 -1.3939999 8.4 8.0 -1.3939999 6.0 6.3 -1.3939999 0.0 1.8 -1.3939999 0.2 0.1 2.47 0.5 0.3 2.47 8.4 8.1 2.47 6.0 6.3 2.47 0.0 1.8 2.47 0.2 0.1 -1.26 0.5 0.3 -1.26 8.5 8.1 -1.26 6.1 6.3 -1.26 0.0 1.8 -1.26 0.2 0.1 0.32700002 0.5 0.3 0.32700002 8.5 8.2 0.32700002 6.1 6.4 0.32700002 0.0 1.8 0.32700002 0.2 0.1 -0.072 0.5 0.4 -0.072 8.5 8.2 -0.072 6.1 6.4 -0.072 0.0 1.8 -0.072 0.2 0.2 1.31 0.5 0.4 1.31 8.5 8.2 1.31 6.2 6.5 1.31 0.0 1.8 1.31 0.2 0.2 -2.1929998 0.6 0.4 -2.1929998 8.5 8.2 -2.1929998 6.2 6.5 -2.1929998 0.0 1.8 -2.1929998 0.3 0.2 -0.91599995 0.6 0.4 -0.91599995 8.5 8.2 -0.91599995 6.2 6.5 -0.91599995 0.0 1.8 -0.91599995 0.3 0.2 1.41 0.6 0.5 1.41 8.5 8.2 1.41 6.2 6.5 1.41 0.0 1.8 1.41 0.3 0.2 1.443 0.6 0.5 1.443 8.6 8.2 1.443 6.2 6.5 1.443 0.0 1.8 1.443 0.3 0.2 1.116 0.6 0.5 1.116 8.6 8.2 1.116 6.2 6.5 1.116 0.0 1.8 1.116 0.3 0.2 0.33900002 0.6 0.5 0.33900002 8.6 8.2 0.33900002 6.2 6.6 0.33900002 0.0 1.8 0.33900002 0.3 0.2 2.026 0.7 0.5 2.026 8.6 8.2 2.026 6.2 6.6 2.026 0.0 1.8 2.026 0.3 0.2 1.5539999 0.7 0.6 1.5539999 8.6 8.2 1.5539999 6.2 6.6 1.5539999 0.0 1.8 1.5539999 0.3 0.3 -4.147 0.7 0.6 -4.147 8.6 8.2 -4.147 6.2 6.6 -4.147 0.0 1.8 -4.147 0.3 0.3 1.593 0.8 0.6 1.593 8.6 8.2 1.593 6.2 6.7 1.593 0.0 1.8 1.593 0.4 0.3 1.305 0.8 0.6 1.305 8.6 8.2 1.305 6.3 6.7 1.305 0.0 1.8 1.305 0.4 0.3 -4.3190002 0.8 0.7 -4.3190002 8.6 8.2 -4.3190002 6.3 6.7 -4.3190002 0.0 1.8 -4.3190002 0.4 0.3 -0.472 0.9 0.7 -0.472 8.6 8.2 -0.472 6.3 6.7 -0.472 0.0 1.8 -0.472 0.4 0.3 1.021 0.9 0.7 1.021 8.6 8.2 1.021 6.3 6.7 1.021 0.0 1.7 1.021 0.4 0.3 -2.526 0.9 0.7 -2.526 8.6 8.2 -2.526 6.3 6.7 -2.526 0.0 1.7 -2.526 0.4 0.3 -0.117 1.0 0.8 -0.117 8.6 8.2 -0.117 6.4 6.8 -0.117 0.0 1.7 -0.117 0.5 0.4 0.289 1.0 0.8 0.289 8.6 8.2 0.289 6.4 6.8 0.289 0.0 1.7 0.289 0.5 0.4 2.6979997 1.0 0.8 2.6979997 8.6 8.2 2.6979997 6.4 6.8 2.6979997 0.0 1.6 2.6979997 0.5 0.4 -0.639 1.0 0.9 -0.639 8.7 8.2 -0.639 6.4 6.8 -0.639 0.0 1.6 -0.639 0.5 0.4 0.566 1.1 0.9 0.566 8.7 8.2 0.566 6.4 6.9 0.566 0.0 1.6 0.566 0.5 0.4 -0.683 1.1 0.9 -0.683 8.7 8.2 -0.683 6.5 6.9 -0.683 0.0 1.6 -0.683 0.5 0.4 -2.443 1.2 0.9 -2.443 8.7 8.2 -2.443 6.5 6.9 -2.443 0.0 1.6 -2.443 0.6 0.4 -0.42200002 1.3 1.0 -0.42200002 8.7 8.2 -0.42200002 6.6 6.9 -0.42200002 0.0 1.6 -0.42200002 0.6 0.5 3.103 1.4 1.0 3.103 8.7 8.2 3.103 6.6 7.0 3.103 0.0 1.6 3.103 0.7 0.5 -1.2770001 1.4 1.1 -1.2770001 8.7 8.2 -1.2770001 6.6 7.0 -1.2770001 0.0 1.6 -1.2770001 0.7 0.5 -4.408 1.5 1.1 -4.408 8.7 8.2 -4.408 6.6 7.0 -4.408 0.0 1.6 -4.408 0.7 0.5 -2.232 1.6 1.2 -2.232 8.7 8.2 -2.232 6.6 7.0 -2.232 0.0 1.6 -2.232 0.8 0.6 1.0710001 1.6 1.2 1.0710001 8.8 8.3 1.0710001 6.7 7.0 1.0710001 0.0 1.6 1.0710001 0.8 0.6 1.199 1.7 1.2 1.199 8.8 8.3 1.199 6.7 7.0 1.199 0.0 1.6 1.199 0.8 0.6 -3.586 1.7 1.3 -3.586 8.8 8.3 -3.586 6.7 7.1 -3.586 0.0 1.6 -3.586 0.8 0.6 5.979 1.8 1.3 5.979 8.8 8.3 5.979 6.7 7.1 5.979 0.0 1.6 5.979 0.9 0.6 -0.672 1.8 1.3 -0.672 8.8 8.4 -0.672 6.8 7.2 -0.672 0.0 1.6 -0.672 0.9 0.6 -2.332 1.8 1.4 -2.332 8.8 8.4 -2.332 6.8 7.2 -2.332 0.0 1.6 -2.332 0.9 0.7 -1.582 1.8 1.4 -1.582 8.8 8.4 -1.582 6.8 7.2 -1.582 0.0 1.6 -1.582 0.9 0.7 1.732 1.9 1.5 1.732 8.8 8.4 1.732 6.8 7.2 1.732 0.0 1.6 1.732 0.9 0.7 -2.532 1.9 1.5 -2.532 8.8 8.4 -2.532 6.8 7.2 -2.532 0.0 1.6 -2.532 0.9 0.7 -0.555 2.0 1.6 -0.555 8.9 8.4 -0.555 6.9 7.2 -0.555 0.0 1.5 -0.555 1.0 0.8 -5.507 2.0 1.6 -5.507 8.9 8.4 -5.507 7.0 7.3 -5.507 0.0 1.5 -5.507 1.0 0.8 -3.4420002 2.1 1.6 -3.4420002 8.9 8.4 -3.4420002 7.0 7.3 -3.4420002 0.0 1.5 -3.4420002 1.0 0.8 1.9489999 2.1 1.7 1.9489999 9.0 8.4 1.9489999 7.0 7.3 1.9489999 0.0 1.5 1.9489999 1.0 0.8 -2.221 2.1 1.7 -2.221 9.0 8.4 -2.221 7.0 7.3 -2.221 0.0 1.5 -2.221 1.0 0.8 -1.915 2.2 1.8 -1.915 9.0 8.4 -1.915 7.0 7.4 -1.915 0.0 1.5 -1.915 1.1 0.9 1.194 2.3 1.8 1.194 9.0 8.4 1.194 7.0 7.4 1.194 0.0 1.5 1.194 1.1 0.9 1.477 2.3 1.9 1.477 9.0 8.4 1.477 7.0 7.4 1.477 0.0 1.5 1.477 1.1 0.9 4.613 2.4 1.9 4.613 9.0 8.4 4.613 7.0 7.5 4.613 0.0 1.5 4.613 1.2 0.9 5.829 2.5 2.0 5.829 9.0 8.4 5.829 7.0 7.5 5.829 0.0 1.5 5.829 1.2 1.0 8.033 2.5 2.0 8.033 9.0 8.4 8.033 7.1 7.5 8.033 0.0 1.5 8.033 1.2 1.0 -1.4269999 2.6 2.0 -1.4269999 9.0 8.5 -1.4269999 7.1 7.6 -1.4269999 0.0 1.4 -1.4269999 1.3 1.0 -5.2019997 2.6 2.1 -5.2019997 9.1 8.5 -5.2019997 7.1 7.6 -5.2019997 0.0 1.4 -5.2019997 1.3 1.0 -2.537 2.7 2.1 -2.537 9.1 8.6 -2.537 7.2 7.6 -2.537 0.0 1.4 -2.537 1.3 1.0 -2.92 2.7 2.2 -2.92 9.1 8.6 -2.92 7.2 7.6 -2.92 0.0 1.4 -2.92 1.3 1.1 1.105 2.8 2.2 1.105 9.1 8.6 1.105 7.2 7.7 1.105 0.0 1.3 1.105 1.4 1.1 -1.599 2.8 2.2 -1.599 9.1 8.6 -1.599 7.3 7.7 -1.599 0.0 1.3 -1.599 1.4 1.1 0.18900001 2.9 2.3 0.18900001 9.1 8.6 0.18900001 7.3 7.8 0.18900001 0.0 1.3 0.18900001 1.4 1.1 -2.809 2.9 2.3 -2.809 9.2 8.6 -2.809 7.3 7.8 -2.809 0.0 1.2 -2.809 1.4 1.1 -0.072 3.0 2.3 -0.072 9.2 8.6 -0.072 7.3 7.8 -0.072 0.0 1.2 -0.072 1.5 1.1 -2.1599998 3.0 2.4 -2.1599998 9.2 8.6 -2.1599998 7.4 7.8 -2.1599998 0.0 1.2 -2.1599998 1.5 1.2 -0.39400002 3.1 2.4 -0.39400002 9.2 8.6 -0.39400002 7.4 7.9 -0.39400002 0.0 1.2 -0.39400002 1.5 1.2 -3.3639998 3.1 2.4 -3.3639998 9.2 8.6 -3.3639998 7.5 7.9 -3.3639998 0.0 1.2 -3.3639998 1.5 1.2 -1.3549999 3.2 2.5 -1.3549999 9.2 8.6 -1.3549999 7.5 7.9 -1.3549999 0.0 1.2 -1.3549999 1.6 1.2 -1.871 3.2 2.5 -1.871 9.2 8.6 -1.871 7.5 7.9 -1.871 0.0 1.2 -1.871 1.6 1.2 -0.289 3.3 2.6 -0.289 9.2 8.6 -0.289 7.6 8.0 -0.289 0.0 1.2 -0.289 1.6 1.3 -3.4420002 3.3 2.6 -3.4420002 9.2 8.6 -3.4420002 7.6 8.0 -3.4420002 0.0 1.2 -3.4420002 1.6 1.3 -0.59400004 3.4 2.6 -0.59400004 9.2 8.6 -0.59400004 7.6 8.0 -0.59400004 0.0 1.2 -0.59400004 1.7 1.3 1.443 3.4 2.6 1.443 9.3 8.6 1.443 7.6 8.0 1.443 0.0 1.2 1.443 1.7 1.3 0.455 3.5 2.6 0.455 9.3 8.6 0.455 7.6 8.0 0.455 0.0 1.2 0.455 1.7 1.3 -2.1039999 3.5 2.6 -2.1039999 9.3 8.5 -2.1039999 7.7 8.0 -2.1039999 0.0 1.2 -2.1039999 1.7 1.3 -1.871 3.6 2.6 -1.871 9.4 8.5 -1.871 7.8 8.0 -1.871 0.0 1.2 -1.871 1.8 1.3 0.96599996 3.6 2.6 0.96599996 9.4 8.5 0.96599996 7.8 8.0 0.96599996 0.0 1.2 0.96599996 1.8 1.3 -1.71 3.7 2.6 -1.71 9.4 8.4 -1.71 7.8 8.0 -1.71 0.0 1.2 -1.71 1.8 1.3 -2.704 3.7 2.6 -2.704 9.4 8.4 -2.704 7.9 8.0 -2.704 0.0 1.2 -2.704 1.8 1.3 -2.859 3.8 2.6 -2.859 9.4 8.4 -2.859 7.9 8.0 -2.859 0.0 1.2 -2.859 1.9 1.3 1.699 3.9 2.5 1.699 9.4 8.4 1.699 7.9 8.0 1.699 0.0 1.2 1.699 1.9 1.2 -0.439 3.9 2.5 -0.439 9.4 8.4 -0.439 7.9 8.0 -0.439 0.0 1.2 -0.439 1.9 1.2 -1.133 4.0 2.5 -1.133 9.4 8.4 -1.133 7.9 8.0 -1.133 0.0 1.2 -1.133 2.0 1.2 -0.977 4.1 2.4 -0.977 9.4 8.4 -0.977 7.9 8.0 -0.977 0.0 1.2 -0.977 2.0 1.2 -4.23 4.1 2.4 -4.23 9.4 8.4 -4.23 8.0 8.0 -4.23 0.0 1.2 -4.23 2.0 1.2 1.321 4.2 2.3 1.321 9.4 8.4 1.321 8.1 8.0 1.321 0.0 1.2 1.321 2.1 1.1 0.611 4.2 2.3 0.611 9.4 8.4 0.611 8.1 8.0 0.611 0.0 1.2 0.611 2.1 1.1 -1.9710001 4.3 2.3 -1.9710001 9.4 8.4 -1.9710001 8.2 8.0 -1.9710001 0.0 1.2 -1.9710001 2.1 1.1 -0.117 4.3 2.3 -0.117 9.4 8.4 -0.117 8.2 8.0 -0.117 0.0 1.3 -0.117 2.1 1.1 1.138 4.4 2.2 1.138 9.4 8.4 1.138 8.2 8.0 1.138 0.0 1.3 1.138 2.2 1.1 1.3489999 4.5 2.2 1.3489999 9.4 8.4 1.3489999 8.3 7.9 1.3489999 0.0 1.3 1.3489999 2.2 1.1 0.283 4.5 2.2 0.283 9.4 8.4 0.283 8.4 7.9 0.283 0.0 1.3 0.283 2.2 1.1 -0.683 4.6 2.2 -0.683 9.4 8.4 -0.683 8.4 7.9 -0.683 0.0 1.3 -0.683 2.3 1.1 -0.122 4.6 2.2 -0.122 9.5 8.4 -0.122 8.4 7.8 -0.122 0.0 1.3 -0.122 2.3 1.1 1.6880001 4.7 2.2 1.6880001 9.5 8.4 1.6880001 8.5 7.8 1.6880001 0.0 1.3 1.6880001 2.3 1.1 -0.344 4.8 2.1 -0.344 9.5 8.4 -0.344 8.5 7.8 -0.344 0.0 1.4 -0.344 2.4 1.0 -0.72199994 4.8 2.1 -0.72199994 9.6 8.4 -0.72199994 8.5 7.7 -0.72199994 0.0 1.4 -0.72199994 2.4 1.0 -0.738 4.9 2.1 -0.738 9.6 8.4 -0.738 8.6 7.7 -0.738 0.0 1.4 -0.738 2.4 1.0 -1.116 4.9 2.1 -1.116 9.6 8.4 -1.116 8.6 7.6 -1.116 0.0 1.4 -1.116 2.4 1.0 3.997 5.0 2.1 3.997 9.6 8.4 3.997 8.6 7.6 3.997 0.0 1.4 3.997 2.5 1.0 -4.719 5.0 2.1 -4.719 9.6 8.4 -4.719 8.7 7.6 -4.719 0.0 1.4 -4.719 2.5 1.0 -2.5479999 5.1 2.0 -2.5479999 9.6 8.4 -2.5479999 8.7 7.6 -2.5479999 0.0 1.4 -2.5479999 2.5 1.0 0.84400004 5.1 2.0 0.84400004 9.6 8.4 0.84400004 8.7 7.6 0.84400004 0.0 1.4 0.84400004 2.5 1.0 0.666 5.2 2.0 0.666 9.6 8.4 0.666 8.7 7.6 0.666 0.0 1.4 0.666 2.6 1.0 -4.625 5.2 2.0 -4.625 9.6 8.4 -4.625 8.7 7.6 -4.625 0.0 1.4 -4.625 2.6 1.0 -0.361 5.3 2.0 -0.361 9.6 8.4 -0.361 8.8 7.6 -0.361 0.0 1.4 -0.361 2.6 1.0 -1.7710001 5.3 2.0 -1.7710001 9.6 8.4 -1.7710001 8.8 7.6 -1.7710001 0.0 1.4 -1.7710001 2.6 1.0 0.49400002 5.4 2.0 0.49400002 9.6 8.4 0.49400002 8.8 7.6 0.49400002 0.0 1.4 0.49400002 2.7 1.0 -2.282 5.4 2.0 -2.282 9.6 8.4 -2.282 8.9 7.6 -2.282 0.0 1.4 -2.282 2.7 1.0 -2.582 5.5 2.0 -2.582 9.6 8.4 -2.582 8.9 7.6 -2.582 0.0 1.4 -2.582 2.7 1.0 1.027 5.5 2.0 1.027 9.6 8.4 1.027 8.9 7.6 1.027 0.0 1.4 1.027 2.7 1.0 -1.666 5.6 2.0 -1.666 9.6 8.4 -1.666 8.9 7.6 -1.666 0.0 1.4 -1.666 2.8 1.0 1.521 5.7 2.0 1.521 9.6 8.4 1.521 8.9 7.6 1.521 0.0 1.4 1.521 2.8 1.0 -1.3319999 5.8 2.1 -1.3319999 9.6 8.4 -1.3319999 9.0 7.6 -1.3319999 0.0 1.4 -1.3319999 2.9 1.0 3.42 5.9 2.1 3.42 9.6 8.4 3.42 9.0 7.6 3.42 0.0 1.4 3.42 2.9 1.0 3.77 5.9 2.1 3.77 9.7 8.4 3.77 9.0 7.6 3.77 0.0 1.4 3.77 2.9 1.0 2.659 6.0 2.1 2.659 9.7 8.4 2.659 9.0 7.6 2.659 0.0 1.4 2.659 3.0 1.0 4.7799997 6.0 2.2 4.7799997 9.7 8.4 4.7799997 9.0 7.6 4.7799997 0.0 1.4 4.7799997 3.0 1.1 -1.666 6.1 2.2 -1.666 9.7 8.4 -1.666 9.1 7.6 -1.666 0.0 1.3 -1.666 3.0 1.1 3.525 6.2 2.2 3.525 9.7 8.4 3.525 9.1 7.6 3.525 0.0 1.3 3.525 3.1 1.1 -3.07 6.3 2.3 -3.07 9.7 8.4 -3.07 9.1 7.7 -3.07 0.0 1.3 -3.07 3.1 1.1 -0.21100001 6.4 2.3 -0.21100001 9.7 8.4 -0.21100001 9.2 7.7 -0.21100001 0.0 1.3 -0.21100001 3.2 1.1 4.8910003 6.4 2.3 4.8910003 9.8 8.4 4.8910003 9.2 7.7 4.8910003 0.0 1.3 4.8910003 3.2 1.1 3.498 6.5 2.4 3.498 9.8 8.4 3.498 9.2 7.7 3.498 0.0 1.3 3.498 3.2 1.2 -2.226 6.5 2.4 -2.226 9.8 8.4 -2.226 9.2 7.8 -2.226 0.0 1.3 -2.226 3.2 1.2 1.255 6.6 2.4 1.255 9.8 8.5 1.255 9.3 7.8 1.255 0.0 1.2 1.255 3.3 1.2 2.5479999 6.6 2.5 2.5479999 9.8 8.5 2.5479999 9.3 7.8 2.5479999 0.0 1.2 2.5479999 3.3 1.2 0.92199993 6.7 2.5 0.92199993 9.8 8.5 0.92199993 9.4 7.8 0.92199993 0.0 1.2 0.92199993 3.3 1.2 6.346 6.7 2.6 6.346 9.8 8.5 6.346 9.4 7.8 6.346 0.0 1.2 6.346 3.3 1.3 5.646 6.7 2.7 5.646 9.8 8.5 5.646 9.4 7.8 5.646 0.0 1.2 5.646 3.3 1.3 5.7679996 6.8 2.7 5.7679996 9.8 8.5 5.7679996 9.4 7.9 5.7679996 0.0 1.2 5.7679996 3.4 1.3 4.586 6.8 2.8 4.586 9.8 8.5 4.586 9.4 7.9 4.586 0.0 1.2 4.586 3.4 1.4 -8.089 6.9 2.9 -8.089 9.8 8.5 -8.089 9.5 7.9 -8.089 0.0 1.2 -8.089 3.4 1.4 -2.8809998 6.9 3.0 -2.8809998 9.8 8.6 -2.8809998 9.5 7.9 -2.8809998 0.0 1.2 -2.8809998 3.4 1.5 0.18900001 7.0 3.1 0.18900001 9.8 8.6 0.18900001 9.5 7.9 0.18900001 0.0 1.1 0.18900001 3.5 1.5 2.0979998 7.0 3.2 2.0979998 9.8 8.6 2.0979998 9.6 7.9 2.0979998 0.0 1.1 2.0979998 3.5 1.6 -5.53 7.1 3.2 -5.53 9.8 8.6 -5.53 9.6 7.9 -5.53 0.0 1.1 -5.53 3.5 1.6 1.249 7.2 3.2 1.249 9.8 8.6 1.249 9.6 7.9 1.249 0.0 1.0 1.249 3.6 1.6 -3.481 7.3 3.3 -3.481 9.8 8.6 -3.481 9.7 8.0 -3.481 0.0 1.0 -3.481 3.6 1.6 0.028 7.4 3.3 0.028 9.8 8.6 0.028 9.7 8.0 0.028 0.0 1.0 0.028 3.7 1.6 -0.222 7.5 3.4 -0.222 9.8 8.6 -0.222 9.7 8.0 -0.222 0.0 1.0 -0.222 3.7 1.7 -0.62700003 7.6 3.4 -0.62700003 9.9 8.6 -0.62700003 9.7 8.0 -0.62700003 0.0 1.0 -0.62700003 3.8 1.7 1.416 7.6 3.5 1.416 9.9 8.6 1.416 9.7 8.0 1.416 0.0 1.0 1.416 3.8 1.7 -0.622 7.7 3.5 -0.622 9.9 8.7 -0.622 9.8 8.0 -0.622 0.0 1.0 -0.622 3.8 1.7 1.3429999 7.8 3.6 1.3429999 9.9 8.7 1.3429999 9.8 8.0 1.3429999 0.0 1.0 1.3429999 3.9 1.8 4.513 7.9 3.6 4.513 9.9 8.8 4.513 9.9 8.0 4.513 0.0 1.0 4.513 3.9 1.8 -5.4300003 7.9 3.7 -5.4300003 9.9 8.8 -5.4300003 9.9 8.0 -5.4300003 0.0 1.0 -5.4300003 3.9 1.8 7.478 8.0 3.7 7.478 9.9 8.8 7.478 9.9 8.1 7.478 0.0 1.0 7.478 4.0 1.8 -0.461 8.1 3.8 -0.461 9.9 8.8 -0.461 9.9 8.1 -0.461 0.0 1.0 -0.461 4.0 1.9 5.096 8.1 3.8 5.096 9.9 8.8 5.096 10.0 8.2 5.096 0.0 0.9 5.096 4.0 1.9 -5.679 8.2 3.9 -5.679 9.9 8.8 -5.679 10.0 8.2 -5.679 0.0 0.9 -5.679 4.1 1.9 -1.543 8.3 4.0 -1.543 9.9 8.8 -1.543 10.0 8.2 -1.543 0.0 0.9 -1.543 4.1 2.0 4.847 8.4 4.0 4.847 9.9 8.8 4.847 10.0 8.3 4.847 0.0 0.9 4.847 4.2 2.0 -0.67700005 8.5 4.1 -0.67700005 10.0 8.8 -0.67700005 10.0 8.3 -0.67700005 0.0 0.9 -0.67700005 4.2 2.0 -0.727 8.5 4.2 -0.727 10.0 8.8 -0.727 10.0 8.3 -0.727 0.0 0.9 -0.727 4.2 2.1 -4.297 8.6 4.2 -4.297 10.0 8.8 -4.297 10.0 8.4 -4.297 0.0 0.8 -4.297 4.3 2.1 -0.883 8.6 4.3 -0.883 10.0 8.8 -0.883 10.0 8.4 -0.883 0.0 0.8 -0.883 4.3 2.1 2.82 8.7 4.4 2.82 10.0 8.8 2.82 10.0 8.4 2.82 0.0 0.8 2.82 4.3 2.2 -3.72 8.7 4.4 -3.72 10.0 8.8 -3.72 10.0 8.4 -3.72 0.0 0.8 -3.72 4.3 2.2 0.25 8.8 4.4 0.25 10.0 8.8 0.25 10.0 8.4 0.25 0.0 0.8 0.25 4.4 2.2 -1.066 8.8 4.5 -1.066 10.0 8.8 -1.066 10.0 8.5 -1.066 0.0 0.8 -1.066 4.4 2.2 0.661 8.9 4.6 0.661 10.0 8.8 0.661 10.0 8.5 0.661 0.0 0.8 0.661 4.4 2.3 -1.3989999 9.0 4.6 -1.3989999 10.0 8.8 -1.3989999 10.0 8.5 -1.3989999 0.0 0.8 -1.3989999 4.5 2.3 -1.4319999 9.0 4.6 -1.4319999 10.0 8.8 -1.4319999 10.0 8.6 -1.4319999 0.0 0.8 -1.4319999 4.5 2.3 -3.797 9.0 4.7 -3.797 10.0 8.8 -3.797 9.9 8.6 -3.797 0.0 0.7 -3.797 4.5 2.3 -0.328 9.0 4.7 -0.328 10.0 8.8 -0.328 9.8 8.7 -0.328 0.0 0.7 -0.328 4.5 2.3 -0.727 9.0 4.8 -0.727 10.0 8.9 -0.727 9.8 8.7 -0.727 0.0 0.7 -0.727 4.5 2.4 0.77199996 9.0 4.8 0.77199996 9.9 8.9 0.77199996 9.8 8.7 0.77199996 0.0 0.7 0.77199996 4.5 2.4 0.69900006 9.0 4.0 0.69900006 9.9 8.9 0.69900006 9.8 8.7 0.69900006 0.0 0.7 0.69900006 4.5 2.0 0.33900002 9.0 5.0 0.33900002 9.8 8.9 0.33900002 9.8 8.7 0.33900002 0.0 0.7 0.33900002 4.5 2.5 1.6539999 9.0 5.1 1.6539999 9.8 8.9 1.6539999 9.8 8.7 1.6539999 0.0 0.7 1.6539999 4.5 2.5 -0.205 9.0 5.1 -0.205 9.8 8.9 -0.205 9.8 8.8 -0.205 0.0 0.6 -0.205 4.5 2.5 -2.8309999 8.9 5.2 -2.8309999 9.8 8.9 -2.8309999 9.7 8.8 -2.8309999 0.0 0.6 -2.8309999 4.4 2.6 -2.315 8.9 5.2 -2.315 9.7 9.0 -2.315 9.7 8.8 -2.315 0.0 0.6 -2.315 4.4 2.6 0.983 8.8 5.3 0.983 9.7 9.0 0.983 9.7 8.8 0.983 0.0 0.6 0.983 4.4 2.6 0.96599996 8.7 5.3 0.96599996 9.7 9.0 0.96599996 9.6 8.9 0.96599996 0.0 0.6 0.96599996 4.3 2.6 -1.199 8.7 5.4 -1.199 9.7 9.0 -1.199 9.6 8.9 -1.199 0.0 0.6 -1.199 4.3 2.7 0.533 8.6 5.4 0.533 9.6 9.0 0.533 9.6 8.9 0.533 0.0 0.6 0.533 4.3 2.7 -1.438 8.5 5.5 -1.438 9.6 9.0 -1.438 9.6 9.0 -1.438 0.0 0.6 -1.438 4.2 2.7 -1.505 8.4 5.6 -1.505 9.6 9.0 -1.505 9.6 9.0 -1.505 0.0 0.6 -1.505 4.2 2.8 1.3659999 8.3 5.6 1.3659999 9.6 9.0 1.3659999 9.5 9.0 1.3659999 0.0 0.6 1.3659999 4.1 2.8 2.6369998 8.2 5.7 2.6369998 9.5 9.0 2.6369998 9.5 9.0 2.6369998 0.0 0.6 2.6369998 4.1 2.8 4.2029996 8.1 5.7 4.2029996 9.5 9.0 4.2029996 9.5 9.0 4.2029996 0.0 0.6 4.2029996 4.0 2.8 1.405 8.0 5.8 1.405 9.5 9.0 1.405 9.5 9.0 1.405 0.0 0.6 1.405 4.0 2.9 1.987 7.9 5.8 1.987 9.5 9.0 1.987 9.4 9.0 1.987 0.0 0.6 1.987 3.9 2.9 0.316 7.8 5.8 0.316 9.4 9.0 0.316 9.4 9.0 0.316 0.0 0.6 0.316 3.9 2.9 -4.641 7.7 5.9 -4.641 9.4 9.0 -4.641 9.3 9.0 -4.641 0.0 0.6 -4.641 3.8 2.9 6.656 7.6 5.9 6.656 9.4 9.0 6.656 9.3 9.0 6.656 0.0 0.6 6.656 3.8 2.9 -3.525 7.5 6.0 -3.525 9.4 9.0 -3.525 9.3 9.0 -3.525 0.0 0.6 -3.525 3.7 3.0 3.986 7.4 6.0 3.986 9.4 9.0 3.986 9.2 8.9 3.986 0.0 0.6 3.986 3.7 3.0 -1.8319999 7.3 6.0 -1.8319999 9.4 8.9 -1.8319999 9.1 8.9 -1.8319999 0.0 0.6 -1.8319999 3.6 3.0 -3.87 7.2 5.9 -3.87 9.3 8.8 -3.87 9.1 8.9 -3.87 0.0 0.6 -3.87 3.6 2.9 2.304 7.1 5.8 2.304 9.3 8.8 2.304 9.0 8.9 2.304 0.0 0.6 2.304 3.5 2.9 4.236 7.0 5.8 4.236 9.3 8.8 4.236 9.0 8.9 4.236 0.0 0.6 4.236 3.5 2.9 6.584 6.9 5.7 6.584 9.3 8.7 6.584 8.9 8.9 6.584 0.0 0.7 6.584 3.4 2.8 1.3319999 6.8 5.6 1.3319999 9.2 8.7 1.3319999 8.8 8.8 1.3319999 0.0 0.7 1.3319999 3.4 2.8 -5.852 6.7 5.6 -5.852 9.2 8.6 -5.852 8.7 8.8 -5.852 0.0 0.7 -5.852 3.3 2.8 -2.1709998 6.6 5.5 -2.1709998 9.2 8.6 -2.1709998 8.7 8.7 -2.1709998 0.0 0.7 -2.1709998 3.3 2.7 -1.799 6.5 5.4 -1.799 9.2 8.6 -1.799 8.7 8.7 -1.799 0.0 0.7 -1.799 3.2 2.7 -0.46600002 6.4 5.2 -0.46600002 9.2 8.6 -0.46600002 8.6 8.6 -0.46600002 0.0 0.7 -0.46600002 3.2 2.6 -0.46600002 6.4 5.1 -0.46600002 9.2 8.6 -0.46600002 8.5 8.6 -0.46600002 0.0 0.7 -0.46600002 3.2 2.5 0.82199997 6.3 5.0 0.82199997 9.2 8.6 0.82199997 8.5 8.5 0.82199997 0.0 0.8 0.82199997 3.1 2.5 -2.8309999 6.3 4.8 -2.8309999 9.2 8.6 -2.8309999 8.5 8.5 -2.8309999 0.0 0.8 -2.8309999 3.1 2.4 -2.265 6.2 4.6 -2.265 9.1 8.6 -2.265 8.5 8.4 -2.265 0.0 0.8 -2.265 3.1 2.3 1.8539999 6.2 4.5 1.8539999 9.1 8.6 1.8539999 8.4 8.4 1.8539999 0.0 0.8 1.8539999 3.1 2.2 -2.315 6.2 4.4 -2.315 9.1 8.6 -2.315 8.3 8.3 -2.315 0.0 0.8 -2.315 3.1 2.2 -1.6710001 6.2 4.3 -1.6710001 9.1 8.6 -1.6710001 8.3 8.3 -1.6710001 0.0 0.8 -1.6710001 3.1 2.1 0.84900004 6.1 4.2 0.84900004 9.1 8.6 0.84900004 8.2 8.2 0.84900004 0.0 0.8 0.84900004 3.0 2.1 -2.165 6.1 4.2 -2.165 9.1 8.6 -2.165 8.2 8.2 -2.165 0.0 0.8 -2.165 3.0 2.1 -1.699 6.1 4.1 -1.699 9.1 8.6 -1.699 8.2 8.1 -1.699 0.0 0.9 -1.699 3.0 2.0 -0.144 6.0 4.1 -0.144 9.1 8.6 -0.144 8.1 8.1 -0.144 0.0 0.9 -0.144 3.0 2.0 -3.42 6.0 4.1 -3.42 9.1 8.6 -3.42 8.0 8.0 -3.42 0.0 0.9 -3.42 3.0 2.0 -0.39400002 6.0 4.0 -0.39400002 9.1 8.6 -0.39400002 8.0 8.0 -0.39400002 0.0 0.9 -0.39400002 3.0 2.0 -1.371 6.0 4.0 -1.371 9.0 8.6 -1.371 8.0 8.0 -1.371 0.0 0.9 -1.371 3.0 2.0 -1.3659999 6.0 4.0 -1.3659999 9.0 8.6 -1.3659999 8.0 8.0 -1.3659999 0.0 0.9 -1.3659999 3.0 2.0 -4.38 6.0 4.0 -4.38 9.0 8.6 -4.38 8.0 8.0 -4.38 0.0 0.9 -4.38 3.0 2.0 -1.371 6.0 4.0 -1.371 9.0 8.6 -1.371 8.0 8.0 -1.371 0.0 0.9 -1.371 3.0 2.0 0.255 6.0 4.0 0.255 9.0 8.6 0.255 8.0 8.0 0.255 0.0 0.9 0.255 3.0 2.0 -0.283 6.0 4.0 -0.283 9.0 8.6 -0.283 8.0 8.0 -0.283 0.0 0.9 -0.283 3.0 2.0 -1.6930001 6.0 4.0 -1.6930001 9.0 8.6 -1.6930001 8.0 8.0 -1.6930001 0.0 0.9 -1.6930001 3.0 2.0 0.172 6.0 4.0 0.172 9.0 8.7 0.172 8.0 8.0 0.172 0.0 0.9 0.172 3.0 2.0 -2.82 6.0 4.0 -2.82 9.0 8.7 -2.82 8.0 8.0 -2.82 0.0 1.0 -2.82 3.0 2.0 0.52199996 6.0 4.1 0.52199996 9.1 8.7 0.52199996 8.0 8.0 0.52199996 0.0 1.0 0.52199996 3.0 2.0 -3.809 6.1 4.2 -3.809 9.1 8.8 -3.809 8.0 8.0 -3.809 0.0 1.0 -3.809 3.0 2.1 -0.072 6.1 4.3 -0.072 9.1 8.8 -0.072 8.1 8.0 -0.072 0.0 1.0 -0.072 3.0 2.1 1.132 6.2 4.3 1.132 9.2 8.8 1.132 8.1 8.0 1.132 0.0 1.0 1.132 3.1 2.1 -2.276 6.2 4.4 -2.276 9.2 8.8 -2.276 8.1 8.0 -2.276 0.0 1.0 -2.276 3.1 2.2 0.117 6.2 4.5 0.117 9.2 8.8 0.117 8.2 8.0 0.117 0.0 1.0 0.117 3.1 2.2 1.543 6.3 4.6 1.543 9.2 8.8 1.543 8.3 8.0 1.543 0.0 1.0 1.543 3.1 2.3 -3.5479999 6.4 4.7 -3.5479999 9.2 8.8 -3.5479999 8.3 8.1 -3.5479999 0.0 1.0 -3.5479999 3.2 2.3 1.915 6.5 4.8 1.915 9.2 8.8 1.915 8.3 8.1 1.915 0.0 0.9 1.915 3.2 2.4 -1.532 6.6 5.0 -1.532 9.2 8.8 -1.532 8.4 8.1 -1.532 0.0 0.9 -1.532 3.3 2.5 2.2150002 6.7 5.1 2.2150002 9.3 8.8 2.2150002 8.5 8.1 2.2150002 0.0 0.9 2.2150002 3.3 2.5 -0.92199993 6.8 5.2 -0.92199993 9.3 8.8 -0.92199993 8.5 8.2 -0.92199993 0.0 0.9 -0.92199993 3.4 2.6 -4.308 6.9 5.4 -4.308 9.3 8.8 -4.308 8.5 8.2 -4.308 0.0 0.9 -4.308 3.4 2.7 0.744 7.0 5.5 0.744 9.4 8.8 0.744 8.6 8.2 0.744 0.0 0.9 0.744 3.5 2.7 -0.228 7.1 5.5 -0.228 9.4 8.8 -0.228 8.7 8.2 -0.228 0.0 0.8 -0.228 3.5 2.7 -1.505 7.2 5.6 -1.505 9.4 8.8 -1.505 8.7 8.2 -1.505 0.0 0.8 -1.505 3.6 2.8 -1.555 7.3 5.8 -1.555 9.4 8.9 -1.555 8.7 8.2 -1.555 0.0 0.8 -1.555 3.6 2.9 -0.472 7.4 6.0 -0.472 9.5 8.9 -0.472 8.8 8.3 -0.472 0.0 0.8 -0.472 3.7 3.0 -2.276 7.5 6.2 -2.276 9.5 8.9 -2.276 8.9 8.3 -2.276 0.0 0.8 -2.276 3.7 3.1 0.011 7.6 6.4 0.011 9.5 8.9 0.011 8.9 8.3 0.011 0.0 0.8 0.011 3.8 3.2 -2.4320002 7.7 6.5 -2.4320002 9.6 8.9 -2.4320002 8.9 8.3 -2.4320002 0.0 0.7 -2.4320002 3.8 3.2 2.57 7.8 6.8 2.57 9.6 9.0 2.57 9.0 8.4 2.57 0.0 0.7 2.57 3.9 3.4 0.45000002 7.9 6.9 0.45000002 9.6 9.0 0.45000002 9.1 8.4 0.45000002 0.0 0.7 0.45000002 3.9 3.4 -0.056 8.0 7.0 -0.056 9.6 9.0 -0.056 9.1 8.4 -0.056 0.0 0.6 -0.056 4.0 3.5 -1.8319999 8.0 7.1 -1.8319999 9.7 9.1 -1.8319999 9.1 8.5 -1.8319999 0.0 0.6 -1.8319999 4.0 3.5 -3.5809999 8.0 7.2 -3.5809999 9.7 9.1 -3.5809999 9.2 8.5 -3.5809999 0.0 0.6 -3.5809999 4.0 3.6 -0.389 8.1 7.4 -0.389 9.7 9.2 -0.389 9.3 8.5 -0.389 0.0 0.6 -0.389 4.0 3.7 2.953 8.2 7.6 2.953 9.7 9.2 2.953 9.4 8.5 2.953 0.0 0.6 2.953 4.1 3.8 -1.871 8.3 7.8 -1.871 9.8 9.3 -1.871 9.4 8.5 -1.871 0.0 0.5 -1.871 4.1 3.9 -4.3250003 8.4 7.9 -4.3250003 9.8 9.3 -4.3250003 9.4 8.6 -4.3250003 0.0 0.5 -4.3250003 4.2 3.9 -1.9489999 8.4 8.0 -1.9489999 9.8 9.4 -1.9489999 9.5 8.6 -1.9489999 0.0 0.5 -1.9489999 4.2 4.0 -0.0060 8.5 8.1 -0.0060 9.8 9.4 -0.0060 9.6 8.6 -0.0060 0.0 0.5 -0.0060 4.2 4.0 -0.089 8.5 8.2 -0.089 9.8 9.5 -0.089 9.6 8.6 -0.089 0.0 0.5 -0.089 4.2 4.1 -0.988 8.6 8.3 -0.988 9.9 9.5 -0.988 9.6 8.7 -0.988 0.0 0.5 -0.988 4.3 4.1 -3.8809998 8.7 8.4 -3.8809998 9.9 9.5 -3.8809998 9.7 8.7 -3.8809998 0.0 0.4 -3.8809998 4.3 4.2 -0.4 8.7 8.5 -0.4 9.9 9.6 -0.4 9.8 8.7 -0.4 0.0 0.4 -0.4 4.3 4.2 -0.811 8.8 8.6 -0.811 9.9 9.6 -0.811 9.8 8.7 -0.811 0.0 0.4 -0.811 4.4 4.3 1.227 8.8 8.8 1.227 9.9 9.6 1.227 9.8 8.8 1.227 0.0 0.4 1.227 4.4 4.4 1.8319999 8.8 8.9 1.8319999 9.9 9.6 1.8319999 9.8 8.8 1.8319999 0.0 0.4 1.8319999 4.4 4.4 -0.516 8.8 8.9 -0.516 9.9 9.6 -0.516 9.9 8.9 -0.516 0.0 0.4 -0.516 4.4 4.4 3.72 8.9 9.0 3.72 10.0 9.6 3.72 9.9 8.9 3.72 0.0 0.4 3.72 4.4 4.5 -3.065 8.9 9.0 -3.065 10.0 9.6 -3.065 9.9 9.0 -3.065 0.0 0.4 -3.065 4.4 4.5 -1.738 9.0 9.1 -1.738 10.0 9.6 -1.738 10.0 9.0 -1.738 0.0 0.4 -1.738 4.5 4.5 3.7250001 9.0 9.1 3.7250001 10.0 9.6 3.7250001 10.0 9.1 3.7250001 0.0 0.4 3.7250001 4.5 4.5 0.583 9.0 9.2 0.583 10.0 9.6 0.583 10.0 9.1 0.583 0.0 0.4 0.583 4.5 4.6 -0.71099997 9.0 9.2 -0.71099997 10.0 9.7 -0.71099997 10.0 9.1 -0.71099997 0.0 0.4 -0.71099997 4.5 4.6 1.871 9.0 9.2 1.871 10.0 9.7 1.871 10.0 9.1 1.871 0.0 0.4 1.871 4.5 4.6 2.343 9.0 9.2 2.343 10.0 9.7 2.343 10.0 9.2 2.343 0.0 0.4 2.343 4.5 4.6 -1.582 9.0 9.3 -1.582 10.0 9.7 -1.582 10.0 9.2 -1.582 0.0 0.4 -1.582 4.5 4.6 1.01 9.0 9.3 1.01 10.0 9.8 1.01 10.0 9.2 1.01 0.0 0.4 1.01 4.5 4.6 -0.389 9.0 9.4 -0.389 10.0 9.8 -0.389 10.0 9.3 -0.389 0.0 0.4 -0.389 4.5 4.7 -1.321 9.0 9.4 -1.321 10.0 9.8 -1.321 10.0 9.3 -1.321 0.0 0.3 -1.321 4.5 4.7 3.958 9.0 9.5 3.958 10.0 9.8 3.958 9.9 9.3 3.958 0.0 0.3 3.958 4.5 4.7 1.743 8.9 9.5 1.743 10.0 9.8 1.743 9.9 9.4 1.743 0.0 0.3 1.743 4.4 4.7 4.186 8.9 9.5 4.186 10.0 9.8 4.186 9.9 9.4 4.186 0.0 0.2 4.186 4.4 4.7 2.293 8.8 9.5 2.293 10.0 9.8 2.293 9.9 9.4 2.293 0.0 0.2 2.293 4.4 4.7 -0.744 8.8 9.6 -0.744 10.0 9.8 -0.744 9.9 9.5 -0.744 0.0 0.2 -0.744 4.4 4.8 -1.821 8.8 9.6 -1.821 10.0 9.8 -1.821 9.8 9.5 -1.821 0.0 0.2 -1.821 4.4 4.8 -2.781 8.8 9.6 -2.781 10.0 9.9 -2.781 9.8 9.5 -2.781 0.0 0.2 -2.781 4.4 4.8 -3.6529999 8.8 9.6 -3.6529999 10.0 9.9 -3.6529999 9.8 9.6 -3.6529999 0.0 0.2 -3.6529999 4.4 4.8 -2.3479998 8.7 9.7 -2.3479998 10.0 9.9 -2.3479998 9.8 9.6 -2.3479998 0.0 0.2 -2.3479998 4.3 4.8 -1.305 8.7 9.7 -1.305 10.0 9.9 -1.305 9.8 9.6 -1.305 0.0 0.2 -1.305 4.3 4.8 1.7710001 8.7 9.8 1.7710001 9.9 10.0 1.7710001 9.8 9.6 1.7710001 0.0 0.2 1.7710001 4.3 4.9 0.283 8.6 9.8 0.283 9.9 10.0 0.283 9.7 9.7 0.283 0.0 0.2 0.283 4.3 4.9 -2.554 8.6 9.8 -2.554 9.9 10.0 -2.554 9.7 9.7 -2.554 0.0 0.2 -2.554 4.3 4.9 1.127 8.5 9.8 1.127 9.8 10.0 1.127 9.7 9.8 1.127 0.0 0.2 1.127 4.2 4.9 1.005 8.5 9.8 1.005 9.8 10.0 1.005 9.7 9.8 1.005 0.0 0.1 1.005 4.2 4.9 -0.117 8.4 9.8 -0.117 9.8 10.0 -0.117 9.6 9.8 -0.117 0.0 0.1 -0.117 4.2 4.9 -1.388 8.4 9.9 -1.388 9.8 10.0 -1.388 9.6 9.9 -1.388 0.0 0.0 -1.388 4.2 4.9 1.677 8.3 9.9 1.677 9.8 10.0 1.677 9.6 9.9 1.677 0.0 0.0 1.677 4.1 4.9 -5.152 8.3 10.0 -5.152 9.7 10.0 -5.152 9.6 10.0 -5.152 0.0 0.0 -5.152 4.1 5.0 1.8989999 8.2 10.0 1.8989999 9.7 10.0 1.8989999 9.5 10.0 1.8989999 0.0 0.0 1.8989999 4.1 5.0 -1.299 8.2 10.0 -1.299 9.7 10.0 -1.299 9.5 10.0 -1.299 0.0 0.0 -1.299 4.1 5.0 -0.267 8.2 10.0 -0.267 9.7 10.0 -0.267 9.5 10.0 -0.267 0.0 0.0 -0.267 4.1 5.0 -1.627 8.1 10.0 -1.627 9.7 10.0 -1.627 9.5 10.0 -1.627 0.0 0.0 -1.627 4.0 5.0 1.538 8.1 10.0 1.538 9.7 10.0 1.538 9.5 10.0 1.538 0.0 0.0 1.538 4.0 5.0 -4.5360003 8.1 10.0 -4.5360003 9.7 10.0 -4.5360003 9.5 10.0 -4.5360003 0.0 0.0 -4.5360003 4.0 5.0 1.7210001 8.0 10.0 1.7210001 9.7 10.0 1.7210001 9.4 10.0 1.7210001 0.0 0.0 1.7210001 4.0 5.0 -0.5 8.0 10.0 -0.5 9.6 10.0 -0.5 9.4 10.0 -0.5 0.0 0.0 -0.5 4.0 5.0 -1.699 8.0 10.0 -1.699 9.6 10.0 -1.699 9.4 10.0 -1.699 0.0 0.0 -1.699 4.0 5.0 -0.65500003 7.9 10.0 -0.65500003 9.6 10.0 -0.65500003 9.4 10.0 -0.65500003 0.0 0.0 -0.65500003 3.9 5.0 2.3209999 7.9 10.0 2.3209999 9.6 10.0 2.3209999 9.4 10.0 2.3209999 0.0 0.0 2.3209999 3.9 5.0 -0.022 7.9 10.0 -0.022 9.6 10.0 -0.022 9.4 10.0 -0.022 0.0 0.0 -0.022 3.9 5.0 -3.564 7.9 10.0 -3.564 9.6 10.0 -3.564 9.3 10.0 -3.564 0.0 0.0 -3.564 3.9 5.0 1.6489999 7.9 10.0 1.6489999 9.6 10.0 1.6489999 9.3 10.0 1.6489999 0.0 0.0 1.6489999 3.9 5.0 3.908 7.8 10.0 3.908 9.6 10.0 3.908 9.2 10.0 3.908 0.0 0.0 3.908 3.9 5.0 0.455 7.8 10.0 0.455 9.6 10.0 0.455 9.2 10.0 0.455 0.0 0.0 0.455 3.9 5.0 -1.388 7.8 10.0 -1.388 9.6 10.0 -1.388 9.2 10.0 -1.388 0.0 0.0 -1.388 3.9 5.0 -1.133 7.8 10.0 -1.133 9.6 10.0 -1.133 9.2 10.0 -1.133 0.0 0.0 -1.133 3.9 5.0 -2.1039999 7.7 10.0 -2.1039999 9.5 10.0 -2.1039999 9.2 10.0 -2.1039999 0.0 0.0 -2.1039999 3.8 5.0 -2.926 7.7 10.0 -2.926 9.5 10.0 -2.926 9.1 10.0 -2.926 0.0 0.0 -2.926 3.8 5.0 5.735 7.7 10.0 5.735 9.5 9.9 5.735 9.1 10.0 5.735 0.0 0.0 5.735 3.8 5.0 3.753 7.6 10.0 3.753 9.4 9.8 3.753 9.1 9.9 3.753 0.0 0.0 3.753 3.8 5.0 -2.276 7.6 10.0 -2.276 9.4 9.7 -2.276 9.0 9.8 -2.276 0.0 0.0 -2.276 3.8 5.0 -4.8360004 7.6 10.0 -4.8360004 9.4 9.6 -4.8360004 9.0 9.8 -4.8360004 0.0 0.0 -4.8360004 3.8 5.0 -1.527 7.5 10.0 -1.527 9.4 9.4 -1.527 9.0 9.7 -1.527 0.0 0.0 -1.527 3.7 5.0 1.4539999 7.5 9.8 1.4539999 9.4 9.2 1.4539999 9.0 9.6 1.4539999 0.0 0.1 1.4539999 3.7 4.9 -5.0740004 7.4 9.8 -5.0740004 9.4 8.8 -5.0740004 9.0 9.5 -5.0740004 0.0 0.1 -5.0740004 3.7 4.9 2.343 7.4 9.8 2.343 9.4 8.8 2.343 9.0 9.3 2.343 0.0 0.1 2.343 3.7 4.9 1.077 7.3 9.7 1.077 9.4 8.6 1.077 9.0 9.2 1.077 0.0 0.2 1.077 3.6 4.8 3.009 7.3 9.6 3.009 9.4 8.6 3.009 8.9 9.0 3.009 0.0 0.2 3.009 3.6 4.8 -5.3300004 7.3 9.6 -5.3300004 9.4 8.6 -5.3300004 8.9 8.8 -5.3300004 0.0 0.2 -5.3300004 3.6 4.8 7.173 7.2 9.5 7.173 9.4 8.5 7.173 8.9 8.7 7.173 0.0 0.3 7.173 3.6 4.7 0.71099997 7.2 9.4 0.71099997 9.4 8.5 0.71099997 8.8 8.5 0.71099997 0.0 0.4 0.71099997 3.6 4.7 -1.532 7.2 9.2 -1.532 9.4 8.5 -1.532 8.8 8.3 -1.532 0.0 0.5 -1.532 3.6 4.6 0.083 7.1 9.0 0.083 9.4 8.4 0.083 8.8 8.1 0.083 0.0 0.6 0.083 3.5 4.5 -5.2019997 7.1 8.8 -5.2019997 9.4 8.4 -5.2019997 8.8 8.0 -5.2019997 0.0 0.7 -5.2019997 3.5 4.4 -1.538 7.1 8.6 -1.538 9.4 8.4 -1.538 8.8 7.8 -1.538 0.0 0.8 -1.538 3.5 4.3 0.49400002 7.0 8.4 0.49400002 9.4 8.4 0.49400002 8.8 7.6 0.49400002 0.0 0.8 0.49400002 3.5 4.2 -2.043 7.0 8.0 -2.043 9.4 8.4 -2.043 8.8 7.5 -2.043 0.0 0.9 -2.043 3.5 4.0 1.416 6.9 7.6 1.416 9.4 8.4 1.416 8.7 7.4 1.416 0.0 0.9 1.416 3.4 3.8 0.344 6.9 7.0 0.344 9.4 8.3 0.344 8.7 7.3 0.344 0.0 1.0 0.344 3.4 3.5 0.372 6.8 6.4 0.372 9.4 8.3 0.372 8.7 7.2 0.372 0.0 1.1 0.372 3.4 3.2 -0.33900002 6.8 6.0 -0.33900002 9.4 8.3 -0.33900002 8.6 7.1 -0.33900002 0.0 1.2 -0.33900002 3.4 3.0 1.876 6.8 5.5 1.876 9.4 8.3 1.876 8.6 7.0 1.876 0.0 1.2 1.876 3.4 2.7 0.638 6.7 5.0 0.638 9.4 8.2 0.638 8.6 7.0 0.638 0.0 1.2 0.638 3.3 2.5 -0.91099995 6.7 4.6 -0.91099995 9.4 8.2 -0.91099995 8.6 6.9 -0.91099995 0.0 1.3 -0.91099995 3.3 2.3 -1.516 6.6 4.0 -1.516 9.4 8.2 -1.516 8.6 6.9 -1.516 0.0 1.3 -1.516 3.3 2.0 1.999 6.6 3.5 1.999 9.4 8.2 1.999 8.5 6.8 1.999 0.0 1.3 1.999 3.3 1.7 -4.308 6.6 3.2 -4.308 9.4 8.2 -4.308 8.5 6.8 -4.308 0.0 1.4 -4.308 3.3 1.6 -1.643 6.5 2.9 -1.643 9.4 8.2 -1.643 8.5 6.7 -1.643 0.0 1.4 -1.643 3.2 1.4 -3.62 6.5 2.4 -3.62 9.4 8.2 -3.62 8.5 6.6 -3.62 0.0 1.4 -3.62 3.2 1.2 1.194 6.4 2.3 1.194 9.4 8.2 1.194 8.5 6.6 1.194 0.0 1.5 1.194 3.2 1.1 -3.592 6.4 2.0 -3.592 9.4 8.1 -3.592 8.4 6.5 -3.592 0.0 1.5 -3.592 3.2 1.0 -2.365 6.4 1.8 -2.365 9.4 8.1 -2.365 8.3 6.5 -2.365 0.0 1.5 -2.365 3.2 0.9 -2.082 6.4 1.6 -2.082 9.4 8.1 -2.082 8.3 6.5 -2.082 0.0 1.5 -2.082 3.2 0.8 -1.8149999 6.3 1.5 -1.8149999 9.4 8.1 -1.8149999 8.3 6.5 -1.8149999 0.0 1.6 -1.8149999 3.1 0.7 2.049 6.3 1.4 2.049 9.4 8.1 2.049 8.3 6.4 2.049 0.0 1.6 2.049 3.1 0.7 -1.027 6.2 1.2 -1.027 9.4 8.0 -1.027 8.3 6.4 -1.027 0.0 1.6 -1.027 3.1 0.6 0.028 6.2 1.0 0.028 9.4 8.0 0.028 8.2 6.3 0.028 0.0 1.6 0.028 3.1 0.5 -2.093 6.1 0.8 -2.093 9.4 8.0 -2.093 8.2 6.3 -2.093 0.0 1.6 -2.093 3.0 0.4 -3.525 6.1 0.6 -3.525 9.4 8.0 -3.525 8.2 6.3 -3.525 0.0 1.6 -3.525 3.0 0.3 -1.8429999 6.0 0.5 -1.8429999 9.3 8.0 -1.8429999 8.2 6.3 -1.8429999 0.0 1.6 -1.8429999 3.0 0.2 1.132 6.0 0.5 1.132 9.3 8.0 1.132 8.1 6.2 1.132 0.0 1.7 1.132 3.0 0.2 -0.805 6.0 0.4 -0.805 9.3 8.0 -0.805 8.1 6.2 -0.805 0.0 1.7 -0.805 3.0 0.2 -1.038 5.9 0.3 -1.038 9.3 8.0 -1.038 8.1 6.2 -1.038 0.0 1.7 -1.038 2.9 0.1 -1.2880001 5.9 0.3 -1.2880001 9.3 8.0 -1.2880001 8.1 6.2 -1.2880001 0.0 1.8 -1.2880001 2.9 0.1 0.117 5.8 0.2 0.117 9.3 8.0 0.117 8.1 6.1 0.117 0.0 1.8 0.117 2.9 0.1 -0.761 5.8 0.2 -0.761 9.2 8.0 -0.761 8.1 6.1 -0.761 0.0 1.8 -0.761 2.9 0.1 0.36600003 5.7 0.1 0.36600003 9.2 8.0 0.36600003 8.0 6.1 0.36600003 0.0 1.8 0.36600003 2.8 0.05 -2.793 5.7 0.1 -2.793 9.2 8.0 -2.793 8.0 6.0 -2.793 0.0 1.8 -2.793 2.8 0.05 3.386 5.6 0.1 3.386 9.2 8.0 3.386 8.0 6.0 3.386 0.0 1.8 3.386 2.8 0.05 -4.63 5.6 0.0 -4.63 9.2 8.0 -4.63 8.0 6.0 -4.63 0.0 1.9 -4.63 2.8 0.0 0.139 5.6 0.0 0.139 9.2 8.0 0.139 8.0 6.0 0.139 0.0 1.9 0.139 2.8 0.0 -0.1 5.5 0.0 -0.1 9.2 8.0 -0.1 8.0 6.0 -0.1 0.0 1.9 -0.1 2.7 0.0 0.155 5.5 0.0 0.155 9.2 8.0 0.155 8.0 6.0 0.155 0.0 2.0 0.155 2.7 0.0 2.182 5.4 0.0 2.182 9.2 8.0 2.182 7.9 6.0 2.182 0.0 2.0 2.182 2.7 0.0 2.5479999 5.4 0.0 2.5479999 9.2 8.0 2.5479999 7.9 6.0 2.5479999 0.0 2.0 2.5479999 2.7 0.0 1.4489999 5.3 0.0 1.4489999 9.2 8.0 1.4489999 7.9 6.0 1.4489999 0.0 2.0 1.4489999 2.6 0.0 -1.055 5.2 0.0 -1.055 9.2 8.0 -1.055 7.9 6.0 -1.055 0.0 2.0 -1.055 2.6 0.0 -4.986 5.2 0.0 -4.986 9.2 8.0 -4.986 7.9 6.0 -4.986 0.0 2.0 -4.986 2.6 0.0 -2.1369998 5.2 0.0 -2.1369998 9.2 8.0 -2.1369998 7.8 6.0 -2.1369998 0.0 2.0 -2.1369998 2.6 0.0 4.619 5.1 0.0 4.619 9.2 8.0 4.619 7.8 6.0 4.619 0.0 2.0 4.619 2.5 0.0 2.72 5.1 0.0 2.72 9.2 8.0 2.72 7.8 6.0 2.72 0.0 2.0 2.72 2.5 0.0 -1.4319999 5.1 0.0 -1.4319999 9.2 8.0 -1.4319999 7.8 6.0 -1.4319999 0.0 2.0 -1.4319999 2.5 0.0 4.025 5.0 0.0 4.025 9.2 8.0 4.025 7.8 6.0 4.025 0.0 2.0 4.025 2.5 0.0 4.641 5.0 0.0 4.641 9.2 8.0 4.641 7.7 6.0 4.641 0.0 2.0 4.641 2.5 0.0 0.089 5.0 0.0 0.089 9.1 8.0 0.089 7.7 6.0 0.089 0.0 2.0 0.089 2.5 0.0 -4.3580003 4.9 0.0 -4.3580003 9.1 8.0 -4.3580003 7.7 6.0 -4.3580003 0.0 2.0 -4.3580003 2.4 0.0 -5.3350005 4.9 0.0 -5.3350005 9.1 8.0 -5.3350005 7.7 6.0 -5.3350005 0.0 2.0 -5.3350005 2.4 0.0 -0.48900002 4.8 0.0 -0.48900002 9.1 8.0 -0.48900002 7.7 6.0 -0.48900002 0.0 2.0 -0.48900002 2.4 0.0 -0.022 4.8 0.0 -0.022 9.1 8.0 -0.022 7.7 6.0 -0.022 0.0 2.0 -0.022 2.4 0.0 1.9539999 4.7 0.0 1.9539999 9.1 8.0 1.9539999 7.7 6.0 1.9539999 0.0 2.0 1.9539999 2.3 0.0 1.8429999 4.7 0.0 1.8429999 9.0 8.0 1.8429999 7.6 6.0 1.8429999 0.0 2.0 1.8429999 2.3 0.0 2.7150002 4.7 0.0 2.7150002 9.0 8.0 2.7150002 7.6 6.0 2.7150002 0.0 2.0 2.7150002 2.3 0.0 -2.809 4.6 0.0 -2.809 9.0 8.0 -2.809 7.6 6.0 -2.809 0.0 2.0 -2.809 2.3 0.0 -3.203 4.5 0.0 -3.203 9.0 8.0 -3.203 7.5 6.0 -3.203 0.0 2.0 -3.203 2.2 0.0 -1.2770001 4.5 0.0 -1.2770001 9.0 8.0 -1.2770001 7.5 6.0 -1.2770001 0.0 2.0 -1.2770001 2.2 0.0 3.731 4.4 0.0 3.731 9.0 8.0 3.731 7.5 6.0 3.731 0.0 2.0 3.731 2.2 0.0 2.987 4.4 0.0 2.987 9.0 8.0 2.987 7.5 6.0 2.987 0.0 2.0 2.987 2.2 0.0 -1.2710001 4.3 0.0 -1.2710001 9.0 8.0 -1.2710001 7.5 6.0 -1.2710001 0.0 2.0 -1.2710001 2.1 0.0 -1.91 4.3 0.0 -1.91 9.0 8.0 -1.91 7.5 6.0 -1.91 0.0 2.0 -1.91 2.1 0.0 -2.565 4.3 0.0 -2.565 9.0 8.0 -2.565 7.5 6.0 -2.565 0.0 2.0 -2.565 2.1 0.0 5.441 4.2 0.0 5.441 8.9 8.0 5.441 7.4 6.0 5.441 0.0 2.0 5.441 2.1 0.0 4.3250003 4.2 0.0 4.3250003 8.9 8.0 4.3250003 7.4 6.0 4.3250003 0.0 2.0 4.3250003 2.1 0.0 1.9649999 4.2 0.0 1.9649999 8.9 8.0 1.9649999 7.4 6.0 1.9649999 0.0 2.0 1.9649999 2.1 0.0 -0.205 4.1 0.0 -0.205 8.9 8.0 -0.205 7.4 6.0 -0.205 0.0 2.0 -0.205 2.0 0.0 0.605 4.1 0.0 0.605 8.9 8.0 0.605 7.4 6.0 0.605 0.0 2.0 0.605 2.0 0.0 -5.591 4.1 0.0 -5.591 8.9 8.0 -5.591 7.4 6.0 -5.591 0.0 2.0 -5.591 2.0 0.0 5.069 4.0 0.0 5.069 8.9 8.0 5.069 7.4 6.0 5.069 0.0 2.0 5.069 2.0 0.0 4.464 4.0 0.0 4.464 8.9 8.0 4.464 7.3 6.0 4.464 0.0 2.0 4.464 2.0 0.0 -1.8599999 3.9 0.0 -1.8599999 8.9 8.0 -1.8599999 7.3 6.0 -1.8599999 0.0 2.0 -1.8599999 1.9 0.0 -2.049 3.9 0.0 -2.049 8.9 8.0 -2.049 7.3 6.0 -2.049 0.0 2.0 -2.049 1.9 0.0 -0.983 3.8 0.0 -0.983 8.8 8.0 -0.983 7.2 6.0 -0.983 0.0 2.0 -0.983 1.9 0.0 0.633 3.8 0.0 0.633 8.8 8.0 0.633 7.2 6.0 0.633 0.0 2.0 0.633 1.9 0.0 -2.243 3.8 0.0 -2.243 8.8 8.0 -2.243 7.2 6.0 -2.243 0.0 2.0 -2.243 1.9 0.0 -0.272 3.7 0.0 -0.272 8.8 8.0 -0.272 7.2 6.0 -0.272 0.0 2.0 -0.272 1.8 0.0 0.81 3.7 0.0 0.81 8.8 8.0 0.81 7.2 6.0 0.81 0.0 2.0 0.81 1.8 0.0 2.021 3.6 0.0 2.021 8.8 8.0 2.021 7.2 6.0 2.021 0.0 2.0 2.021 1.8 0.0 1.066 3.6 0.0 1.066 8.8 8.0 1.066 7.2 6.0 1.066 0.0 2.0 1.066 1.8 0.0 -1.621 3.5 0.0 -1.621 8.8 8.0 -1.621 7.1 6.0 -1.621 0.0 2.0 -1.621 1.7 0.0 -1.5489999 3.5 0.0 -1.5489999 8.8 8.0 -1.5489999 7.1 6.0 -1.5489999 0.0 2.0 -1.5489999 1.7 0.0 0.638 3.4 0.0 0.638 8.7 8.0 0.638 7.1 6.0 0.638 0.0 2.0 0.638 1.7 0.0 -3.292 3.4 0.0 -3.292 8.7 8.0 -3.292 7.0 6.0 -3.292 0.0 2.0 -3.292 1.7 0.0 -1.7820001 3.4 0.0 -1.7820001 8.7 8.0 -1.7820001 7.0 6.0 -1.7820001 0.0 2.0 -1.7820001 1.7 0.0 -0.444 3.3 0.0 -0.444 8.7 8.0 -0.444 7.0 6.0 -0.444 0.0 2.0 -0.444 1.6 0.0 3.953 3.3 0.0 3.953 8.7 8.0 3.953 7.0 6.0 3.953 0.0 2.0 3.953 1.6 0.0 0.3 3.2 0.0 0.3 8.6 8.0 0.3 7.0 6.0 0.3 0.0 2.0 0.3 1.6 0.0 -2.032 3.2 0.0 -2.032 8.6 8.0 -2.032 7.0 6.0 -2.032 0.0 2.0 -2.032 1.6 0.0 0.688 3.1 0.0 0.688 8.6 8.0 0.688 7.0 6.0 0.688 0.0 2.0 0.688 1.5 0.0 2.3539999 3.1 0.0 2.3539999 8.6 8.0 2.3539999 7.0 6.0 2.3539999 0.0 2.0 2.3539999 1.5 0.0 3.092 3.0 0.0 3.092 8.6 8.0 3.092 7.0 6.0 3.092 0.0 2.0 3.092 1.5 0.0 3.209 3.0 0.0 3.209 8.6 8.0 3.209 6.9 6.0 3.209 0.0 2.0 3.209 1.5 0.0 -5.024 2.9 0.0 -5.024 8.6 8.0 -5.024 6.9 6.0 -5.024 0.0 2.0 -5.024 1.4 0.0 -3.4750001 2.9 0.0 -3.4750001 8.6 8.0 -3.4750001 6.9 6.0 -3.4750001 0.0 2.0 -3.4750001 1.4 0.0 -1.31 2.9 0.0 -1.31 8.6 8.0 -1.31 6.9 6.0 -1.31 0.0 2.0 -1.31 1.4 0.0 -0.983 2.8 0.0 -0.983 8.6 8.0 -0.983 6.9 6.0 -0.983 0.0 2.0 -0.983 1.4 0.0 -0.361 2.8 0.0 -0.361 8.6 8.0 -0.361 6.9 6.0 -0.361 0.0 2.0 -0.361 1.4 0.0 -1.532 2.7 0.0 -1.532 8.6 8.0 -1.532 6.9 6.0 -1.532 0.0 2.0 -1.532 1.3 0.0 1.7880001 2.7 0.0 1.7880001 8.6 8.0 1.7880001 6.9 6.0 1.7880001 0.0 2.0 1.7880001 1.3 0.0 -0.311 2.6 0.0 -0.311 8.6 8.0 -0.311 6.9 6.0 -0.311 0.0 2.0 -0.311 1.3 0.0 1.532 2.6 0.0 1.532 8.6 8.0 1.532 6.8 6.0 1.532 0.0 2.0 1.532 1.3 0.0 -0.483 2.5 0.0 -0.483 8.5 8.0 -0.483 6.8 6.0 -0.483 0.0 2.0 -0.483 1.2 0.0 1.66 2.5 0.0 1.66 8.5 8.0 1.66 6.8 6.0 1.66 0.0 2.0 1.66 1.2 0.0 -1.377 2.5 0.0 -1.377 8.5 8.0 -1.377 6.8 6.0 -1.377 0.0 2.0 -1.377 1.2 0.0 -1.51 2.4 0.0 -1.51 8.5 8.0 -1.51 6.8 6.0 -1.51 0.0 2.0 -1.51 1.2 0.0 0.816 2.4 0.0 0.816 8.5 8.0 0.816 6.8 6.0 0.816 0.0 2.0 0.816 1.2 0.0 1.482 2.3 0.0 1.482 8.5 8.0 1.482 6.8 6.0 1.482 0.0 2.0 1.482 1.1 0.0 -1.055 2.3 0.0 -1.055 8.5 8.0 -1.055 6.8 6.0 -1.055 0.0 2.0 -1.055 1.1 0.0 -2.41 2.2 0.0 -2.41 8.5 8.0 -2.41 6.8 6.0 -2.41 0.0 2.0 -2.41 1.1 0.0 -0.65500003 2.2 0.0 -0.65500003 8.4 8.0 -0.65500003 6.7 6.0 -0.65500003 0.0 2.0 -0.65500003 1.1 0.0 1.56 2.1 0.0 1.56 8.4 8.0 1.56 6.7 6.0 1.56 0.0 2.0 1.56 1.0 0.0 -0.838 2.1 0.0 -0.838 8.4 8.0 -0.838 6.7 6.0 -0.838 0.0 2.0 -0.838 1.0 0.0 4.225 2.0 0.0 4.225 8.4 8.0 4.225 6.6 6.0 4.225 0.0 2.0 4.225 1.0 0.0 2.643 2.0 0.0 2.643 8.4 8.0 2.643 6.6 6.0 2.643 0.0 2.0 2.643 1.0 0.0 3.6309998 1.9 0.0 3.6309998 8.4 8.0 3.6309998 6.6 6.0 3.6309998 0.0 2.0 3.6309998 0.9 0.0 -1.9269999 1.9 0.0 -1.9269999 8.4 8.0 -1.9269999 6.6 6.0 -1.9269999 0.0 2.0 -1.9269999 0.9 0.0 0.994 1.8 0.0 0.994 8.4 8.0 0.994 6.6 6.0 0.994 0.0 2.0 0.994 0.9 0.0 0.161 1.8 0.0 0.161 8.4 8.0 0.161 6.6 6.0 0.161 0.0 2.0 0.161 0.9 0.0 0.71099997 1.8 0.0 0.71099997 8.4 8.0 0.71099997 6.6 6.0 0.71099997 0.0 2.0 0.71099997 0.9 0.0 0.805 1.7 0.0 0.805 8.4 8.0 0.805 6.6 6.0 0.805 0.0 2.0 0.805 0.8 0.0 -0.278 1.7 0.0 -0.278 8.4 8.0 -0.278 6.6 6.0 -0.278 0.0 2.0 -0.278 0.8 0.0 -1.893 1.6 0.0 -1.893 8.4 8.0 -1.893 6.6 6.0 -1.893 0.0 2.0 -1.893 0.8 0.0 -3.353 1.6 0.0 -3.353 8.4 8.0 -3.353 6.5 6.0 -3.353 0.0 2.0 -3.353 0.8 0.0 -1.505 1.5 0.0 -1.505 8.4 8.0 -1.505 6.5 6.0 -1.505 0.0 2.0 -1.505 0.7 0.0 0.1 1.5 0.0 0.1 8.4 8.0 0.1 6.5 6.0 0.1 0.0 2.0 0.1 0.7 0.0 -1.233 1.4 0.0 -1.233 8.4 8.0 -1.233 6.5 6.0 -1.233 0.0 2.0 -1.233 0.7 0.0 -0.094000004 1.4 0.0 -0.094000004 8.4 8.0 -0.094000004 6.5 6.0 -0.094000004 0.0 2.0 -0.094000004 0.7 0.0 -0.999 1.3 0.0 -0.999 8.4 8.0 -0.999 6.5 6.0 -0.999 0.0 2.0 -0.999 0.6 0.0 -2.11 1.3 0.0 -2.11 8.4 8.0 -2.11 6.5 6.0 -2.11 0.0 2.0 -2.11 0.6 0.0 0.472 1.2 0.0 0.472 8.4 8.0 0.472 6.5 6.0 0.472 0.0 2.0 0.472 0.6 0.0 -1.821 1.2 0.0 -1.821 8.4 8.0 -1.821 6.5 6.0 -1.821 0.0 2.0 -1.821 0.6 0.0 -2.1709998 1.1 0.0 -2.1709998 8.4 8.0 -2.1709998 6.5 6.0 -2.1709998 0.0 2.0 -2.1709998 0.5 0.0 -0.589 1.0 0.0 -0.589 8.4 8.0 -0.589 6.4 6.0 -0.589 0.0 2.0 -0.589 0.5 0.0 -0.91599995 1.0 0.0 -0.91599995 8.3 8.0 -0.91599995 6.4 6.0 -0.91599995 0.0 2.0 -0.91599995 0.5 0.0 -1.466 0.9 0.0 -1.466 8.3 8.0 -1.466 6.4 6.0 -1.466 0.0 2.0 -1.466 0.4 0.0 -1.8379999 0.9 0.0 -1.8379999 8.3 8.0 -1.8379999 6.4 6.0 -1.8379999 0.0 2.0 -1.8379999 0.4 0.0 1.421 0.8 0.0 1.421 8.3 8.0 1.421 6.4 6.0 1.421 0.0 2.0 1.421 0.4 0.0 1.005 0.8 0.0 1.005 8.2 8.0 1.005 6.4 6.0 1.005 0.0 2.0 1.005 0.4 0.0 0.289 0.7 0.0 0.289 8.2 8.0 0.289 6.4 6.0 0.289 0.0 2.0 0.289 0.3 0.0 -2.082 0.7 0.0 -2.082 8.2 8.0 -2.082 6.3 6.0 -2.082 0.0 2.0 -2.082 0.3 0.0 -0.45000002 0.6 0.0 -0.45000002 8.2 8.0 -0.45000002 6.3 6.0 -0.45000002 0.0 2.0 -0.45000002 0.3 0.0 0.988 0.6 0.0 0.988 8.2 8.0 0.988 6.3 6.0 0.988 0.0 2.0 0.988 0.3 0.0 -0.5 0.6 0.0 -0.5 8.2 8.0 -0.5 6.2 6.0 -0.5 0.0 2.0 -0.5 0.3 0.0 -1.0489999 0.6 0.0 -1.0489999 8.1 8.0 -1.0489999 6.2 6.0 -1.0489999 0.0 2.0 -1.0489999 0.3 0.0 1.438 0.5 0.0 1.438 8.1 8.0 1.438 6.2 6.0 1.438 0.0 2.0 1.438 0.2 0.0 -3.226 0.5 0.0 -3.226 8.1 8.0 -3.226 6.2 6.0 -3.226 0.0 2.0 -3.226 0.2 0.0 2.987 0.5 0.0 2.987 8.1 8.0 2.987 6.2 6.0 2.987 0.0 2.0 2.987 0.2 0.0 -1.155 0.4 0.0 -1.155 8.1 8.0 -1.155 6.2 6.0 -1.155 0.0 2.0 -1.155 0.2 0.0 0.15 0.4 0.0 0.15 8.1 8.0 0.15 6.2 6.0 0.15 0.0 2.0 0.15 0.2 0.0 1.066 0.4 0.0 1.066 8.1 8.0 1.066 6.2 6.0 1.066 0.0 2.0 1.066 0.2 0.0 -1.605 0.3 0.0 -1.605 8.1 8.0 -1.605 6.2 6.0 -1.605 0.0 2.0 -1.605 0.1 0.0 0.18300001 0.3 0.0 0.18300001 8.0 8.0 0.18300001 6.2 6.0 0.18300001 0.0 2.0 0.18300001 0.1 0.0 1.6710001 0.3 0.0 1.6710001 8.0 8.0 1.6710001 6.2 6.0 1.6710001 0.0 2.0 1.6710001 0.1 0.0 -2.3479998 0.3 0.0 -2.3479998 8.0 8.0 -2.3479998 6.2 6.0 -2.3479998 0.0 2.0 -2.3479998 0.1 0.0 0.505 0.3 0.0 0.505 8.0 8.0 0.505 6.2 6.0 0.505 0.0 2.0 0.505 0.1 0.0 -2.004 0.2 0.0 -2.004 8.0 8.0 -2.004 6.2 6.0 -2.004 0.0 2.0 -2.004 0.1 0.0 0.278 0.2 0.0 0.278 8.0 8.0 0.278 6.2 6.0 0.278 0.0 2.0 0.278 0.1 0.0 -2.0379999 0.2 0.0 -2.0379999 8.0 8.0 -2.0379999 6.1 6.0 -2.0379999 0.0 2.0 -2.0379999 0.1 0.0 0.5 0.2 0.0 0.5 8.0 8.0 0.5 6.1 6.0 0.5 0.0 2.0 0.5 0.1 0.0 1.421 0.2 0.0 1.421 8.0 8.0 1.421 6.1 6.0 1.421 0.0 2.0 1.421 0.1 0.0 4.108 0.2 0.0 4.108 8.0 8.0 4.108 6.1 6.0 4.108 0.0 2.0 4.108 0.1 0.0 -1.005 0.1 0.0 -1.005 8.0 8.0 -1.005 6.0 6.0 -1.005 0.0 2.0 -1.005 0.05 0.0 -0.267 0.1 0.0 -0.267 8.0 8.0 -0.267 6.0 6.0 -0.267 0.0 2.0 -0.267 0.05 0.0 0.32700002 0.1 0.0 0.32700002 8.0 8.0 0.32700002 6.0 6.0 0.32700002 0.0 2.0 0.32700002 0.05 0.0 0.777 0.1 0.0 0.777 8.0 8.0 0.777 6.0 6.0 0.777 0.0 2.0 0.777 0.05 0.0 -0.255 0.1 0.0 -0.255 8.0 8.0 -0.255 6.0 6.0 -0.255 0.0 2.0 -0.255 0.05 0.0 -0.577 0.1 0.0 -0.577 8.0 8.0 -0.577 6.0 6.0 -0.577 0.0 2.0 -0.577 0.05 0.0 -2.493 0.1 0.0 -2.493 8.0 8.0 -2.493 6.0 6.0 -2.493 0.0 2.0 -2.493 0.05 0.0 -0.91099995 0.1 0.0 -0.91099995 8.0 8.0 -0.91099995 6.0 6.0 -0.91099995 0.0 2.0 -0.91099995 0.05 0.0 -2.026 0.1 0.0 -2.026 8.0 8.0 -2.026 6.0 6.0 -2.026 0.0 2.0 -2.026 0.05 0.0 -2.165 0.0 0.0 -2.165 8.0 8.0 -2.165 6.0 6.0 -2.165 0.0 2.0 -2.165 0.0 0.0 -1.41 0.0 0.0 -1.41 8.0 8.0 -1.41 6.0 6.0 -1.41 0.0 2.0 -1.41 0.0 0.0 -0.555 0.0 0.0 -0.555 8.0 8.0 -0.555 6.0 6.0 -0.555 0.0 2.0 -0.555 0.0 0.0 0.738 0.0 0.0 0.738 8.0 8.0 0.738 6.0 6.0 0.738 0.0 2.0 0.738 0.0 0.0 -1.749 0.0 0.0 -1.749 8.0 8.0 -1.749 6.0 6.0 -1.749 0.0 1.9 -1.749 0.0 0.0 -0.39400002 0.0 0.0 -0.39400002 8.0 8.0 -0.39400002 6.0 6.0 -0.39400002 0.0 1.9 -0.39400002 0.0 0.0 -0.955 0.0 0.0 -0.955 8.0 8.0 -0.955 6.0 6.0 -0.955 0.0 1.9 -0.955 0.0 0.0 -0.089 0.0 0.0 -0.089 8.0 8.0 -0.089 6.0 6.0 -0.089 0.0 1.9 -0.089 0.0 0.0 -2.2150002 0.0 0.0 -2.2150002 8.0 8.0 -2.2150002 6.0 6.0 -2.2150002 0.0 1.9 -2.2150002 0.0 0.0 -0.161 0.0 0.0 -0.161 8.0 8.0 -0.161 6.0 6.0 -0.161 0.0 1.8 -0.161 0.0 0.0 -0.905 0.0 0.0 -0.905 8.0 8.0 -0.905 6.0 6.0 -0.905 0.0 1.8 -0.905 0.0 0.0 -1.527 0.0 0.0 -1.527 8.0 8.0 -1.527 6.0 6.1 -1.527 0.0 1.8 -1.527 0.0 0.0 -2.665 0.0 0.0 -2.665 8.0 8.0 -2.665 6.0 6.1 -2.665 0.0 1.8 -2.665 0.0 0.0 -0.15 0.0 0.0 -0.15 8.0 8.0 -0.15 6.0 6.1 -0.15 0.0 1.8 -0.15 0.0 0.0 0.583 0.0 0.1 0.583 8.0 8.0 0.583 6.0 6.2 0.583 0.0 1.7 0.583 0.0 0.05 2.837 0.0 0.1 2.837 8.0 8.0 2.837 6.0 6.2 2.837 0.0 1.7 2.837 0.0 0.05 -0.0060 0.0 0.2 -0.0060 8.0 8.0 -0.0060 6.0 6.2 -0.0060 0.0 1.7 -0.0060 0.0 0.1 -4.4360003 0.0 0.3 -4.4360003 8.0 8.0 -4.4360003 6.0 6.2 -4.4360003 0.0 1.7 -4.4360003 0.0 0.1 1.16 0.0 0.3 1.16 8.0 8.0 1.16 6.0 6.2 1.16 0.0 1.7 1.16 0.0 0.1 -1.8489999 0.0 0.4 -1.8489999 8.0 8.0 -1.8489999 6.0 6.2 -1.8489999 0.0 1.7 -1.8489999 0.0 0.2 1.621 0.0 0.4 1.621 8.0 8.0 1.621 6.0 6.3 1.621 0.0 1.7 1.621 0.0 0.2 -0.67700005 0.0 0.5 -0.67700005 8.0 8.0 -0.67700005 6.0 6.3 -0.67700005 0.0 1.7 -0.67700005 0.0 0.2 -3.453 0.0 0.5 -3.453 8.0 8.1 -3.453 6.1 6.4 -3.453 0.0 1.6 -3.453 0.0 0.2 -0.32200003 0.0 0.6 -0.32200003 8.0 8.1 -0.32200003 6.1 6.4 -0.32200003 0.0 1.6 -0.32200003 0.0 0.3 0.472 0.0 0.6 0.472 8.1 8.1 0.472 6.1 6.4 0.472 0.0 1.6 0.472 0.0 0.3 -0.48900002 0.0 0.7 -0.48900002 8.1 8.2 -0.48900002 6.1 6.4 -0.48900002 0.0 1.6 -0.48900002 0.0 0.3 -3.9750001 0.0 0.8 -3.9750001 8.1 8.2 -3.9750001 6.1 6.4 -3.9750001 0.0 1.6 -3.9750001 0.0 0.4 -0.461 0.1 0.9 -0.461 8.1 8.2 -0.461 6.1 6.4 -0.461 0.0 1.5 -0.461 0.05 0.4 0.155 0.1 1.0 0.155 8.2 8.2 0.155 6.2 6.4 0.155 0.0 1.5 0.155 0.05 0.5 1.8429999 0.2 1.0 1.8429999 8.2 8.2 1.8429999 6.2 6.5 1.8429999 0.0 1.5 1.8429999 0.1 0.5 -0.094000004 0.2 1.1 -0.094000004 8.2 8.2 -0.094000004 6.2 6.5 -0.094000004 0.0 1.5 -0.094000004 0.1 0.5 -0.05 0.2 1.2 -0.05 8.2 8.2 -0.05 6.3 6.5 -0.05 0.0 1.5 -0.05 0.1 0.6 -0.455 0.2 1.2 -0.455 8.2 8.2 -0.455 6.3 6.6 -0.455 0.0 1.4 -0.455 0.1 0.6 -2.948 0.2 1.3 -2.948 8.2 8.2 -2.948 6.3 6.6 -2.948 0.0 1.4 -2.948 0.1 0.6 -0.97199994 0.3 1.4 -0.97199994 8.2 8.2 -0.97199994 6.4 6.6 -0.97199994 0.0 1.4 -0.97199994 0.1 0.7 -0.988 0.3 1.5 -0.988 8.2 8.2 -0.988 6.4 6.6 -0.988 0.0 1.4 -0.988 0.1 0.7 0.122 0.4 1.5 0.122 8.2 8.2 0.122 6.4 6.7 0.122 0.0 1.4 0.122 0.2 0.7 0.017 0.4 1.6 0.017 8.2 8.2 0.017 6.4 6.7 0.017 0.0 1.4 0.017 0.2 0.8 1.6880001 0.5 1.6 1.6880001 8.2 8.2 1.6880001 6.4 6.7 1.6880001 0.0 1.4 1.6880001 0.2 0.8 2.6699998 0.5 1.7 2.6699998 8.2 8.3 2.6699998 6.4 6.7 2.6699998 0.0 1.3 2.6699998 0.2 0.8 0.72199994 0.5 1.8 0.72199994 8.3 8.3 0.72199994 6.4 6.8 0.72199994 0.0 1.3 0.72199994 0.2 0.9 -0.161 0.6 1.9 -0.161 8.3 8.3 -0.161 6.4 6.8 -0.161 0.0 1.3 -0.161 0.3 0.9 -2.504 0.6 1.9 -2.504 8.3 8.4 -2.504 6.5 6.8 -2.504 0.0 1.3 -2.504 0.3 0.9 -0.744 0.6 1.9 -0.744 8.3 8.4 -0.744 6.5 6.9 -0.744 0.0 1.3 -0.744 0.3 0.9 -0.527 0.7 2.0 -0.527 8.3 8.4 -0.527 6.5 6.9 -0.527 0.0 1.2 -0.527 0.3 1.0 0.477 0.7 2.1 0.477 8.3 8.4 0.477 6.5 6.9 0.477 0.0 1.2 0.477 0.3 1.0 2.5809999 0.7 2.2 2.5809999 8.4 8.4 2.5809999 6.6 7.0 2.5809999 0.0 1.2 2.5809999 0.3 1.1 0.93799996 0.8 2.3 0.93799996 8.4 8.4 0.93799996 6.6 7.0 0.93799996 0.0 1.2 0.93799996 0.4 1.1 0.178 0.8 2.3 0.178 8.4 8.4 0.178 6.6 7.0 0.178 0.0 1.2 0.178 0.4 1.1 -1.8489999 0.8 2.4 -1.8489999 8.4 8.4 -1.8489999 6.7 7.0 -1.8489999 0.0 1.2 -1.8489999 0.4 1.2 -0.25 0.9 2.4 -0.25 8.4 8.4 -0.25 6.7 7.1 -0.25 0.0 1.2 -0.25 0.4 1.2 1.5539999 0.9 2.5 1.5539999 8.4 8.4 1.5539999 6.7 7.1 1.5539999 0.0 1.2 1.5539999 0.4 1.2 2.493 1.0 2.6 2.493 8.4 8.4 2.493 6.8 7.2 2.493 0.0 1.2 2.493 0.5 1.3 1.821 1.0 2.6 1.821 8.4 8.4 1.821 6.8 7.2 1.821 0.0 1.2 1.821 0.5 1.3 0.77199996 1.1 2.7 0.77199996 8.5 8.4 0.77199996 6.8 7.2 0.77199996 0.0 1.2 0.77199996 0.5 1.3 -0.838 1.1 2.8 -0.838 8.5 8.4 -0.838 6.9 7.2 -0.838 0.0 1.1 -0.838 0.5 1.4 -0.48900002 1.2 2.8 -0.48900002 8.5 8.4 -0.48900002 6.9 7.3 -0.48900002 0.0 1.1 -0.48900002 0.6 1.4 -4.797 1.3 2.9 -4.797 8.6 8.5 -4.797 6.9 7.3 -4.797 0.0 1.1 -4.797 0.6 1.4 -0.605 1.4 2.9 -0.605 8.6 8.5 -0.605 6.9 7.4 -0.605 0.0 1.0 -0.605 0.7 1.4 0.0050 1.5 3.0 0.0050 8.6 8.6 0.0050 6.9 7.4 0.0050 0.0 1.0 0.0050 0.7 1.5 0.072 1.5 3.1 0.072 8.6 8.6 0.072 7.0 7.4 0.072 0.0 1.0 0.072 0.7 1.5 1.3989999 1.6 3.2 1.3989999 8.7 8.6 1.3989999 7.0 7.5 1.3989999 0.0 1.0 1.3989999 0.8 1.6 
