# Supplementary material for: Evolutionary model discovery of causal factors behind the socio-agricultural behavior of the Ancestral Pueblo
Source: PLoS One. 2020 Dec 18;15(12):e0239922. doi: 10.1371/journal.pone.0239922 (PMC7748155; doi:10.1371/journal.pone.0239922)
Supplement: S1 File — This archive contains the Evolutionary Model Discovery Python source code. This Python package is also being actively maintained at: https://github.com/chathika/evolutionarymodeldiscovery and documentation is available at https://evolutionarymodeldiscovery.readthedocs.io/en/latest/. (ZIP) [file pone.0239922.s001.zip › EvolutionaryModelDiscovery_SourceCode/ArtificialAnasazi/data/settlements.txt]

2000 8936 5178 1000 1100 875 -1 700 6 0 1903 1 2001 9033 5282 1050 1150 825 1 20 1 1 1901 1 2002 9039 5428 1200 1350 725 2 75 5 0 1905 1 2003 8960 5517 1050 1150 875 1 400 3 2 1911 2 2004 8906 5459 1050 1150 875 1 400 1 3 1913 1 2005 9096 5002 1000 1300 700 1 3500 1 50 1911 10 2006 9195 5070 1175 1300 680 1 100 1 5 1915 1 2007 9218 5080 1250 1300 680 1 600 1 20 1920 4 2008 9164 4913 1225 1300 680 1 600 1 6 1914 2 2009 9204 5007 1225 1300 700 1 600 1 6 1920 2 2010 9164 4788 1000 1150 850 2 400 5 0 1918 1 2011 9155 4788 1250 1300 680 1 200 1 5 1922 1 2012 9094 4870 1150 1300 700 1 600 1 22 1911 5 2013 9179 4654 1050 1150 875 1 20 1 1 1942 1 2014 9231 4603 1150 1300 700 1 1000 1 62 1964 13 2015 9310 4334 850 1000 1000 1 500 8 -1 2009 1 2016 9310 4334 1150 1300 725 1 500 1 19 2009 4 2017 9054 4800 1150 1200 775 1 150 1 1 1913 1 2018 9243 4532 1200 1250 725 2 4 7 0 1963 0 2019 9246 4434 800 1000 1050 1 50 3 2 1972 2 2020 9246 4434 1200 1250 725 1 600 1 12 1972 3 2021 9213 4411 850 1250 950 2 600 4 5 1957 1 2022 9100 4541 1100 1300 800 2 -1 7 0 1939 0 2023 9288 4407 1200 1250 725 1 210 1 3 1996 1 2024 9289 4376 1200 1300 700 1 150 1 3 1999 1 2025 9640 4160 1050 1150 875 2 10 6 0 2045 1 2026 8862 4596 1075 1300 680 1 200 1 6 1916 2 2027 8893 4574 1075 1300 680 1 550 1 9 1929 2 2028 8888 4605 1200 1250 725 1 20 1 3 1917 1 2029 8908 4642 1225 1300 680 1 1500 1 27 1916 6 2030 8920 4622 1250 1300 680 1 15 1 2 1917 1 2031 8861 4626 1000 1150 875 1 100 1 2 1911 1 2032 8886 4689 850 1200 950 1 3000 1 21 1910 5 2033 8903 4736 1050 1150 850 1 100 1 3 1908 1 2034 8826 4584 1200 1300 700 1 650 1 5 1911 1 2035 8798 4497 850 950 1050 2 400 5 0 1911 1 2036 8798 4497 1050 1150 875 2 400 1 1 1911 1 2037 8798 4497 1150 1225 775 2 400 5 0 1911 1 2038 8833 4472 1200 1300 700 1 1500 1 16 1913 4 2040 9314 4148 1225 1300 700 2 20 6 0 2003 1 2041 9036 4507 1150 1300 725 2 300 7 0 1942 0 2042 8742 4366 1200 1300 680 1 500 1 7 1911 2 2043 8700 4292 1250 1300 680 1 2000 1 9 1913 2 2044 8633 4184 1000 1173 850 1 2500 1 26 1911 6 2045 8688 4184 1150 1225 775 1 400 1 1 1917 1 2046 8697 4162 1200 1250 725 1 900 1 1 1920 1 2047 8649 4161 1050 1150 850 1 200 1 1 1914 1 2048 8606 4061 1050 1150 850 1 60 1 3 1919 1 2049 8623 4034 1250 1300 680 1 180 1 8 1920 2 2050 8646 4053 1100 1300 750 2 3000 7 0 1923 0 2051 8604 4006 1000 1150 875 1 200 1 3 1917 1 2052 8620 3977 950 1125 900 2 20 4 1 1920 1 2053 9002 4064 900 1025 1000 1 1800 3 1 1961 1 2054 9106 3613 1150 1200 775 1 200 1 3 1998 1 2055 8992 3550 1150 1250 750 2 200 4 2 2006 1 2056 9445 2915 1150 1250 775 1 100 1 2 2083 1 2057 9169 5204 1050 1150 850 1 1000 2 5 1900 1 2058 9228 5265 1200 1270 700 1 200 1 7 1900 2 2059 9382 5539 1050 1150 850 2 300 4 2 1896 1 2060 9443 5567 1200 1300 700 1 300 1 12 1902 3 2061 9405 5604 1150 1250 775 1 900 1 10 1890 2 2062 9374 5203 850 1050 1000 2 100 5 0 1937 1 2063 9959 4904 1100 1300 750 2 300 4 0 1996 1 2064 9686 5360 1050 1250 850 1 200 1 5 1890 1 2065 8582 3846 1150 1250 750 1 250 1 1 1916 1 2066 8582 3805 900 1100 950 1 320 1 3 1920 1 2067 8563 3825 1000 1225 775 1 50 1 1 1917 1 2068 8516 3854 1000 1250 775 1 250 1 3 1913 1 2069 8508 3750 1150 1250 750 1 250 1 3 1917 1 2070 8484 3721 1150 1250 775 1 1000 1 15 1916 3 2071 8570 3674 1200 1250 725 2 180 4 3 1928 1 2073 8688 3401 1150 1300 725 2 100 7 2 1926 0 2074 9579 3149 900 1050 1000 2 350 4 2 2051 1 2075 8435 3538 850 1000 1000 2 1200 5 0 1917 1 2076 8435 3538 1200 1250 725 2 1200 5 0 1917 1 2077 8391 3494 1200 1250 725 2 9 6 0 1919 1 2078 8408 3453 1250 1300 680 1 600 1 6 1923 2 2079 8409 3392 1250 1300 680 1 600 1 6 1928 2 2080 8339 3350 1075 1200 825 1 1000 1 10 1916 2 2081 8365 3428 1050 1150 850 2 25 4 2 1920 1 2082 8353 3443 1075 1300 680 1 400 1 1 1917 1 2083 8344 3422 1150 1300 680 1 400 1 8 1917 2 2084 8334 3396 1050 1200 825 1 -1 1 -1 1917 1 2085 8313 3428 850 1300 775 2 100 5 0 1914 1 2086 8424 3246 1250 1300 680 2 200 4 1 1928 1 2088 8606 3117 1000 1125 850 1 1000 1 2 1920 1 2090 8438 3210 600 700 1300 2 25 6 0 1932 1 2091 9641 2488 1075 1200 825 2 300 4 0 2124 1 2092 8417 3177 1000 1050 925 2 300 4 2 1928 1 2094 8161 3073 1025 1225 850 1 150 1 2 1919 1 2095 8175 3076 850 1075 950 2 200 5 0 1919 1 2096 8175 3076 1200 1250 725 1 450 1 8 1920 2 2097 8146 2989 1000 1125 925 1 300 1 3 1923 1 2098 8106 2881 1050 1250 775 1 900 1 2 1923 1 2099 8047 2774 1250 1300 675 2 25 6 0 1923 1 2100 8198 2823 1000 1300 850 2 1 6 0 1939 1 2101 8036 2652 1050 1300 680 1 630 1 21 1925 5 2102 8185 2840 1150 1250 750 1 25 1 1 1937 1 2103 8111 2661 1225 1300 680 1 300 1 9 1932 2 2104 8216 2883 1050 1150 850 2 400 5 0 1935 1 2105 8156 2698 1250 1300 680 1 300 1 7 1942 1 2106 8310 2854 1075 1150 825 2 450 4 2 1946 1 2107 8256 2735 1050 1250 875 2 200 5 0 1952 1 2108 9132 1777 600 950 1100 2 2750 4 0 2121 1 2109 8283 1562 600 700 1300 2 500 5 0 2067 1 2110 8650 1452 1075 1150 825 2 50 4 1 2099 1 2111 9199 4396 1200 1250 725 2 300 8 0 1960 1 2112 8389 1309 1000 1250 825 2 1000 4 0 2077 1 2113 7702 1931 1000 1250 750 1 300 1 11 1925 3 2114 8394 1658 600 1300 850 2 200 4 0 2048 1 2115 7954 2392 1100 1300 680 1 5700 1 350 1948 70 2116 8292 2475 1075 1150 825 2 1 4 0 1945 1 2118 8280 2459 1150 1250 775 1 400 1 11 1939 3 2119 8408 1962 400 1300 950 2 10 8 0 1999 1 2120 8322 2472 1000 1150 850 1 400 4 -1 1957 1 2121 8322 2472 1150 1300 750 1 460 1 6 1957 2 2123 8265 2177 600 1300 950 2 200 8 0 1960 1 2124 7597 3000 1150 1250 725 2 100 4 2 1916 1 2125 7765 2686 900 1250 850 2 200 5 0 1920 1 2126 7750 2330 1075 1250 725 2 10 5 0 1922 1 2127 7803 2338 1150 1250 775 1 50 5 -1 1925 1 2128 7835 2494 1075 1250 850 1 400 1 9 1925 2 2129 7879 1919 400 600 1400 1 250 3 1 1957 1 2130 7792 1553 1050 1150 850 2 10 8 0 1978 0 2131 7713 1783 1000 1100 900 2 10 8 0 1926 0 2132 7715 1642 400 1300 950 2 10 8 0 1939 0 2133 7745 1538 400 1300 950 2 40 8 0 1939 0 2134 7750 1509 950 1150 925 1 200 1 2 1939 1 2135 7724 1474 1000 1075 900 2 100 5 0 1932 1 2136 8679 1250 1250 1300 680 1 100 5 -1 2012 1 2137 8662 1366 1200 1250 725 2 -1 8 0 2030 0 2138 8664 1204 1250 1300 680 2 50 5 0 1963 1 2139 8650 1163 1225 1270 700 2 50 6 0 1960 1 2141 8719 1137 1225 1300 680 2 50 6 0 1969 1 2142 9216 1143 1050 1250 800 2 200 6 0 1986 1 2145 8531 870 600 850 1300 2 500 4 0 1954 1 2146 6349 3570 1100 1300 680 1 2000 1 43 1952 9 2152 7689 1289 1150 1300 725 1 100 4 2 1975 1 2153 7705 2309 1100 1300 750 2 750 8 0 1926 0 2154 7547 1982 1050 1150 875 2 500 6 0 1926 1 2156 7603 2294 550 850 1250 2 150 5 0 1948 1 2157 7554 2247 600 900 1200 2 280 6 0 1949 1 2158 7554 2247 1150 1225 775 2 280 6 0 1949 1 2159 7536 2139 1050 1150 850 2 180 4 1 1966 1 2160 7506 2530 1100 1270 725 1 300 1 15 1925 3 2163 7039 2372 850 1000 1000 1 90 1 6 1946 2 2164 7079 2369 600 700 1300 2 700 4 0 1948 1 2166 6928 2291 850 1000 1000 1 400 1 5 1954 1 2168 6547 1180 1000 1100 925 2 40 6 0 2080 1 2169 6532 1337 900 1000 1000 2 50 6 0 2088 1 2170 6146 2698 1250 1300 680 1 1750 1 47 1972 10 2171 6455 2826 1250 1300 680 1 300 1 3 1935 1 2172 6436 2841 1150 1300 700 1 900 1 2 1935 1 2173 6445 2812 1075 1300 800 1 600 1 2 1937 1 2174 6426 2754 1250 1300 680 1 500 1 4 1942 1 2175 6457 2768 1000 1300 700 1 200 5 0 1937 1 2176 6387 2710 1250 1300 680 1 700 1 7 1951 2 2177 6408 2736 900 1300 925 1 100 1 5 1945 1 2178 6324 2735 900 1000 1000 2 100 4 0 1948 1 2179 6346 2803 950 1150 900 1 900 5 0 1939 1 2180 6346 2803 1250 1300 680 1 900 1 21 1939 5 2181 6393 2791 1250 1300 680 1 100 1 2 1940 1 2182 6291 2660 950 1300 950 2 100 6 0 1961 1 2183 6365 2238 600 700 1300 2 850 5 0 2004 1 2184 6608 2420 900 1300 850 2 200 6 0 1969 1 2186 6521 2020 600 700 1300 2 100 5 0 2012 1 2187 6925 2437 600 700 1300 2 90 5 0 1937 1 2188 6146 1456 1000 1100 875 2 50 4 1 2082 1 2189 6295 1346 600 900 1300 2 910 5 0 2085 1 2191 6274 1059 1000 1125 900 1 100 1 5 2091 1 2193 5933 1835 600 800 1300 2 500 6 0 2085 1 2194 6789 2610 1000 1150 900 2 900 5 0 1926 1 2195 6905 2582 1150 1300 750 2 500 5 0 1926 1 2196 6975 2512 1050 1150 875 1 240 1 16 1926 4 2198 6032 2799 1025 1150 900 1 225 1 3 1951 1 2199 6052 2489 1000 1050 925 2 100 5 0 1981 1 2200 5787 2358 1000 1150 875 1 300 1 16 2006 4 2201 6135 2883 1075 1300 700 1 100 1 8 1937 2 2202 6216 2854 1200 1300 700 1 300 3 1 1937 1 2203 5920 2848 1000 1150 875 2 300 6 0 1943 1 2204 5861 2849 900 1100 900 1 1000 1 2 1941 1 2205 5870 2748 850 1100 950 1 -1 1 5 1946 1 2206 5974 2806 1050 1150 875 2 10 8 0 1952 0 2207 5818 2855 1050 1125 850 1 100 5 0 1937 1 2208 5704 2706 800 1000 1050 2 50 6 0 1948 1 2209 5898 2674 600 700 1300 2 100 5 0 1952 1 2210 5614 2741 600 700 1300 2 200 5 0 1966 1 2211 5614 2933 1000 1300 725 1 140 1 4 1943 1 2213 5503 2950 900 1050 1000 1 670 1 0 1948 1 2215 5228 2308 600 700 1300 2 100 4 0 2027 1 2216 4629 3018 1050 1150 850 1 100 5 0 1960 1 2218 4468 2972 1000 1150 900 1 100 1 2 1960 1 2219 4143 2928 1000 1100 900 1 150 1 5 1969 1 2220 4487 2782 900 1050 950 1 125 4 -1 1990 1 2221 4055 2884 850 1000 1050 2 40 5 0 1973 1 2222 3866 2835 1050 1150 850 1 120 1 9 1975 2 2223 3869 2884 1000 1150 850 2 50 6 0 1973 1 2225 4879 2727 850 1000 1050 1 320 3 5 1990 5 2226 4428 2398 1100 1300 800 2 100 5 0 2063 1 2227 5461 1790 850 1000 1050 2 60 6 0 2109 1 2228 5416 1794 950 1025 950 2 100 5 0 2111 1 2229 5414 1715 1150 1250 725 2 75 5 0 2112 1 2230 5317 1671 600 700 1300 2 150 5 0 2112 1 2232 5137 1736 1050 1150 875 2 90 4 1 2100 1 2233 4466 1677 1050 1150 850 2 90 4 1 2105 1 2234 3039 2076 1000 1150 900 2 60 4 0 2054 1 2235 3246 1915 1050 1150 850 1 100 1 2 2067 1 2236 2615 1655 1050 1150 850 2 50 6 0 2047 1 2238 2594 1654 1150 1200 775 2 10 5 0 2046 1 2239 3188 2274 600 700 1300 2 90 5 0 2048 1 2240 2350 1753 1000 1200 800 1 2000 1 22 2039 5 2242 2385 1812 950 1150 900 1 700 3 5 2039 5 2244 2378 1852 950 1150 850 2 500 5 0 2038 1 2245 2515 1960 900 1050 950 2 100 5 0 2033 1 2246 2583 1953 1050 1150 850 2 20 5 0 2038 1 2247 2740 2015 950 1125 875 2 200 5 0 2045 1 2248 2745 1968 1050 1150 850 2 100 4 2 2042 1 2249 1518 1213 1050 1150 850 1 320 1 7 2037 2 2250 9195 4803 1200 1270 725 2 150 7 0 1916 0 2251 9249 4870 1050 1250 800 2 200 8 0 1914 0 2252 1664 1626 1050 1150 875 1 100 4 -1 2021 1 2253 1692 1531 1000 1175 875 1 600 2 12 2036 3 2254 1550 1424 1050 1175 850 1 600 1 7 2027 2 2255 1870 1719 1050 1150 875 2 10 4 1 2016 1 2256 2120 1829 1050 1300 700 2 20 4 2 2010 1 2257 2156 1916 800 1050 1050 1 100 1 -1 2006 1 2258 2333 2009 1050 1100 875 2 150 6 0 2010 1 2259 2341 2058 1050 1200 825 1 500 1 5 2010 1 2260 2378 2117 1050 1150 850 1 100 1 5 2006 1 2263 9295 4915 1200 1300 700 1 400 1 3 1905 1 2264 3410 2742 1200 1250 725 2 80 4 0 1984 1 2265 2977 2605 900 1000 1000 1 50 3 1 1986 1 2266 2948 2568 600 900 1250 2 20 4 2 1989 1 2267 2916 2488 850 950 1050 1 200 3 2 1993 2 2268 3173 2503 900 1050 1000 1 700 3 3 2018 3 2269 9196 4721 1150 1200 775 2 100 7 0 1925 0 2270 4286 2812 900 1075 900 1 280 3 2 1984 2 2272 4050 2312 900 1000 1000 1 500 3 2 2071 2 2273 4062 2419 600 700 1350 2 800 5 0 2063 1 2274 9521 5584 600 700 1300 2 150 4 0 1923 1 2275 4124 2623 950 1050 925 1 500 1 5 2030 1 2276 3156 3520 1050 1150 850 1 875 1 10 1989 2 2277 2858 3355 1050 1150 825 2 90 4 1 1990 1 2278 2649 3294 850 1200 850 1 10 3 1 1996 1 2279 2629 3291 900 1100 1000 2 150 4 1 1998 1 2280 8647 4244 1050 1150 850 2 50 4 0 1914 1 2281 2536 3197 900 1100 875 2 64 4 2 1996 1 2282 2580 3224 1050 1150 850 1 700 1 11 1998 3 2283 2280 2875 1050 1150 850 1 -1 1 4 1998 1 2284 2451 3098 1050 1150 850 1 120 1 3 1998 1 2285 2561 3174 600 700 1300 2 10 4 0 1995 1 2286 2374 3038 600 850 1250 1 100 3 2 1998 2 2287 1443 2239 900 1100 850 2 75 4 0 2024 1 2288 1928 2666 1100 1200 800 1 150 1 1 2009 1 2289 1721 2194 1050 1150 850 1 520 1 8 2012 2 2290 1228 1311 1050 1150 875 1 1000 2 20 2024 4 2291 1205 1146 1000 1075 925 2 100 4 1 2038 1 2292 1269 1318 950 1050 950 1 510 3 5 2024 5 2293 1108 1051 1050 1150 875 2 225 5 -1 2041 1 2294 981 945 1050 1150 850 2 150 5 0 2045 1 2295 762 889 1050 1150 825 1 600 1 5 2048 1 2296 957 968 1050 1150 850 2 210 5 0 2045 1 2297 783 1015 900 1000 1000 1 300 3 -1 2042 1 2298 827 1192 850 1050 1050 2 100 4 0 2035 1 2299 823 1318 1000 1150 875 1 225 1 1 2033 1 2300 9501 1748 1000 1150 850 1 600 4 -1 2124 1 2302 1443 2184 1000 1100 875 1 200 1 5 2021 1 2303 1231 2027 600 700 1300 2 10 4 0 2027 1 2304 1423 1995 850 1000 1050 1 600 3 1 2018 1 2305 1243 1956 1000 1150 925 1 180 2 6 2022 2 2306 1446 1960 1050 1150 850 2 50 4 1 2016 1 2307 1219 1925 1050 1100 875 2 50 8 0 2022 0 2308 1211 2012 1050 1150 850 1 200 1 2 2036 1 2309 1150 1838 850 1000 1050 1 15 3 1 2024 1 2310 1134 1790 850 1000 1000 2 410 4 -1 2024 1 2311 995 1608 850 1000 1000 2 -1 5 0 2025 0 2312 995 1608 1050 1150 850 1 750 1 2 2025 1 2313 980 1574 900 1150 900 2 175 6 0 2025 1 2316 893 1472 900 1050 950 1 10 3 1 2033 1 2317 869 1427 1000 1150 850 1 50 3 1 2035 1 2318 3724 3794 1000 1150 850 2 10 4 1 1996 1 2319 4123 3735 1200 1270 700 2 150 6 0 1974 1 2320 4181 3701 1050 1150 875 2 100 6 0 1970 1 2321 4341 3783 1100 1150 825 1 10 4 1 1974 1 2322 4397 3776 850 1000 1000 2 110 6 0 1972 1 2323 4582 3805 1050 1225 875 2 20 4 1 1975 1 2324 4609 3728 1000 1200 825 1 115 1 2 1972 1 2325 4768 3625 1000 1150 825 2 50 6 0 1969 1 2326 4827 3640 1100 1250 750 1 260 1 2 1967 1 2327 4957 3767 1050 1150 850 2 30 4 1 1972 1 2328 4919 3706 1100 1200 850 1 120 3 1 1964 1 2329 5039 3692 600 850 1150 1 140 3 5 1975 5 2330 5091 3753 600 850 1200 1 190 3 1 1961 1 2331 5089 3672 900 1150 850 2 50 4 0 1961 1 2332 5111 3829 1050 1150 850 2 25 4 1 1963 1 2333 5397 3703 850 1250 900 1 200 1 5 1957 1 2335 5468 3686 1050 1150 850 1 -1 1 6 1952 2 2336 5547 3671 600 700 1300 1 300 3 2 1949 2 2337 5599 3706 850 1150 850 2 110 4 2 1951 1 2338 5637 3693 600 850 1150 1 90 3 4 1949 4 2339 5669 3716 1050 1150 850 2 20 4 2 1949 1 2340 5859 3707 1200 1250 725 2 170 4 1 1949 1 2341 6003 3671 1000 1100 925 2 305 5 0 1948 1 2342 6036 3707 850 1000 1050 2 2 8 0 1954 0 2343 6385 3700 850 1000 1050 1 300 3 3 1966 3 2344 6283 3532 1200 1300 680 1 970 1 16 1948 4 2345 6354 3639 1250 1300 680 1 100 1 5 1960 1 2346 6652 3606 1050 1150 875 1 400 1 6 1932 2 2347 6599 3722 1100 1150 825 2 50 4 1 1942 1 2348 6660 3654 1050 1200 850 1 125 1 -1 1935 1 2349 7350 3933 850 1000 1000 2 50 5 0 1923 1 2350 7350 3933 1100 1150 825 2 50 4 1 1923 1 2351 7605 4140 1000 1200 850 1 250 1 11 1925 3 2352 7248 4035 850 1000 1050 1 200 3 2 1929 2 2353 7248 4035 1050 1150 850 2 -1 6 0 1929 1 2354 7402 4160 1050 1150 875 1 150 1 5 1929 1 2355 7259 4143 850 1050 1000 2 10 4 0 1935 1 2356 7567 4265 850 1000 1050 1 175 3 1 1952 1 2357 7522 4294 850 1000 1050 1 150 3 2 1958 2 2358 7689 4232 1050 1150 875 2 80 4 1 1925 1 2359 6791 4066 1050 1200 800 1 200 1 4 2039 1 2361 7762 4506 1050 1150 875 1 700 1 5 1925 1 2362 7797 4533 1050 1150 850 1 30 1 2 1925 1 2363 7850 4568 1000 1050 925 1 100 3 1 1925 1 2364 8020 4617 1200 1250 725 2 15 4 2 1922 1 2365 7943 4663 1050 1150 875 1 400 1 6 1925 2 2366 8166 4783 850 1000 1050 2 110 6 0 1917 1 2367 8321 4968 900 1100 950 2 50 4 1 1917 1 2368 8632 4989 1200 1250 725 2 80 4 2 1914 1 2369 8745 5236 850 1200 850 1 -1 4 5 1914 1 2370 8578 5323 850 1000 1050 1 500 3 4 1920 4 2371 9059 5576 1200 1275 725 2 50 4 1 1911 1 2372 8801 5407 1050 1200 800 1 25 1 5 1913 1 2373 9086 5634 1050 1150 850 1 750 1 5 1908 1 2376 9515 6061 1050 1150 825 1 50 1 2 1902 1 2377 9278 5876 1000 1250 725 2 -1 6 0 1907 1 2378 9704 6486 1000 1050 925 1 980 1 -1 1934 1 2379 9805 6390 1250 1300 680 2 50 6 0 1911 1 2381 9884 6558 1050 1150 850 1 225 1 5 1911 1 2385 1384 1799 1075 1275 700 1 225 5 0 2016 1 2387 3655 3749 1050 1150 850 1 250 1 5 1984 1 2388 3611 3794 1050 1150 850 1 210 1 4 1986 1 2389 3237 3706 1000 1100 900 2 50 4 1 1996 1 2393 11106 6639 1150 1250 750 1 40 1 4 1862 1 2394 11248 6405 1000 1150 850 1 100 1 9 1913 2 2395 11333 6420 950 1050 950 2 50 4 0 1881 1 2396 11121 6375 1000 1100 925 1 810 1 11 1911 3 2397 11150 16240 850 1050 1050 1 200 1 2 1942 1 2398 11041 6078 1025 1075 900 2 -1 8 0 1987 0 2399 11137 6214 1000 1050 925 2 150 5 0 1952 1 2400 11046 6165 900 1100 1000 1 2500 3 5 1960 5 2401 11024 6094 1000 1050 925 1 150 1 6 1965 2 2403 6164 2748 1150 1300 725 1 300 1 4 1954 1 2404 10805 6410 1025 1250 825 2 -1 6 0 1885 1 2405 10995 6338 900 1025 950 1 -1 3 4 1907 4 2406 10995 6338 1000 1150 850 1 220 1 6 1907 2 2407 10943 6414 1000 1150 875 2 75 4 -1 1882 1 2408 10946 6268 850 1000 1000 1 1700 3 2 1920 2 2409 10946 6268 1000 1150 850 1 1700 3 3 1920 3 2410 10814 6270 850 1000 1050 1 -1 3 1 1911 1 2411 10896 6282 850 1000 1000 1 240 3 1 1917 1 2412 10748 6309 900 1000 1000 2 90 4 0 1903 1 2413 10683 6250 600 700 1300 2 90 4 0 1896 1 2414 10565 6198 600 700 1300 2 70 4 0 1878 1 2415 9872 5724 1050 1150 850 2 -1 8 0 1890 0 2416 10583 6104 1000 1100 875 2 50 5 0 1875 1 2417 10547 5843 1050 1300 850 2 6 8 0 2012 0 2419 10439 5398 600 700 1300 2 -1 6 0 2073 1 2420 10411 5323 1050 1150 850 2 120 4 3 2076 1 2421 10394 5686 1050 1150 850 1 150 1 6 2021 2 2422 10951 5884 1000 1100 900 2 4410 5 -1 2056 1 2423 10898 5890 1200 1300 700 1 100 1 5 2047 1 2424 11088 5966 850 1150 950 2 35 4 0 2074 1 2425 11033 5933 1050 1150 850 1 200 1 5 2057 1 2426 10858 5869 1150 1300 680 1 500 1 11 2044 3 2427 10770 5859 1200 1300 680 1 3000 1 50 2033 10 2428 10670 5812 1150 1250 750 1 300 1 10 2027 2 2429 10878 5771 950 1100 900 1 200 1 5 2057 1 2430 10846 5724 1025 1100 900 1 500 1 16 2063 4 2431 9714 5523 1000 1050 925 2 80 6 0 1890 1 2432 9976 5522 1000 1100 900 2 40 4 1 1902 1 2434 7211 1271 850 1000 1050 2 100 5 -1 2042 1 2436 7440 1501 600 700 1300 2 -1 6 0 2025 1 2439 7471 649 1050 1100 875 2 600 1 2 2091 1 2440 10798 6092 1050 1175 800 1 100 1 4 1929 1 2441 10983 6096 1050 1200 800 1 160 1 3 1966 1 2442 10945 6094 1050 1200 775 1 960 1 3 1951 1 2443 10928 6088 1050 1200 775 2 400 4 2 1948 1 2444 10898 6102 1050 1200 775 2 300 4 -1 1929 1 2445 10798 6084 1050 1200 800 2 190 4 1 1922 1 2446 10827 6140 1050 1200 800 1 100 4 -1 1911 1 2447 10719 5828 1050 1300 725 2 35 7 0 2033 0 2448 10745 5822 1050 1300 725 2 50 7 0 2035 0 2449 10745 5841 1050 1300 725 2 60 7 0 2033 0 2450 10608 5825 1050 1300 725 2 -1 7 0 2003 0 2451 6387 2710 850 1050 950 1 700 1 2 1951 1 2452 5463 2822 1025 1100 875 2 300 5 0 1969 1 2453 5463 2822 1250 1300 680 2 300 5 0 1969 1 2454 5503 2950 1100 1250 800 1 670 1 10 1948 2 2455 2156 1916 1150 1250 750 1 -1 1 5 2006 1 2456 1134 1790 1100 1200 800 2 -1 6 0 2024 1 2457 11248 6405 1250 1300 680 2 100 6 0 1913 1 2458 11137 6214 1100 1200 775 1 150 1 4 1952 1 2459 11046 6165 1150 1200 775 1 2500 1 12 1960 3 2460 11024 6094 1150 1200 775 2 150 5 0 1966 1 2461 10951 5884 1200 1300 680 1 4410 1 41 2056 9 2462 10846 5724 1200 1300 680 1 500 1 5 2063 1 2463 9943 241 1000 1150 875 1 60 1 2 2178 1 2464 9855 151 1100 1250 800 2 200 6 0 2181 1 2465 9795 76 1050 1200 775 2 150 4 1 2176 1 2466 9866 224 850 950 1050 2 75 6 0 2179 1 2467 9866 224 1075 1150 825 2 75 6 0 2179 1 2468 9776 350 1000 1150 850 1 200 3 1 2172 1 2469 9414 448 1150 1200 775 2 75 6 0 2169 1 2470 9368 700 1100 1150 825 1 200 1 5 2140 1 2471 9399 637 1150 1200 775 2 60 4 0 2147 1 2472 8995 422 850 1025 950 2 100 5 0 2155 1 2473 8995 422 1100 1150 825 2 100 5 0 2155 1 2474 9211 549 950 1100 925 2 100 5 0 2144 1 2475 9263 235 1000 1150 900 2 1800 5 0 2162 1 2476 9289 526 1000 1100 875 2 60 5 0 2150 1 2477 9289 526 1150 1200 775 2 60 5 0 2150 1 2478 10292 419 800 1000 1050 1 100 3 1 2143 1 2479 10292 419 1075 1150 850 2 100 6 0 2143 1 2480 10599 1408 1000 1150 875 1 800 1 5 2218 1 2482 10597 1353 1000 1300 800 2 100 6 0 2217 1 2483 10461 1440 1000 1175 850 2 200 5 0 2209 1 2485 10033 1263 1050 1300 775 2 50 6 0 2191 1 2487 9811 1433 1100 1270 800 2 1000 6 0 2181 1 2488 10564 1870 1075 1150 825 2 100 6 0 2159 1 2489 10240 1475 1100 1150 825 2 25 6 0 2198 1 2491 7771 1289 550 700 1300 2 250 5 0 1935 1 2492 7771 1289 1050 1270 800 1 250 1 2 1935 1 2493 8089 2915 950 1075 950 1 117 1 4 1923 1 2494 3615 4233 1100 1300 775 2 600 4 1 2112 1 2495 7866 2604 1000 1150 900 2 1250 6 0 1924 1 2496 3688 4218 1075 1150 850 2 300 4 1 2108 1 2497 7622 2591 850 1000 1050 2 2000 6 0 1923 1 2498 7622 2591 1200 1300 725 2 2000 6 0 1923 1 2499 3905 4120 1075 1200 800 2 100 4 1 2106 1 2500 7872 2915 1075 1250 800 2 100 6 0 1917 1 2501 3867 4119 1050 1150 850 2 60 6 0 2105 1 2502 7829 3049 1000 1300 850 2 800 6 0 1915 1 2503 3391 3776 1000 1250 850 2 500 4 0 1996 1 2504 3327 3491 1000 1150 875 1 500 1 8 1983 2 2505 2852 4034 850 1000 1050 2 400 6 0 2166 1 2506 2852 4034 1075 1150 850 1 400 1 2 2166 1 2507 4055 3233 1025 1300 800 2 100 6 0 1963 1 2508 2675 4069 550 850 1300 2 710 5 0 2170 1 2509 4809 3539 1000 1150 850 1 400 1 2 1960 1 2510 1959 3507 1000 1125 875 1 70 1 2 2135 1 2511 4907 3518 1075 1150 850 -1 600 5 0 1957 1 2512 2916 3616 1150 1200 775 1 1000 1 10 2091 2 2513 5545 3385 850 1150 850 1 -1 1 10 1940 2 2514 2852 3611 500 650 1350 1 9 3 1 2094 1 2515 5612 3382 1000 1150 875 2 10 7 0 1939 0 2517 9439 1414 1075 1150 825 2 140 4 1 2155 1 2518 2329 3324 850 1000 1000 1 600 4 0 2112 1 2520 9371 1430 850 1025 1000 2 400 6 0 2149 1 2521 2295 3280 950 1175 950 1 1200 1 5 2112 1 2522 2216 1976 1000 1150 850 1 400 1 5 2007 1 2523 6167 3966 850 1100 1050 1 300 3 1 2028 1 2525 2916 3616 950 1025 975 2 1000 6 0 2091 1 2526 3128 2880 1050 1150 850 2 900 4 2 1981 1 2527 3000 2963 1050 1150 850 2 150 4 1 1984 1 2528 2960 3006 1000 1075 950 2 200 5 0 1984 1 2529 2960 3006 1225 1300 680 2 200 4 1 1984 1 2530 2948 3041 1050 1175 825 2 135 4 1 1984 1 2531 2052 2149 1050 1125 875 2 100 6 0 2006 1 2532 2408 2452 1050 1150 875 -1 225 6 -1 1996 1 2533 2554 2462 950 1150 900 2 800 5 0 1996 1 2534 7020 3454 850 1150 1050 2 225 6 0 1925 1 2535 2169 2546 1000 1300 800 2 200 6 0 2001 1 2536 2323 2786 1075 1125 850 2 150 6 0 1998 1 2537 2382 2841 1075 1200 775 2 300 4 3 2000 1 2538 2747 3108 1075 1125 850 2 25 6 0 1987 1 2539 2263 2573 1100 1200 800 2 25 6 0 1999 1 2540 3024 2841 850 950 1050 -1 -1 6 -1 1986 1 2541 4039 3160 600 850 1300 -1 200 6 0 1964 1 2542 4039 3160 1175 1300 700 2 200 6 0 1963 1 2543 5143 2960 1075 1175 825 2 1000 6 0 1950 1 2544 5360 3012 850 1000 1050 -1 -1 6 0 1947 1 2545 5260 3009 850 1025 1050 2 2 6 0 1946 1 2546 7492 3947 1000 1075 925 2 400 6 0 1921 1 2547 7507 3872 1000 1125 850 -1 -1 6 -1 1919 1 2548 2571 2590 850 1300 875 -1 25 6 0 1995 1 2549 2908 2790 600 700 1300 -1 -1 6 0 1986 1 2550 6641 3440 1150 1225 775 1 500 1 4 1928 1 
