# Supplementary material for: Evolutionary model discovery of causal factors behind the socio-agricultural behavior of the Ancestral Pueblo
Source: PLoS One. 2020 Dec 18;15(12):e0239922. doi: 10.1371/journal.pone.0239922 (PMC7748155; doi:10.1371/journal.pone.0239922)
Supplement: S1 File — This archive contains the Evolutionary Model Discovery Python source code. This Python package is also being actively maintained at: https://github.com/chathika/evolutionarymodeldiscovery and documentation is available at https://evolutionarymodeldiscovery.readthedocs.io/en/latest/. (ZIP) [file pone.0239922.s001.zip › EvolutionaryModelDiscovery_SourceCode/ArtificialAnasazi/data/water.txt]

3 8982 4708 1 0 0 4 9070 4561 1 0 0 5 9101 4540 1 0 0 6 9280 4278 2 0 0 7 9362 4480 2 0 0 8 9226 4573 3 1150 1300 9 9330 4877 3 1150 1300 10 9440 4739 2 0 0 11 9179 4858 3 1200 1270 12 9238 4805 1 0 0 14 9279 4900 1 0 0 15 2720 2360 1 0 0 16 9422 5465 2 0 0 17 2680 2250 1 0 0 18 9200 4720 1 0 0 20 9000 4468 3 1150 1300 22 8780 3800 1 0 0 24 9559 2760 2 0 0 25 2270 2105 3 1050 1200 26 9437 2800 1 0 0 28 8938 3960 2 0 0 30 8760 3903 1 0 0 32 9063 4080 1 0 0 34 9039 4040 2 0 0 36 9137 3860 1 0 0 38 9303 3618 2 0 0 39 10125 1360 1 0 0 40 9310 3546 1 0 0 41 9110 1800 1 0 0 42 9379 3530 2 0 0 43 9540 1722 2 0 0 44 9559 3220 2 0 0 45 9560 1880 1 0 0 46 9760 2850 2 0 0 47 9668 1890 1 0 0 48 9790 1980 2 0 0 49 7990 2460 3 1100 1300 50 9840 1822 2 0 0 51 8040 2450 1 0 0 52 10000 1800 2 0 0 53 7690 1700 2 0 0 54 9620 2322 1 0 0 55 7710 1505 1 0 0 57 7780 1480 1 0 0 58 8639 3485 1 0 0 59 8580 1050 2 0 0 60 8699 3542 1 0 0 61 0 0 4 0 0 62 8760 3300 1 0 0 63 8630 1220 2 0 0 64 8940 3210 2 0 0 65 8740 1028 2 0 0 66 8310 2477 2 0 0 67 9643 1020 2 0 0 68 8240 2260 1 0 0 69 9730 809 2 0 0 70 8200 2120 1 0 0 71 8620 1080 2 0 0 72 8360 2179 1 0 0 73 7820 2035 1 0 0 74 8380 1870 1 0 0 75 5685 3739 1 0 0 76 8390 1680 2 0 0 77 9960 6336 1 0 0 78 5477 1561 1 0 0 79 5129 1524 1 0 0 80 10290 6375 1 0 0 81 6880 2200 2 0 0 82 6120 2188 2 0 0 83 6760 2570 1 0 0 84 6740 2557 1 0 0 85 6730 2460 1 0 0 86 6715 2400 1 0 0 87 6700 2310 1 0 0 88 6680 2280 1 0 0 89 6640 2265 1 0 0 90 6620 2260 2 0 0 91 6560 2263 1 0 0 92 6520 2223 2 0 0 93 6200 2600 1 0 0 94 10120 5461 1 0 0 95 10562 5740 3 1050 1300 96 10878 5770 3 950 1100 97 10763 5858 3 1200 1300 98 0 0 4 0 0 99 10713 5761 3 1050 1300 100 10740 5962 3 1050 1300 101 6700 1580 2 0 0 102 6720 1560 2 0 0 103 6947 1543 2 0 0 104 7480 1760 1 0 0 105 7520 1939 1 0 0 106 2690 1900 3 1050 1150 109 6760 2690 2 0 0 110 8138 740 2 0 0 111 8160 862 1 0 0 112 9961 4964 2 0 0 113 5344 1683 1 0 0 114 2363 1680 1 0 0 115 9910 240 1 0 0 116 8640 719 1 0 0 117 10180 320 2 0 0 118 10000 1240 1 0 0 119 9940 1160 1 0 0 120 10900 1780 1 0 0 121 10830 2040 2 0 0 122 10130 1600 2 0 0 123 10260 1470 1 0 0 
