# Supplementary material for: Evolutionary model discovery of causal factors behind the socio-agricultural behavior of the Ancestral Pueblo
Source: PLoS One. 2020 Dec 18;15(12):e0239922. doi: 10.1371/journal.pone.0239922 (PMC7748155; doi:10.1371/journal.pone.0239922)
Supplement: S1 File — This archive contains the Evolutionary Model Discovery Python source code. This Python package is also being actively maintained at: https://github.com/chathika/evolutionarymodeldiscovery and documentation is available at https://evolutionarymodeldiscovery.readthedocs.io/en/latest/. (ZIP) [file pone.0239922.s001.zip › EvolutionaryModelDiscovery_SourceCode/ArtificialAnasazi/FactorImportances.py]

import os
import sys
from EvolutionaryModelDiscovery import *
import math
import numpy as np
import pandas as pd
import seaborn as sns
import matplotlib.pyplot as plt
from scipy import stats
import multiprocessing
sys.stderr = open(os.devnull, "w")  # silence stderr
from sklearn.ensemble import RandomForestRegressor
sys.stderr = sys.__stderr__
from sklearn.model_selection import train_test_split
from sklearn.model_selection import cross_validate
from sklearn import metrics
from sklearn.feature_selection import SelectFromModel
import eli5
from eli5.sklearn import PermutationImportance
from treeinterpreter import treeinterpreter as ti, utils
import matplotlib.gridspec as gridspec
from mpl_toolkits.mplot3d import Axes3D
from matplotlib import cm
import matplotlib.ticker as ticker

SMALL_SIZE = 22
MEDIUM_SIZE = 34
BIGGER_SIZE = 28
plt.rc('font', size=SMALL_SIZE)          # controls default text sizes
plt.rc('axes', titlesize=SMALL_SIZE)     # fontsize of the axes title
plt.rc('axes', labelsize=MEDIUM_SIZE)    # fontsize of the x and y labels
plt.rc('xtick', labelsize=SMALL_SIZE)    # fontsize of the tick labels
plt.rc('ytick', labelsize=SMALL_SIZE)    # fontsize of the tick labels
plt.rc('legend', fontsize=SMALL_SIZE)    # legend fontsize
plt.rc('figure', titlesize=BIGGER_SIZE)  # fontsize of the figure title
plt.rcParams['figure.dpi'] = 72
plt.rcParams["font.weight"] = "medium"
plt.rcParams["font.family"] = "sansserif"
plt.rcParams["text.color"] = "black"
plt.rcParams["axes.labelweight"] = "medium"
plt.rcParams['axes.linewidth'] = 0.1
###########################################################################################################
print("Plotting RMSE by social connectivity configuration.")
ddf=pd.read_csv("FactorScores.csv")[["Fitness","all_potential_farms","potential_family_farms","potential_farms_near_best_performers","potential_neighborhood_farms"]]
ddf=ddf.apply(lambda x: x.iloc[1:].apply(lambda y: x.iloc[0] if y==1 else np.nan),axis=1)
ddf.columns=['$S_{All}$', '$S_{Fam}$', '$S_{Perf}$', '$S_{Neigh}$']
fig,ax = plt.subplots()
bp = ddf.boxplot(showfliers=False, showmeans=False, notch=False,return_type="dict", patch_artist=True,vert=False)
for element in ['boxes','whiskers', 'fliers', 'means', 'medians', 'caps']:
    plt.setp(bp[element], color="black", linewidth=4)

for patch in bp['boxes']:
    patch.set(facecolor="silver")

plt.setp(bp["medians"],color="dodgerblue",linewidth=5)
plt.yticks(fontsize=26)
plt.xticks(fontsize=24)
plt.ylabel("")
plt.xlabel("Root Mean Squared Error",labelpad=15,fontweight="roman",fontfamily="sansserif",fontsize=24)
plt.title("")
plt.grid(None)
plt.suptitle("")
plt.show()
###########################################################################################################
data=pd.read_csv("FactorScores.csv")
data=data[data.all_potential_farms==1]
factor_names=['compare_distance', 'compare_dryness', 'compare_quality','compare_water_availability', 'compare_yeild', 'desire_migration','desire_social_presence', 'homophily_age','homophily_agricultural_productivity']
x = data[factor_names]
y = data["Fitness"]
fig, axs = plt.subplots(nrows=3,ncols=3)
idx = 0
sample_size=200
formula=['$F_{Dist}$','$F_{Dry}$','$F_{Qual}$','$F_{Water}$','$F_{Yield}$','$F_{Mig}$','$F_{Soc}$','$F_{HAge}$','$F_{HAgri}$']
print("Generating Factor Presence to Fitness data.")
for name in x.columns:
    if name != "considered-farm-plots":
        df = pd.pivot_table(data[["Fitness",name]].astype({name:int}).reset_index(),columns=name,index="index",values="Fitness")
        for subname in df.columns:
            if df[subname].notna().sum() < sample_size:
                df = df.drop(subname,axis=1)#
            #elif df[subname].notna().sum() > sample_size:
                #df1 = df[df[subname].notna()].sample((df[subname].notna().sum()-sample_size))
                #print(df[subname].notna().sum())
                #df = df[~df.index.isin(df1.index)]
        bp = df.boxplot(ax=axs[math.floor(idx/3),idx%3],showfliers=False, showmeans=False, notch=True,return_type="dict", patch_artist=True)
        for element in ['boxes','whiskers', 'fliers', 'means', 'medians', 'caps']:
            plt.setp(bp[element], color="black",linewidth=2)
        for patch in bp['boxes']:
            patch.set(facecolor="silver")
        plt.setp(bp["medians"],color="dodgerblue",linewidth=5)
        plt.setp(bp["means"],color="dodgerblue",linewidth=5)
        plt.setp(bp["whiskers"],color="black",linewidth=3)
        plt.setp(bp["caps"],color="black",linewidth=3)
        axs[math.floor(idx/3),idx%3].grid(None)
        axs[math.floor(idx/3),idx%3].set_title(formula[idx],pad=15,fontdict={"fontsize":28,"fontweight":"roman"})
        if idx%3 != 0:
            plt.setp(axs[math.floor(idx/3),idx%3].get_yticklabels(),visible=False)
        idx += 1

plt.subplots_adjust(left  = 0.1, right =0.9, top=0.9,bottom=0.1,hspace=0.4,wspace=0.1)
fig.text(0.5, 0.02, 'Factor Presence', ha='center',fontsize=32)
fig.text(0.02, 0.5, 'Root Mean Squared Error', va='center', rotation='vertical',fontsize=32)
plt.show()
###########################################################################################################
print("Evaluating number of trees to fitness to find best tree count for Random Forest regression.")
#Figure out best number of tree for random forest
#Do a train test split
X_train, X_test, y_train, y_test = train_test_split(x, y, test_size=0.01, random_state=0)
#Fit random forest to data. 
oob_scores = []
all_predictions = []
num_trees = list(range(50,1000,10))
for n in num_trees:
    rf = RandomForestRegressor(n_estimators=n,random_state=0,n_jobs=multiprocessing.cpu_count(),bootstrap=True,oob_score=True)
    rf.fit(X_train,y_train)
    oob_scores.append(rf.oob_score_)
    predictions = rf.predict(X_test)
    all_predictions.append(np.array(predictions))
preds = []
for pred in all_predictions:
    preds.append(np.mean( np.abs(pred-y_test) / y_test) )

ax=pd.DataFrame(data=[num_trees,preds]).T.rename({0:"Number of Trees",1: "Mean Percentage Error"},axis=1).plot("Number of Trees","Mean Percentage Error",kind="scatter",color="black")
vals = ax.get_yticks()
ax.set_ylim(0.2875,0.2925)
ax.set_yticklabels(["{:,.2%}".format(i) for i in vals])
plt.show()
###########################################################################################################
print("Calculating Gini Importances.")
n=520
rf = RandomForestRegressor(n_estimators=n,random_state=0,n_jobs=multiprocessing.cpu_count(),bootstrap=False)
rf.fit(x,y)
#SKLean uses Gini Importance by default
GI = pd.DataFrame(data=[tree.feature_importances_ for tree in rf.estimators_],columns = x.columns)
### Using eli5 to compute permutation accuracy importance on fitted random forest
perm = PermutationImportance(rf,cv="prefit",n_iter=10).fit(x.values,y.values)
print("Calculating Permutation Accuracy Importances.")
# Permutation Accuracy Importance
PI = pd.DataFrame(data=perm.results_,columns = x.columns)
#Rename columns to conform to formulae used in paper
formula={'considered-farm-plots':"$S$", 'compare_quality':'$F_{Qual}$', 'compare_distance':'$F_{Dist}$','homophily_age':'$F_{HAge}$', 'desire_migration':'$F_{Mig}$', 'compare_yeild':'$F_{Yield}$',
'homophily_agricultural_productivity':'$F_{HAgri}$', 'compare_dryness':'$F_{Dry}$','compare_water_availability':'$F_{Water}$', 'desire_social_presence':'$F_{Soc}$'}
PI.columns = [formula[col] for col in PI.columns]
GI.columns = [formula[col] for col in GI.columns]
PI=PI[PI.sum().sort_values(ascending=True).index]
GI=GI[PI.sum().sort_values(ascending=True).index]
#Generate Main Effects plot
fig,axs = plt.subplots(ncols=2)
bps = []
bp = GI.boxplot(ax=axs[0],vert=False, notch=True,return_type="dict", patch_artist=True)
axs[0].set_title("Gini Importance",fontdict={"fontweight":"roman"},pad=15)
bps.append(bp)
bp = PI.boxplot(ax=axs[1],vert=False, notch=False,return_type="dict", patch_artist=True)
axs[1].set_title("Permutation Accuracy Importance",fontdict={"fontweight":"roman"},pad=15)
bps.append(bp)
for bpi in bps:
    for element in ['boxes','whiskers', 'fliers', 'means', 'medians', 'caps']:
        plt.setp(bpi[element], color="black")
    for patch in bpi['boxes']:
        patch.set(facecolor="silver")    
    plt.setp(bpi["medians"],color="dodgerblue",linewidth=2)

axs[0].set_xlim(0,0.4)
axs[1].set_xlim(0,0.4)
axs[0].grid(None)
axs[0].invert_xaxis()
axs[0].yaxis.tick_right()
#axs[0].set_yticks(axs[0].get_yticks,[])
axs[1].grid(None)
axs[0].tick_params(axis='y',labelright='off')
axs[1].tick_params(axis='y', which='major', pad=50)
for label in axs[1].get_yticklabels():
    label.set_horizontalalignment('center')
    label.set_fontweight("bold")
    label.set_fontsize(28)

plt.show()
###########################################################################################################
##################Joint Contributions Plot############
print("Calculating Joint Contributions. This may take a while...")
data_sorted = data.sort_values("Fitness")
factors = x.columns.tolist()
data_sorted = data_sorted[factors].join(data_sorted["Fitness"]).sort_values("Fitness")
x_sorted = data_sorted.iloc[:,:-1]
y_sorted = data_sorted.iloc[:,-1]
ds1 = x_sorted.values
prediction1, bias1, contributions1 = ti.predict(rf, ds1, joint_contribution=True)
aggregated_contributions1 = utils.aggregated_contribution(contributions1)
res = []
for k in set(aggregated_contributions1.keys()):
    if len(k) <=3 :
        res.append(([x.columns.tolist()[index] for index in k] , aggregated_contributions1.get(k, 0)))   

IE = pd.DataFrame(res)
IE.columns = ["Interaction","Contribution"]
IE["Contribution"]  = IE.Contribution.apply(lambda k: k[0]).abs()
IE["Contribution"] = IE["Contribution"]/IE["Contribution"].max()
IE["Interaction"] = IE["Interaction"].apply(lambda key: str(list([formula[f] for f in key])))
IE = IE.sort_values(by="Contribution")
TopIE = IE[-20:]
ax = TopIE.plot("Interaction","Contribution",kind="barh",legend = None,width=0.7,color="royalblue")
vals = ax.get_yticklabels()
ax.set_yticklabels([i.get_text().replace("[","{").replace("]","}") for i in vals],fontsize=28)
ax.set_xlabel("Normalized Contribution to Random Forest Prediction",labelpad=15,fontsize=SMALL_SIZE)
ax.set_ylabel("Factor Interaction",labelpad=15,fontsize=(SMALL_SIZE + 2))
plt.show()
###########################################################################################################
print("Performing Mann-Whitney U tests for significance between Permutation Accuracy Importances of casual factors.")
#Statistical test comparing PI
mwu = []
for A in PI.columns:
    mwu_A = []
    for B in PI.columns:
        statistic, pvalue = stats.mannwhitneyu(PI[A].dropna(),PI[B].dropna(),alternative="greater")
        mwu_A.append(pvalue)
        if pvalue < 0.05:
            print(str(A) + " > " + str(B))
    mwu.append(mwu_A)

mwu=pd.DataFrame(mwu,columns=PI.columns,index=PI.columns).iloc[::-1]
flatui=["mediumaquamarine","gainsboro"]
sns.palplot(sns.color_palette(flatui))
ax = sns.heatmap(mwu, annot=True, linewidth=2,linecolor="black",center=0.05,cmap=sns.color_palette(flatui), fmt=".1e",cbar=None, annot_kws={"color": "black","size":16},xticklabels=1,yticklabels=1)
ax.set_xlabel("B",fontsize=28,labelpad=10)
ax.set_ylabel("A",fontsize=28,labelpad=10)
ax.tick_params(axis = 'both', which = 'major', labelsize = 28)
ax.xaxis.tick_top()
ax.xaxis.set_label_position('top') 
plt.show()
###########################################################################################################
################Find Best Values for Dryness, Quality, Social Presence, and Migration####################
print("Performing Mann-Whitney U tests on factor presence to fitness of 5 most important factors on alternate hypothesis RMSE of presence A < RMSE of presence B.")
fitness_comparisons = {}
formula={'considered-farm-plots':"$S$", 'compare_quality':'$F_{Qual}$', 'compare_distance':'$F_{Dist}$','homophily_age':'$F_{HAge}$', 'desire_migration':'$F_{Mig}$', 'compare_yeild':'$F_{Yield}$',
'homophily_agricultural_productivity':'$F_{HAgri}$', 'compare_dryness':'$F_{Dry}$','compare_water_availability':'$F_{Water}$', 'desire_social_presence':'$F_{Soc}$'}
for name in x.columns:
    if name != "considered-farm-plots":
        print(name)
        fitness_comparisons[name] = []
        df = pd.pivot_table(data[["Fitness",name]].astype({name:int}).reset_index(),columns=name,index="index",values="Fitness")
        print(df.head())
        for subname in df.columns:
            if df[subname].notna().sum() < 200:
                df = df.drop(subname,axis=1)
        for val_i in df.columns:
            for val_j in df.columns:
                statistic, pvalue = stats.mannwhitneyu(df[val_i].dropna(),df[val_j].dropna(),alternative="less")
                fitness_comparisons[name].append([val_i,val_j,pvalue])
                if pvalue < 0.05:
                    print(str(val_i) + " < " + str(val_j))

gs = gridspec.GridSpec(2, 6)
axs=[]
axs.append(plt.subplot(gs[0, 0:2]))
axs.append(plt.subplot(gs[0,2:4]))
axs.append(plt.subplot(gs[0,4:6]))
axs.append(plt.subplot(gs[1,1:3]))
axs.append(plt.subplot(gs[1,3:5]))
flatui=["mediumaquamarine","gainsboro"]
fig = plt.gcf()
for idx, col in enumerate(["compare_quality","desire_social_presence","desire_migration","compare_dryness","compare_distance"]):#x.columns:
    fitness_comparisons_i = pd.pivot_table(pd.DataFrame(fitness_comparisons[col],columns=["A","B","pvalue"]),columns = "B",index="A",values="pvalue")
    ax = sns.heatmap(fitness_comparisons_i, annot=True, linewidth=2,linecolor="black",center=0.05,cmap=sns.color_palette(flatui), fmt=".1e",cbar=None, annot_kws={"color": "black","size":11 + (2 * 6 - fitness_comparisons_i.columns.size)},ax=axs[idx],xticklabels = 1,yticklabels=1)
    ax.set_title(formula[col],fontsize=30,pad=15)
    ax.set_xlabel("B",fontsize=20,labelpad=10)
    ax.set_ylabel("A",fontsize=20,labelpad=10)
    ax.tick_params(axis = 'both', which = 'both', labelsize = 20)
    ax.set_yticklabels(ax.get_yticklabels(), rotation = 0)
    ax.set_xticklabels(ax.get_xticklabels(), rotation = 0)

plt.show()
###########################################################################################################
#################Plot Best Models#############
print("Plotting RMSE of 100 runs of three models derived from evolutionary model discovery insights on importance factors and their optimal presence values.")
plt.rcParams['text.usetex'] = True
plt.rcParams['text.latex.preamble'] = [r'\usepackage{amsmath}',  r'\usepackage{helvet}', r'\usepackage{sansmath}', r'\sansmath',r'\newcommand{\opA}{\mathop{\vphantom{\sum}\mathchoice{\vcenter{\hbox{\Huge \textsf{argmax}}}}{\vcenter{\hbox{\Huge argmax}}}{\mathrm{\textsf{argmax}}}{\mathrm{\textsf{argmax}}}}\displaylimits}']
plt.rcParams["font.weight"] = "medium"
plt.rcParams["font.family"] = "sansserif"
plt.rcParams["text.color"] = "black"
plt.rcParams["axes.labelweight"] = "medium"
plt.rcParams['figure.dpi'] = 72
plt.rcParams["font.weight"] = "medium"
plt.rcParams["font.family"] = "sansserif"
plt.rcParams["text.color"] = "black"
plt.rcParams["axes.labelweight"] = "medium"
qual=pd.read_csv("Qual/Artificial Anasazi Ver 6 Qual-table.csv")
dist=pd.read_csv("MinusDist/Artificial Anasazi Ver 6 MinusDist-table.csv")
mig3qual5=pd.read_csv("3Mig5Qual/Artificial Anasazi Ver 6 3Mig5Qual-table.csv")
soc5qual6=pd.read_csv("5Soc6Qual/Artificial Anasazi Ver 6 5Soc6Qual-table.csv")
qual["Rule"]="$\displaystyle \opA_{x \in S_{All}} (F_{Qual})$"
dist["Rule"]="$\displaystyle \opA_{x \in S_{All}} (-F_{Dist})$"
mig3qual5["Rule"]="$\displaystyle \opA_{x \in S_{All}} (3*F_{Mig}+5*F_{Qual})$"
soc5qual6["Rule"]="$\displaystyle \opA_{x \in S_{All}} (5*F_{Soc}+6*F_{Qual})$"
rundata=qual.append(dist).append(mig3qual5).append(soc5qual6)
rundata=rundata[rundata.Step==551]
bp = rundata.boxplot("L2_error",by="Rule",showfliers=False, showmeans=False, notch=False,return_type="dict", patch_artist=True,vert=False)
for element in ['boxes','whiskers', 'fliers', 'means', 'medians', 'caps']:
    plt.setp(bp.L2_error[element], color="black",linewidth=4)

for patch in bp.L2_error['boxes']:
    patch.set(facecolor="silver")

plt.setp(bp.L2_error["medians"],color="dodgerblue",linewidth=5)
plt.yticks(fontsize=36)
plt.xticks(fontsize=32)
plt.ylabel("")
plt.xlabel(r"\textsf{Root Mean Squared Error}",labelpad=15)
ax.yaxis.set_major_locator(ticker.MultipleLocator(5))
ax.yaxis.set_major_formatter(ticker.ScalarFormatter())
plt.tick_params(axis='x', which='major', pad=15)
plt.title("")
plt.suptitle("")
plt.grid(None)
plt.show()
###################################
print("p-values of Mann Whitney U tests for significance of alternate hypothesis RMSE of model A (row) < RMSE of model B (col).")
df = pd.pivot_table(rundata.reset_index(),columns=["Rule"],values="L2_error",index="index")
S_pvals=[]
for A in df:
    mwu_A = []
    for B in df:
        statistic, pvalue = stats.mannwhitneyu(df[A].dropna(),df[B].dropna(),alternative="less")
        mwu_A.append(pvalue)
    S_pvals.append(mwu_A)

print(pd.DataFrame(S_pvals,columns=df.columns,index=df.columns))
#################
