# Supplementary material for: Evolutionary model discovery of causal factors behind the socio-agricultural behavior of the Ancestral Pueblo
Source: PLoS One. 2020 Dec 18;15(12):e0239922. doi: 10.1371/journal.pone.0239922 (PMC7748155; doi:10.1371/journal.pone.0239922)
Supplement: S1 File — This archive contains the Evolutionary Model Discovery Python source code. This Python package is also being actively maintained at: https://github.com/chathika/evolutionarymodeldiscovery and documentation is available at https://evolutionarymodeldiscovery.readthedocs.io/en/latest/. (ZIP) [file pone.0239922.s001.zip › EvolutionaryModelDiscovery_SourceCode/ArtificialAnasazi/factors.nls]

;;;;;;;;;;;;;;;;;;;;;;;;;; Operators ;;;;;;;;;;;;;;;;;;;;;;;;;;;;;;;;;;;;;;;;;;;;;;
;; run by a patch
;; takes two subscore reporters and concats them with an addition operator
;; @EMD @Operator @Structure=[+,+] @return-type=comparator @parameter-type=comparator @parameter-type=comparator
to-report combine [a b]
  report (word "(" a " + " b ")")
end
;; run by a patch
;; takes two subscore reporters and concats them with an addition operator
;; @EMD @Operator @Structure=[+,-] @return-type=comparator @parameter-type=comparator @parameter-type=comparator
to-report subtract [a b]
  report (word "(" a " - " b ")")
end
;; run by a patch
;; takes two subscore reporters and concats them with a division operator
;; @return-type=comparator @parameter-type=comparator @parameter-type=comparator
to-report divide [a b]
  report (word "(" a " / 0.0000000001 + " b ")")
end
;; run by a patch
;; takes two subscore reporters and concats them with a multiplication operator
;; @return-type=comparator @parameter-type=comparator @parameter-type=comparator
to-report multiply [a b]
  report (word "(" a " * " b ")")
end
;; run by a household
;; takes in a patch set of potential farms and a string of callback reporters
;; the callback reporters are the composite of the factors in the farm selection 
;; decision by the household.
;; Gets the potential farm with the max produced by the factor subscores
;; @EMD @Operator @Structure=[+,+] @return-type=farmplot @parameter-type=farmplots @parameter-type=comparator
to-report get-max-one-of [ p reporters]
  let _selection max-one-of p [runresult reporters]
  report _selection
end
;; run by a household
;; takes in a patch set of potential farms and a string of callback reporters
;; the callback reporters are the composite of the factors in the farm selection 
;; decision by the household.
;; Gets the potential farm with the min produced by the factor subscores
;; @EMD @Operator @Structure=[+,-] @return-type=farmplot @parameter-type=farmplots @parameter-type=comparator
to-report get-min-one-of [ p reporters]
  let _selection min-one-of p [runresult reporters]
  report _selection
end
;;;;;;;;;;;;;;;;;;;;;;; Rational factors ;;;;;;;;;;;;;;;;;;;;;;;;;;;;;;;;;;;;;
;; run by a patch
;; reports its soil quality
;; @EMD @Factor @return-type=comparator
to-report compare-quality
  report "(quality / 2)"
end
;; run by a patch
;; reports its normalized dryness
;; @EMD @Factor @return-type=comparator
to-report compare-dryness 
  report "(apdsi / 9)"
end
;; run by a patch
;; reports its previous year's yeild
;; @EMD @Factor @return-type=comparator
to-report compare-yeild
  report "(yield / 1201)"
end
;; run by a patch called by a household
;; compares its own location to the location of the farm of the calling household
;; @EMD @Factor @return-type=comparator
to-report compare-distance
  report "((distance [farm-plot] of myself) / 144)"
end
;; run by a patch 
;; reports the water availability of the nearby patches
;; @EMD @Factor @return-type=comparator
to-report compare-water-availability
   report "((mean [hydro] of patches in-radius water-source-distance) / 10)"
end
;;;;;;;;;;;;;;;;;;;;;;; Social/emotional factors ;;;;;;;;;;;;;;;;;;;;;;;;;;;;;;;;;;;;;
;; run by a patch
;; reports the number of nearby households
;; @EMD @Factor @return-type=comparator
to-report desire-social-presence
  report "((sum [num-occupying-households] of patches in-radius (water-source-distance)) / 230)"
end
;; run by a patch
;; reports a higher subscore for patches with households of similar age nearby
to-report calc-normalized-similarity-by-age
  let _households-nearby other households in-radius water-source-distance
  let _mean-age-households-nearby ifelse-value (count _households-nearby != 0) [mean [age] of _households-nearby] [0]
  let subscore 1 - ((abs ([age] of myself - _mean-age-households-nearby )) / (0.0000000001 + max [age] of households) )
  report subscore
end
;; @EMD @Factor @return-type=comparator
to-report homophily-age
  report "calc-normalized-similarity-by-age"
end
;; run by a patch
;; reports a higher subscore for patches with households of similar agricultural productivity
to-report calc-normalized-similarity-by-agricultural-productivity
  let _households-nearby other households in-radius water-source-distance
  let _mean-corn-stocks-of-households-nearby ifelse-value (count _households-nearby != 0 ) [mean [ifelse-value (is-list? aged-corn-stocks)  [reduce + aged-corn-stocks][0]] of _households-nearby] [0]
  let _max-corn-stocks-of-households max [ifelse-value (is-list? aged-corn-stocks)  [reduce + aged-corn-stocks][0]] of households
  let _my-corn-stocks [reduce + aged-corn-stocks ] of myself
  let subscore 1 - ((abs (_my-corn-stocks - _mean-corn-stocks-of-households-nearby )) / (0.0000000001 + _max-corn-stocks-of-households ))
  report subscore
end
;; @EMD @Factor @return-type=comparator
to-report homophily-agricultural-productivity
  report "calc-normalized-similarity-by-agricultural-productivity"
end
;; run by a patch
;; reports a higher subscore for patches with that are in a different zone than the current farm plot
to-report calc-change-by-farm-plot-zone
  let my-zone [zone] of self
  let current-farm-zone [zone] of [farm-plot] of myself
  let subscore ifelse-value (my-zone = current-farm-zone)  [0] [1] 
  report subscore
end
;; @EMD @Factor @return-type=comparator
to-report desire-migration
  report "calc-change-by-farm-plot-zone"
end
;;;;;;;;;;;;;;;;;;;;;;; Social connectivity configurations ;;;;;;;;;;;;;;;;;;;;;;;;;;;;;;;;;;;;;
;; run by a household
;; Household knows all potential farm plots in the vally (Full Information)
;; @EMD @Factor @return-type=farmplots
to-report all-potential-farms
  report patches with [(zone != "Empty") and (num-occupying-farms = 0) and (num-occupying-households = 0) and (base-yield >= household-min-nutrition-need) ]
end

;; run by a household
;; Household only considers potential farms near the households with best agricultural performance last year
;; @EMD @Factor @return-type=farmplots
to-report potential-farms-near-best-performers
  let _potential-farms nobody
  ask households with-max [last-harvest] [
     let farm-of-best-performer patch-at farm-x farm-y
     set _potential-farms (patch-set _potential-farms (all-potential-farms with-min [distance farm-of-best-performer]))
   ]
  report _potential-farms
end

;; run by a household
;; Household only considers farm plots known by their family households
;; @EMD @Factor @return-type=farmplots
to-report potential-family-farms
  let _potential-farms nobody
  ask family [
     let family-members-farm patch-at farm-x farm-y
     set _potential-farms (patch-set _potential-farms (all-potential-farms with-min [distance family-members-farm]))
   ]   
  report _potential-farms
end

;; run by a household
;; Household only considers farm plots in their own neighborhood
;; @EMD @Factor @return-type=farmplots
to-report potential-neighborhood-farms
  let _potential-farms nobody
  ask households with-min [distance self] [
     let neighbors-farm patch-at farm-x farm-y
      set _potential-farms (patch-set _potential-farms (all-potential-farms with-min [distance neighbors-farm]))
   ]
  report _potential-farms
end
