# Supplementary material for: Evolutionary model discovery of causal factors behind the socio-agricultural behavior of the Ancestral Pueblo
Source: PLoS One. 2020 Dec 18;15(12):e0239922. doi: 10.1371/journal.pone.0239922 (PMC7748155; doi:10.1371/journal.pone.0239922)
Supplement: S1 File — This archive contains the Evolutionary Model Discovery Python source code. This Python package is also being actively maintained at: https://github.com/chathika/evolutionarymodeldiscovery and documentation is available at https://evolutionarymodeldiscovery.readthedocs.io/en/latest/. (ZIP) [file pone.0239922.s001.zip › EvolutionaryModelDiscovery_SourceCode/ArtificialAnasazi/FactorScores.csv]

Run	Gen	Rule	Fitness	all_potential_farms	compare_distance	compare_dryness	compare_quality	compare_water_availability	compare_yeild	desire_migration	desire_social_presence	homophily_age	homophily_agricultural_productivity	potential_family_farms	potential_farms_near_best_performers	potential_neighborhood_farms
0	0.0	( get-max-one-of (( potential-farms-near-best-performers ) ) (( compare-distance ) ) )	944.8185010889656	0.0	1.0	0.0	0.0	0.0	0.0	0.0	0.0	0.0	0.0	0.0	1.0	0.0
0	0.0	( get-max-one-of (( potential-farms-near-best-performers ) ) (( compare-yeild ) ) )	1667.970923007953	0.0	0.0	0.0	0.0	0.0	1.0	0.0	0.0	0.0	0.0	0.0	1.0	0.0
0	0.0	( get-min-one-of (( all-potential-farms ) ) (( subtract (( subtract (( compare-water-availability ) ) (( compare-dryness ) ) ) ) (( homophily-age ) ) ) ) )	1222.11783392601	1.0	0.0	-1.0	0.0	-1.0	0.0	0.0	0.0	-1.0	0.0	0.0	0.0	0.0
0	0.0	( get-min-one-of (( potential-farms-near-best-performers ) ) (( homophily-agricultural-productivity ) ) )	1612.3392943174204	0.0	0.0	0.0	0.0	0.0	0.0	0.0	0.0	0.0	-1.0	0.0	1.0	0.0
0	0.0	( get-min-one-of (( potential-farms-near-best-performers ) ) (( subtract (( homophily-agricultural-productivity ) ) (( subtract (( compare-yeild ) ) (( compare-quality ) ) ) ) ) ) )	2126.5871719729735	0.0	0.0	0.0	-1.0	0.0	-1.0	0.0	0.0	0.0	-1.0	0.0	1.0	0.0
0	0.0	( get-max-one-of (( all-potential-farms ) ) (( desire-social-presence ) ) )	1027.9892995552043	1.0	0.0	0.0	0.0	0.0	0.0	0.0	1.0	0.0	0.0	0.0	0.0	0.0
0	0.0	( get-min-one-of (( potential-neighborhood-farms ) ) (( subtract (( subtract (( compare-yeild ) ) (( combine (( compare-quality ) ) (( homophily-age ) ) ) ) ) ) (( combine (( desire-migration ) ) (( desire-migration ) ) ) ) ) ) )	2505.139317483157	0.0	0.0	0.0	-1.0	0.0	-1.0	0.0	0.0	1.0	0.0	0.0	0.0	1.0
0	0.0	( get-max-one-of (( potential-neighborhood-farms ) ) (( compare-dryness ) ) )	1669.022767969328	0.0	0.0	1.0	0.0	0.0	0.0	0.0	0.0	0.0	0.0	0.0	0.0	1.0
0	0.0	( get-max-one-of (( all-potential-farms ) ) (( compare-dryness ) ) )	2668.8797275261395	1.0	0.0	1.0	0.0	0.0	0.0	0.0	0.0	0.0	0.0	0.0	0.0	0.0
0	0.0	( get-min-one-of (( potential-neighborhood-farms ) ) (( subtract (( desire-social-presence ) ) (( homophily-agricultural-productivity ) ) ) ) )	1371.5192306344086	0.0	0.0	0.0	0.0	0.0	0.0	0.0	-1.0	0.0	-1.0	0.0	0.0	1.0
0	0.0	( get-max-one-of (( potential-family-farms ) ) (( desire-migration ) ) )	1033.0542096134163	0.0	0.0	0.0	0.0	0.0	0.0	1.0	0.0	0.0	0.0	1.0	0.0	0.0
0	0.0	( get-max-one-of (( potential-family-farms ) ) (( combine (( desire-migration ) ) (( homophily-age ) ) ) ) )	1345.940563323656	0.0	0.0	0.0	0.0	0.0	0.0	1.0	0.0	1.0	0.0	1.0	0.0	0.0
0	0.0	( get-min-one-of (( potential-family-farms ) ) (( homophily-agricultural-productivity ) ) )	2643.7454491686567	0.0	0.0	0.0	0.0	0.0	0.0	0.0	0.0	0.0	-1.0	1.0	0.0	0.0
0	0.0	( get-max-one-of (( potential-neighborhood-farms ) ) (( desire-social-presence ) ) )	1573.1789472275561	0.0	0.0	0.0	0.0	0.0	0.0	0.0	1.0	0.0	0.0	0.0	0.0	1.0
0	0.0	( get-max-one-of (( potential-farms-near-best-performers ) ) (( subtract (( compare-dryness ) ) (( compare-distance ) ) ) ) )	2665.6336957654185	0.0	-1.0	1.0	0.0	0.0	0.0	0.0	0.0	0.0	0.0	0.0	1.0	0.0
0	0.0	( get-max-one-of (( potential-neighborhood-farms ) ) (( compare-water-availability ) ) )	2670.183701545648	0.0	0.0	0.0	0.0	1.0	0.0	0.0	0.0	0.0	0.0	0.0	0.0	1.0
0	0.0	( get-max-one-of (( potential-family-farms ) ) (( subtract (( desire-social-presence ) ) (( desire-migration ) ) ) ) )	2671.880049702833	0.0	0.0	0.0	0.0	0.0	0.0	-1.0	1.0	0.0	0.0	1.0	0.0	0.0
0	0.0	( get-max-one-of (( potential-family-farms ) ) (( combine (( compare-distance ) ) (( desire-migration ) ) ) ) )	1073.2297051423802	0.0	1.0	0.0	0.0	0.0	0.0	1.0	0.0	0.0	0.0	1.0	0.0	0.0
0	0.0	( get-max-one-of (( all-potential-farms ) ) (( desire-migration ) ) )	874.3237386689214	1.0	0.0	0.0	0.0	0.0	0.0	1.0	0.0	0.0	0.0	0.0	0.0	0.0
0	0.0	( get-min-one-of (( all-potential-farms ) ) (( desire-migration ) ) )	1079.8819379913705	1.0	0.0	0.0	0.0	0.0	0.0	-1.0	0.0	0.0	0.0	0.0	0.0	0.0
0	0.0	( get-min-one-of (( potential-neighborhood-farms ) ) (( compare-quality ) ) )	2500.9576165940925	0.0	0.0	0.0	-1.0	0.0	0.0	0.0	0.0	0.0	0.0	0.0	0.0	1.0
0	0.0	( get-min-one-of (( potential-neighborhood-farms ) ) (( homophily-agricultural-productivity ) ) )	990.5629712441307	0.0	0.0	0.0	0.0	0.0	0.0	0.0	0.0	0.0	-1.0	0.0	0.0	1.0
0	0.0	( get-max-one-of (( potential-farms-near-best-performers ) ) (( desire-social-presence ) ) )	2653.7938880026113	0.0	0.0	0.0	0.0	0.0	0.0	0.0	1.0	0.0	0.0	0.0	1.0	0.0
0	0.0	( get-min-one-of (( potential-farms-near-best-performers ) ) (( homophily-age ) ) )	1808.2707208822467	0.0	0.0	0.0	0.0	0.0	0.0	0.0	0.0	-1.0	0.0	0.0	1.0	0.0
0	0.0	( get-max-one-of (( all-potential-farms ) ) (( compare-dryness ) ) )	1007.100292920224	1.0	0.0	1.0	0.0	0.0	0.0	0.0	0.0	0.0	0.0	0.0	0.0	0.0
0	0.0	( get-min-one-of (( potential-farms-near-best-performers ) ) (( compare-water-availability ) ) )	1862.774006690022	0.0	0.0	0.0	0.0	-1.0	0.0	0.0	0.0	0.0	0.0	0.0	1.0	0.0
0	0.0	( get-max-one-of (( all-potential-farms ) ) (( compare-water-availability ) ) )	1596.0570165254114	1.0	0.0	0.0	0.0	1.0	0.0	0.0	0.0	0.0	0.0	0.0	0.0	0.0
0	0.0	( get-min-one-of (( all-potential-farms ) ) (( combine (( subtract (( compare-yeild ) ) (( compare-dryness ) ) ) ) (( homophily-age ) ) ) ) )	2057.8036835422404	1.0	0.0	-1.0	0.0	0.0	-1.0	0.0	0.0	1.0	0.0	0.0	0.0	0.0
0	0.0	( get-max-one-of (( potential-farms-near-best-performers ) ) (( combine (( homophily-agricultural-productivity ) ) (( combine (( compare-distance ) ) (( homophily-agricultural-productivity ) ) ) ) ) ) )	2673.523704776154	0.0	1.0	0.0	0.0	0.0	0.0	0.0	0.0	0.0	2.0	0.0	1.0	0.0
0	0.0	( get-max-one-of (( potential-family-farms ) ) (( subtract (( compare-distance ) ) (( compare-water-availability ) ) ) ) )	1492.5622265084976	0.0	1.0	0.0	0.0	-1.0	0.0	0.0	0.0	0.0	0.0	1.0	0.0	0.0
0	0.0	( get-min-one-of (( all-potential-farms ) ) (( homophily-agricultural-productivity ) ) )	1155.5877292529553	1.0	0.0	0.0	0.0	0.0	0.0	0.0	0.0	0.0	-1.0	0.0	0.0	0.0
0	0.0	( get-min-one-of (( all-potential-farms ) ) (( subtract (( compare-water-availability ) ) (( compare-yeild ) ) ) ) )	1142.2582895299988	1.0	0.0	0.0	0.0	-1.0	-1.0	0.0	0.0	0.0	0.0	0.0	0.0	0.0
0	0.0	( get-min-one-of (( potential-family-farms ) ) (( desire-migration ) ) )	1364.5343528105107	0.0	0.0	0.0	0.0	0.0	0.0	-1.0	0.0	0.0	0.0	1.0	0.0	0.0
0	0.0	( get-min-one-of (( potential-neighborhood-farms ) ) (( subtract (( subtract (( desire-migration ) ) (( compare-water-availability ) ) ) ) (( homophily-age ) ) ) ) )	1013.1465836689183	0.0	0.0	0.0	0.0	-1.0	0.0	-1.0	0.0	-1.0	0.0	0.0	0.0	1.0
0	0.0	( get-min-one-of (( all-potential-farms ) ) (( combine (( compare-yeild ) ) (( desire-social-presence ) ) ) ) )	2542.085167731404	1.0	0.0	0.0	0.0	0.0	-1.0	0.0	1.0	0.0	0.0	0.0	0.0	0.0
0	0.0	( get-max-one-of (( potential-farms-near-best-performers ) ) (( compare-dryness ) ) )	1880.258226946501	0.0	0.0	1.0	0.0	0.0	0.0	0.0	0.0	0.0	0.0	0.0	1.0	0.0
0	0.0	( get-min-one-of (( all-potential-farms ) ) (( subtract (( compare-dryness ) ) (( compare-distance ) ) ) ) )	1013.9585790356517	1.0	-1.0	-1.0	0.0	0.0	0.0	0.0	0.0	0.0	0.0	0.0	0.0	0.0
0	0.0	( get-min-one-of (( all-potential-farms ) ) (( combine (( combine (( desire-social-presence ) ) (( desire-migration ) ) ) ) (( compare-quality ) ) ) ) )	2516.044514709547	1.0	0.0	0.0	1.0	0.0	0.0	1.0	-1.0	0.0	0.0	0.0	0.0	0.0
0	0.0	( get-min-one-of (( potential-family-farms ) ) (( compare-yeild ) ) )	1344.5742820684925	0.0	0.0	0.0	0.0	0.0	-1.0	0.0	0.0	0.0	0.0	1.0	0.0	0.0
0	0.0	( get-min-one-of (( potential-neighborhood-farms ) ) (( desire-social-presence ) ) )	2604.6093757030085	0.0	0.0	0.0	0.0	0.0	0.0	0.0	-1.0	0.0	0.0	0.0	0.0	1.0
0	0.0	( get-max-one-of (( potential-neighborhood-farms ) ) (( subtract (( compare-distance ) ) (( homophily-age ) ) ) ) )	1522.8624363349422	0.0	1.0	0.0	0.0	0.0	0.0	0.0	0.0	-1.0	0.0	0.0	0.0	1.0
0	0.0	( get-min-one-of (( potential-farms-near-best-performers ) ) (( compare-water-availability ) ) )	1275.519110009725	0.0	0.0	0.0	0.0	-1.0	0.0	0.0	0.0	0.0	0.0	0.0	1.0	0.0
0	0.0	( get-min-one-of (( all-potential-farms ) ) (( homophily-agricultural-productivity ) ) )	1469.2317720495969	1.0	0.0	0.0	0.0	0.0	0.0	0.0	0.0	0.0	-1.0	0.0	0.0	0.0
0	0.0	( get-max-one-of (( potential-neighborhood-farms ) ) (( compare-dryness ) ) )	1910.7344137791645	0.0	0.0	1.0	0.0	0.0	0.0	0.0	0.0	0.0	0.0	0.0	0.0	1.0
0	0.0	( get-min-one-of (( potential-family-farms ) ) (( desire-migration ) ) )	1934.2616162246534	0.0	0.0	0.0	0.0	0.0	0.0	-1.0	0.0	0.0	0.0	1.0	0.0	0.0
0	0.0	( get-max-one-of (( potential-farms-near-best-performers ) ) (( compare-dryness ) ) )	1355.322101937396	0.0	0.0	1.0	0.0	0.0	0.0	0.0	0.0	0.0	0.0	0.0	1.0	0.0
0	0.0	( get-max-one-of (( all-potential-farms ) ) (( subtract (( compare-distance ) ) (( compare-dryness ) ) ) ) )	1170.4541853485773	1.0	1.0	-1.0	0.0	0.0	0.0	0.0	0.0	0.0	0.0	0.0	0.0	0.0
0	0.0	( get-min-one-of (( potential-farms-near-best-performers ) ) (( compare-quality ) ) )	1139.8543766639673	0.0	0.0	0.0	-1.0	0.0	0.0	0.0	0.0	0.0	0.0	0.0	1.0	0.0
0	0.0	( get-min-one-of (( potential-neighborhood-farms ) ) (( homophily-age ) ) )	1832.9653570103271	0.0	0.0	0.0	0.0	0.0	0.0	0.0	0.0	-1.0	0.0	0.0	0.0	1.0
0	0.0	( get-min-one-of (( all-potential-farms ) ) (( subtract (( combine (( combine (( desire-migration ) ) (( homophily-age ) ) ) ) (( compare-water-availability ) ) ) ) (( compare-dryness ) ) ) ) )	1196.9987468665122	1.0	0.0	-1.0	0.0	1.0	0.0	-1.0	0.0	1.0	0.0	0.0	0.0	0.0
0	1.0	( get-max-one-of (( all-potential-farms ) ) (( desire-migration ) ) )	1305.2873246913875	1.0	0.0	0.0	0.0	0.0	0.0	1.0	0.0	0.0	0.0	0.0	0.0	0.0
0	1.0	( get-max-one-of (( all-potential-farms ) ) (( desire-migration ) ) )	968.0888388985798	1.0	0.0	0.0	0.0	0.0	0.0	1.0	0.0	0.0	0.0	0.0	0.0	0.0
0	1.0	( get-max-one-of (( all-potential-farms ) ) (( compare-dryness ) ) )	1009.608339902162	1.0	0.0	1.0	0.0	0.0	0.0	0.0	0.0	0.0	0.0	0.0	0.0	0.0
0	1.0	( get-max-one-of (( potential-family-farms ) ) (( desire-migration ) ) )	1177.548725106523	0.0	0.0	0.0	0.0	0.0	0.0	1.0	0.0	0.0	0.0	1.0	0.0	0.0
0	1.0	( get-min-one-of (( all-potential-farms ) ) (( combine (( compare-distance ) ) (( desire-migration ) ) ) ) )	2062.582604406427	1.0	-1.0	0.0	0.0	0.0	0.0	1.0	0.0	0.0	0.0	0.0	0.0	0.0
0	1.0	( get-max-one-of (( potential-family-farms ) ) (( homophily-agricultural-productivity ) ) )	957.2591080788936	0.0	0.0	0.0	0.0	0.0	0.0	0.0	0.0	0.0	1.0	1.0	0.0	0.0
0	1.0	( get-min-one-of (( all-potential-farms ) ) (( subtract (( compare-water-availability ) ) (( desire-migration ) ) ) ) )	2321.166517077137	1.0	0.0	0.0	0.0	-1.0	0.0	-1.0	0.0	0.0	0.0	0.0	0.0	0.0
0	1.0	( get-max-one-of (( all-potential-farms ) ) (( compare-yeild ) ) )	1241.6638031286889	1.0	0.0	0.0	0.0	0.0	1.0	0.0	0.0	0.0	0.0	0.0	0.0	0.0
0	1.0	( get-max-one-of (( all-potential-farms ) ) (( subtract (( compare-distance ) ) (( compare-water-availability ) ) ) ) )	939.8393479738968	1.0	1.0	0.0	0.0	-1.0	0.0	0.0	0.0	0.0	0.0	0.0	0.0	0.0
0	1.0	( get-max-one-of (( potential-family-farms ) ) (( combine (( compare-distance ) ) (( desire-migration ) ) ) ) )	1098.0546434490416	0.0	1.0	0.0	0.0	0.0	0.0	1.0	0.0	0.0	0.0	1.0	0.0	0.0
0	1.0	( get-max-one-of (( potential-farms-near-best-performers ) ) (( compare-dryness ) ) )	2673.530063418028	0.0	0.0	1.0	0.0	0.0	0.0	0.0	0.0	0.0	0.0	0.0	1.0	0.0
0	1.0	( get-min-one-of (( potential-farms-near-best-performers ) ) (( compare-quality ) ) )	2673.610293217768	0.0	0.0	0.0	-1.0	0.0	0.0	0.0	0.0	0.0	0.0	0.0	1.0	0.0
0	1.0	( get-min-one-of (( all-potential-farms ) ) (( homophily-agricultural-productivity ) ) )	933.4414818294716	1.0	0.0	0.0	0.0	0.0	0.0	0.0	0.0	0.0	-1.0	0.0	0.0	0.0
0	1.0	( get-max-one-of (( potential-family-farms ) ) (( desire-migration ) ) )	1300.7763066722885	0.0	0.0	0.0	0.0	0.0	0.0	1.0	0.0	0.0	0.0	1.0	0.0	0.0
0	1.0	( get-max-one-of (( all-potential-farms ) ) (( compare-distance ) ) )	1541.6925763588558	1.0	1.0	0.0	0.0	0.0	0.0	0.0	0.0	0.0	0.0	0.0	0.0	0.0
0	1.0	( get-min-one-of (( all-potential-farms ) ) (( subtract (( compare-dryness ) ) (( desire-migration ) ) ) ) )	1037.7167243520748	1.0	0.0	-1.0	0.0	0.0	0.0	-1.0	0.0	0.0	0.0	0.0	0.0	0.0
0	1.0	( get-max-one-of (( potential-neighborhood-farms ) ) (( subtract (( homophily-age ) ) (( desire-social-presence ) ) ) ) )	1125.1359917805487	0.0	0.0	0.0	0.0	0.0	0.0	0.0	-1.0	1.0	0.0	0.0	0.0	1.0
0	1.0	( get-max-one-of (( potential-farms-near-best-performers ) ) (( compare-distance ) ) )	2201.3972835451605	0.0	1.0	0.0	0.0	0.0	0.0	0.0	0.0	0.0	0.0	0.0	1.0	0.0
0	1.0	( get-min-one-of (( potential-neighborhood-farms ) ) (( homophily-agricultural-productivity ) ) )	1222.8855220338492	0.0	0.0	0.0	0.0	0.0	0.0	0.0	0.0	0.0	-1.0	0.0	0.0	1.0
0	1.0	( get-min-one-of (( potential-neighborhood-farms ) ) (( homophily-agricultural-productivity ) ) )	1505.5630176116842	0.0	0.0	0.0	0.0	0.0	0.0	0.0	0.0	0.0	-1.0	0.0	0.0	1.0
0	1.0	( get-max-one-of (( all-potential-farms ) ) (( compare-distance ) ) )	1494.1341974534932	1.0	1.0	0.0	0.0	0.0	0.0	0.0	0.0	0.0	0.0	0.0	0.0	0.0
0	1.0	( get-max-one-of (( potential-farms-near-best-performers ) ) (( desire-migration ) ) )	1429.639115301481	0.0	0.0	0.0	0.0	0.0	0.0	1.0	0.0	0.0	0.0	0.0	1.0	0.0
0	1.0	( get-max-one-of (( potential-farms-near-best-performers ) ) (( compare-distance ) ) )	2292.842122781243	0.0	1.0	0.0	0.0	0.0	0.0	0.0	0.0	0.0	0.0	0.0	1.0	0.0
0	1.0	( get-min-one-of (( all-potential-farms ) ) (( desire-migration ) ) )	914.2740289431824	1.0	0.0	0.0	0.0	0.0	0.0	-1.0	0.0	0.0	0.0	0.0	0.0	0.0
0	1.0	( get-max-one-of (( all-potential-farms ) ) (( compare-quality ) ) )	960.3202590802716	1.0	0.0	0.0	1.0	0.0	0.0	0.0	0.0	0.0	0.0	0.0	0.0	0.0
0	1.0	( get-min-one-of (( potential-farms-near-best-performers ) ) (( subtract (( compare-dryness ) ) (( compare-distance ) ) ) ) )	2635.617954104879	0.0	-1.0	-1.0	0.0	0.0	0.0	0.0	0.0	0.0	0.0	0.0	1.0	0.0
0	1.0	( get-min-one-of (( all-potential-farms ) ) (( compare-quality ) ) )	2664.166661453446	1.0	0.0	0.0	-1.0	0.0	0.0	0.0	0.0	0.0	0.0	0.0	0.0	0.0
0	1.0	( get-min-one-of (( potential-farms-near-best-performers ) ) (( subtract (( compare-dryness ) ) (( compare-distance ) ) ) ) )	1105.6274236830407	0.0	-1.0	-1.0	0.0	0.0	0.0	0.0	0.0	0.0	0.0	0.0	1.0	0.0
0	1.0	( get-max-one-of (( all-potential-farms ) ) (( subtract (( compare-distance ) ) (( compare-dryness ) ) ) ) )	851.6695368510018	1.0	1.0	-1.0	0.0	0.0	0.0	0.0	0.0	0.0	0.0	0.0	0.0	0.0
0	1.0	( get-min-one-of (( potential-family-farms ) ) (( combine (( compare-yeild ) ) (( desire-migration ) ) ) ) )	1029.5469877572368	0.0	0.0	0.0	0.0	0.0	-1.0	1.0	0.0	0.0	0.0	1.0	0.0	0.0
0	1.0	( get-max-one-of (( potential-family-farms ) ) (( desire-migration ) ) )	1754.6919957644973	0.0	0.0	0.0	0.0	0.0	0.0	1.0	0.0	0.0	0.0	1.0	0.0	0.0
0	1.0	( get-max-one-of (( all-potential-farms ) ) (( compare-dryness ) ) )	2647.497686495683	1.0	0.0	1.0	0.0	0.0	0.0	0.0	0.0	0.0	0.0	0.0	0.0	0.0
0	1.0	( get-max-one-of (( all-potential-farms ) ) (( compare-dryness ) ) )	1659.8120375512383	1.0	0.0	1.0	0.0	0.0	0.0	0.0	0.0	0.0	0.0	0.0	0.0	0.0
0	1.0	( get-max-one-of (( potential-farms-near-best-performers ) ) (( compare-distance ) ) )	1502.299570658262	0.0	1.0	0.0	0.0	0.0	0.0	0.0	0.0	0.0	0.0	0.0	1.0	0.0
0	1.0	( get-min-one-of (( all-potential-farms ) ) (( homophily-agricultural-productivity ) ) )	960.158841025796	1.0	0.0	0.0	0.0	0.0	0.0	0.0	0.0	0.0	-1.0	0.0	0.0	0.0
0	1.0	( get-min-one-of (( potential-neighborhood-farms ) ) (( desire-migration ) ) )	1125.8072659207708	0.0	0.0	0.0	0.0	0.0	0.0	-1.0	0.0	0.0	0.0	0.0	0.0	1.0
0	1.0	( get-max-one-of (( all-potential-farms ) ) (( compare-distance ) ) )	2668.85874485706	1.0	1.0	0.0	0.0	0.0	0.0	0.0	0.0	0.0	0.0	0.0	0.0	0.0
0	1.0	( get-max-one-of (( potential-farms-near-best-performers ) ) (( desire-migration ) ) )	1009.327994261528	0.0	0.0	0.0	0.0	0.0	0.0	1.0	0.0	0.0	0.0	0.0	1.0	0.0
0	1.0	( get-min-one-of (( potential-neighborhood-farms ) ) (( homophily-agricultural-productivity ) ) )	1773.9861893487227	0.0	0.0	0.0	0.0	0.0	0.0	0.0	0.0	0.0	-1.0	0.0	0.0	1.0
0	1.0	( get-max-one-of (( all-potential-farms ) ) (( compare-dryness ) ) )	1185.0354425079438	1.0	0.0	1.0	0.0	0.0	0.0	0.0	0.0	0.0	0.0	0.0	0.0	0.0
0	1.0	( get-max-one-of (( potential-farms-near-best-performers ) ) (( compare-dryness ) ) )	1325.0841482713467	0.0	0.0	1.0	0.0	0.0	0.0	0.0	0.0	0.0	0.0	0.0	1.0	0.0
0	1.0	( get-max-one-of (( all-potential-farms ) ) (( compare-distance ) ) )	1041.3212760718957	1.0	1.0	0.0	0.0	0.0	0.0	0.0	0.0	0.0	0.0	0.0	0.0	0.0
0	1.0	( get-min-one-of (( all-potential-farms ) ) (( subtract (( combine (( combine (( desire-migration ) ) (( homophily-age ) ) ) ) (( compare-water-availability ) ) ) ) (( compare-dryness ) ) ) ) )	1218.5331345515394	1.0	0.0	-1.0	0.0	1.0	0.0	-1.0	0.0	1.0	0.0	0.0	0.0	0.0
0	1.0	( get-min-one-of (( all-potential-farms ) ) (( subtract (( compare-dryness ) ) (( compare-distance ) ) ) ) )	1215.522521387407	1.0	-1.0	-1.0	0.0	0.0	0.0	0.0	0.0	0.0	0.0	0.0	0.0	0.0
0	1.0	( get-min-one-of (( all-potential-farms ) ) (( subtract (( compare-dryness ) ) (( compare-distance ) ) ) ) )	1727.537264431654	1.0	-1.0	-1.0	0.0	0.0	0.0	0.0	0.0	0.0	0.0	0.0	0.0	0.0
0	1.0	( get-max-one-of (( potential-farms-near-best-performers ) ) (( compare-distance ) ) )	2672.38133506429	0.0	1.0	0.0	0.0	0.0	0.0	0.0	0.0	0.0	0.0	0.0	1.0	0.0
0	1.0	( get-min-one-of (( potential-neighborhood-farms ) ) (( subtract (( compare-yeild ) ) (( homophily-agricultural-productivity ) ) ) ) )	933.0889561022573	0.0	0.0	0.0	0.0	0.0	-1.0	0.0	0.0	0.0	-1.0	0.0	0.0	1.0
0	1.0	( get-min-one-of (( potential-neighborhood-farms ) ) (( homophily-agricultural-productivity ) ) )	997.0531580612953	0.0	0.0	0.0	0.0	0.0	0.0	0.0	0.0	0.0	-1.0	0.0	0.0	1.0
0	1.0	( get-max-one-of (( all-potential-farms ) ) (( subtract (( compare-distance ) ) (( compare-dryness ) ) ) ) )	786.4369014739833	1.0	1.0	-1.0	0.0	0.0	0.0	0.0	0.0	0.0	0.0	0.0	0.0	0.0
0	1.0	( get-max-one-of (( all-potential-farms ) ) (( desire-migration ) ) )	976.8044840191917	1.0	0.0	0.0	0.0	0.0	0.0	1.0	0.0	0.0	0.0	0.0	0.0	0.0
0	2.0	( get-max-one-of (( all-potential-farms ) ) (( compare-yeild ) ) )	1109.4980847211946	1.0	0.0	0.0	0.0	0.0	1.0	0.0	0.0	0.0	0.0	0.0	0.0	0.0
0	2.0	( get-min-one-of (( all-potential-farms ) ) (( subtract (( compare-distance ) ) (( compare-dryness ) ) ) ) )	2672.049213618637	1.0	-1.0	-1.0	0.0	0.0	0.0	0.0	0.0	0.0	0.0	0.0	0.0	0.0
0	2.0	( get-max-one-of (( all-potential-farms ) ) (( subtract (( compare-dryness ) ) (( compare-distance ) ) ) ) )	2671.166599072398	1.0	-1.0	1.0	0.0	0.0	0.0	0.0	0.0	0.0	0.0	0.0	0.0	0.0
0	2.0	( get-min-one-of (( potential-farms-near-best-performers ) ) (( desire-migration ) ) )	2673.5790618569713	0.0	0.0	0.0	0.0	0.0	0.0	-1.0	0.0	0.0	0.0	0.0	1.0	0.0
0	2.0	( get-min-one-of (( all-potential-farms ) ) (( subtract (( homophily-agricultural-productivity ) ) (( compare-distance ) ) ) ) )	2673.605243860805	1.0	-1.0	0.0	0.0	0.0	0.0	0.0	0.0	0.0	-1.0	0.0	0.0	0.0
0	2.0	( get-max-one-of (( all-potential-farms ) ) (( subtract (( compare-distance ) ) (( compare-dryness ) ) ) ) )	1076.7618121014514	1.0	1.0	-1.0	0.0	0.0	0.0	0.0	0.0	0.0	0.0	0.0	0.0	0.0
0	2.0	( get-max-one-of (( potential-family-farms ) ) (( homophily-agricultural-productivity ) ) )	1547.0778907346591	0.0	0.0	0.0	0.0	0.0	0.0	0.0	0.0	0.0	1.0	1.0	0.0	0.0
0	2.0	( get-max-one-of (( all-potential-farms ) ) (( subtract (( compare-distance ) ) (( compare-water-availability ) ) ) ) )	1691.6358946298096	1.0	1.0	0.0	0.0	-1.0	0.0	0.0	0.0	0.0	0.0	0.0	0.0	0.0
0	2.0	( get-min-one-of (( all-potential-farms ) ) (( desire-migration ) ) )	1282.784861151705	1.0	0.0	0.0	0.0	0.0	0.0	-1.0	0.0	0.0	0.0	0.0	0.0	0.0
0	2.0	( get-max-one-of (( all-potential-farms ) ) (( subtract (( compare-distance ) ) (( compare-dryness ) ) ) ) )	846.6492780366613	1.0	1.0	-1.0	0.0	0.0	0.0	0.0	0.0	0.0	0.0	0.0	0.0	0.0
0	2.0	( get-max-one-of (( all-potential-farms ) ) (( subtract (( compare-distance ) ) (( homophily-agricultural-productivity ) ) ) ) )	914.50259704388	1.0	1.0	0.0	0.0	0.0	0.0	0.0	0.0	0.0	-1.0	0.0	0.0	0.0
0	2.0	( get-min-one-of (( all-potential-farms ) ) (( compare-dryness ) ) )	1896.720854527623	1.0	0.0	-1.0	0.0	0.0	0.0	0.0	0.0	0.0	0.0	0.0	0.0	0.0
0	2.0	( get-max-one-of (( all-potential-farms ) ) (( compare-quality ) ) )	924.3365188068677	1.0	0.0	0.0	1.0	0.0	0.0	0.0	0.0	0.0	0.0	0.0	0.0	0.0
0	2.0	( get-max-one-of (( all-potential-farms ) ) (( compare-quality ) ) )	1405.551848919136	1.0	0.0	0.0	1.0	0.0	0.0	0.0	0.0	0.0	0.0	0.0	0.0	0.0
0	2.0	( get-max-one-of (( all-potential-farms ) ) (( subtract (( compare-distance ) ) (( compare-dryness ) ) ) ) )	1396.1590167312602	1.0	1.0	-1.0	0.0	0.0	0.0	0.0	0.0	0.0	0.0	0.0	0.0	0.0
0	2.0	( get-max-one-of (( all-potential-farms ) ) (( subtract (( compare-distance ) ) (( compare-dryness ) ) ) ) )	2980.142614037121	1.0	1.0	-1.0	0.0	0.0	0.0	0.0	0.0	0.0	0.0	0.0	0.0	0.0
0	2.0	( get-min-one-of (( potential-neighborhood-farms ) ) (( subtract (( homophily-agricultural-productivity ) ) (( homophily-agricultural-productivity ) ) ) ) )	1231.7572812855615	0.0	0.0	0.0	0.0	0.0	0.0	0.0	0.0	0.0	-2.0	0.0	0.0	1.0
0	2.0	( get-min-one-of (( potential-neighborhood-farms ) ) (( compare-yeild ) ) )	1776.5300447783013	0.0	0.0	0.0	0.0	0.0	-1.0	0.0	0.0	0.0	0.0	0.0	0.0	1.0
0	2.0	( get-max-one-of (( all-potential-farms ) ) (( homophily-agricultural-productivity ) ) )	1661.4975173017867	1.0	0.0	0.0	0.0	0.0	0.0	0.0	0.0	0.0	1.0	0.0	0.0	0.0
0	2.0	( get-max-one-of (( potential-family-farms ) ) (( subtract (( compare-distance ) ) (( compare-water-availability ) ) ) ) )	2665.3686424207817	0.0	1.0	0.0	0.0	-1.0	0.0	0.0	0.0	0.0	0.0	1.0	0.0	0.0
0	2.0	( get-max-one-of (( all-potential-farms ) ) (( subtract (( desire-migration ) ) (( compare-dryness ) ) ) ) )	994.255500361955	1.0	0.0	-1.0	0.0	0.0	0.0	1.0	0.0	0.0	0.0	0.0	0.0	0.0
0	2.0	( get-max-one-of (( potential-farms-near-best-performers ) ) (( compare-distance ) ) )	1592.7780761926638	0.0	1.0	0.0	0.0	0.0	0.0	0.0	0.0	0.0	0.0	0.0	1.0	0.0
0	2.0	( get-max-one-of (( all-potential-farms ) ) (( compare-distance ) ) )	1342.469738951311	1.0	1.0	0.0	0.0	0.0	0.0	0.0	0.0	0.0	0.0	0.0	0.0	0.0
0	2.0	( get-min-one-of (( potential-neighborhood-farms ) ) (( subtract (( compare-yeild ) ) (( homophily-agricultural-productivity ) ) ) ) )	925.9060427494792	0.0	0.0	0.0	0.0	0.0	-1.0	0.0	0.0	0.0	-1.0	0.0	0.0	1.0
0	2.0	( get-max-one-of (( all-potential-farms ) ) (( desire-migration ) ) )	1942.3907948711048	1.0	0.0	0.0	0.0	0.0	0.0	1.0	0.0	0.0	0.0	0.0	0.0	0.0
0	2.0	( get-max-one-of (( all-potential-farms ) ) (( subtract (( compare-distance ) ) (( compare-dryness ) ) ) ) )	2052.096001652943	1.0	1.0	-1.0	0.0	0.0	0.0	0.0	0.0	0.0	0.0	0.0	0.0	0.0
0	2.0	( get-max-one-of (( all-potential-farms ) ) (( subtract (( compare-distance ) ) (( compare-dryness ) ) ) ) )	1039.0101058218827	1.0	1.0	-1.0	0.0	0.0	0.0	0.0	0.0	0.0	0.0	0.0	0.0	0.0
0	2.0	( get-max-one-of (( all-potential-farms ) ) (( subtract (( compare-distance ) ) (( compare-dryness ) ) ) ) )	1201.5673098083178	1.0	1.0	-1.0	0.0	0.0	0.0	0.0	0.0	0.0	0.0	0.0	0.0	0.0
0	2.0	( get-max-one-of (( all-potential-farms ) ) (( subtract (( homophily-age ) ) (( compare-water-availability ) ) ) ) )	2668.0991360892112	1.0	0.0	0.0	0.0	-1.0	0.0	0.0	0.0	1.0	0.0	0.0	0.0	0.0
0	2.0	( get-max-one-of (( all-potential-farms ) ) (( subtract (( compare-distance ) ) (( compare-dryness ) ) ) ) )	910.5223775393996	1.0	1.0	-1.0	0.0	0.0	0.0	0.0	0.0	0.0	0.0	0.0	0.0	0.0
0	2.0	( get-min-one-of (( all-potential-farms ) ) (( desire-migration ) ) )	1174.5803505933502	1.0	0.0	0.0	0.0	0.0	0.0	-1.0	0.0	0.0	0.0	0.0	0.0	0.0
0	2.0	( get-min-one-of (( potential-neighborhood-farms ) ) (( homophily-agricultural-productivity ) ) )	2643.4695004860555	0.0	0.0	0.0	0.0	0.0	0.0	0.0	0.0	0.0	-1.0	0.0	0.0	1.0
0	2.0	( get-min-one-of (( all-potential-farms ) ) (( desire-migration ) ) )	891.4852775004199	1.0	0.0	0.0	0.0	0.0	0.0	-1.0	0.0	0.0	0.0	0.0	0.0	0.0
0	2.0	( get-max-one-of (( potential-family-farms ) ) (( compare-distance ) ) )	1118.5320737466602	0.0	1.0	0.0	0.0	0.0	0.0	0.0	0.0	0.0	0.0	1.0	0.0	0.0
0	2.0	( get-max-one-of (( all-potential-farms ) ) (( subtract (( compare-distance ) ) (( compare-dryness ) ) ) ) )	1285.5543551324465	1.0	1.0	-1.0	0.0	0.0	0.0	0.0	0.0	0.0	0.0	0.0	0.0	0.0
0	2.0	( get-max-one-of (( all-potential-farms ) ) (( desire-migration ) ) )	1332.5903346490245	1.0	0.0	0.0	0.0	0.0	0.0	1.0	0.0	0.0	0.0	0.0	0.0	0.0
0	2.0	( get-min-one-of (( potential-farms-near-best-performers ) ) (( subtract (( compare-dryness ) ) (( compare-distance ) ) ) ) )	2593.266665809747	0.0	-1.0	-1.0	0.0	0.0	0.0	0.0	0.0	0.0	0.0	0.0	1.0	0.0
0	2.0	( get-min-one-of (( potential-neighborhood-farms ) ) (( subtract (( compare-yeild ) ) (( homophily-agricultural-productivity ) ) ) ) )	1390.4919992578186	0.0	0.0	0.0	0.0	0.0	-1.0	0.0	0.0	0.0	-1.0	0.0	0.0	1.0
0	2.0	( get-max-one-of (( all-potential-farms ) ) (( subtract (( compare-distance ) ) (( compare-dryness ) ) ) ) )	1009.8613766255247	1.0	1.0	-1.0	0.0	0.0	0.0	0.0	0.0	0.0	0.0	0.0	0.0	0.0
0	2.0	( get-max-one-of (( potential-family-farms ) ) (( homophily-agricultural-productivity ) ) )	948.8851353035319	0.0	0.0	0.0	0.0	0.0	0.0	0.0	0.0	0.0	1.0	1.0	0.0	0.0
0	2.0	( get-min-one-of (( all-potential-farms ) ) (( desire-migration ) ) )	2672.423806210386	1.0	0.0	0.0	0.0	0.0	0.0	-1.0	0.0	0.0	0.0	0.0	0.0	0.0
0	2.0	( get-max-one-of (( all-potential-farms ) ) (( subtract (( compare-dryness ) ) (( compare-distance ) ) ) ) )	2667.8123997012963	1.0	-1.0	1.0	0.0	0.0	0.0	0.0	0.0	0.0	0.0	0.0	0.0	0.0
0	2.0	( get-max-one-of (( all-potential-farms ) ) (( subtract (( compare-distance ) ) (( homophily-agricultural-productivity ) ) ) ) )	1534.7006222713276	1.0	1.0	0.0	0.0	0.0	0.0	0.0	0.0	0.0	-1.0	0.0	0.0	0.0
0	2.0	( get-max-one-of (( all-potential-farms ) ) (( subtract (( compare-distance ) ) (( compare-dryness ) ) ) ) )	820.6351198919043	1.0	1.0	-1.0	0.0	0.0	0.0	0.0	0.0	0.0	0.0	0.0	0.0	0.0
0	2.0	( get-max-one-of (( all-potential-farms ) ) (( homophily-agricultural-productivity ) ) )	1759.9085203498496	1.0	0.0	0.0	0.0	0.0	0.0	0.0	0.0	0.0	1.0	0.0	0.0	0.0
0	2.0	( get-min-one-of (( all-potential-farms ) ) (( homophily-agricultural-productivity ) ) )	1761.7020179360632	1.0	0.0	0.0	0.0	0.0	0.0	0.0	0.0	0.0	-1.0	0.0	0.0	0.0
0	2.0	( get-min-one-of (( potential-family-farms ) ) (( homophily-agricultural-productivity ) ) )	1018.3624109323756	0.0	0.0	0.0	0.0	0.0	0.0	0.0	0.0	0.0	-1.0	1.0	0.0	0.0
0	2.0	( get-max-one-of (( all-potential-farms ) ) (( subtract (( compare-distance ) ) (( compare-dryness ) ) ) ) )	915.2486001081893	1.0	1.0	-1.0	0.0	0.0	0.0	0.0	0.0	0.0	0.0	0.0	0.0	0.0
0	2.0	( get-min-one-of (( all-potential-farms ) ) (( desire-migration ) ) )	1548.5451236563956	1.0	0.0	0.0	0.0	0.0	0.0	-1.0	0.0	0.0	0.0	0.0	0.0	0.0
0	2.0	( get-max-one-of (( all-potential-farms ) ) (( homophily-agricultural-productivity ) ) )	1065.217348713398	1.0	0.0	0.0	0.0	0.0	0.0	0.0	0.0	0.0	1.0	0.0	0.0	0.0
0	3.0	( get-max-one-of (( all-potential-farms ) ) (( subtract (( compare-distance ) ) (( compare-dryness ) ) ) ) )	2400.669698230056	1.0	1.0	-1.0	0.0	0.0	0.0	0.0	0.0	0.0	0.0	0.0	0.0	0.0
0	3.0	( get-max-one-of (( all-potential-farms ) ) (( subtract (( compare-distance ) ) (( compare-dryness ) ) ) ) )	1048.4183325371612	1.0	1.0	-1.0	0.0	0.0	0.0	0.0	0.0	0.0	0.0	0.0	0.0	0.0
0	3.0	( get-min-one-of (( all-potential-farms ) ) (( desire-migration ) ) )	1965.0114503483185	1.0	0.0	0.0	0.0	0.0	0.0	-1.0	0.0	0.0	0.0	0.0	0.0	0.0
0	3.0	( get-min-one-of (( all-potential-farms ) ) (( desire-migration ) ) )	906.0794667135975	1.0	0.0	0.0	0.0	0.0	0.0	-1.0	0.0	0.0	0.0	0.0	0.0	0.0
0	3.0	( get-min-one-of (( all-potential-farms ) ) (( subtract (( compare-yeild ) ) (( homophily-agricultural-productivity ) ) ) ) )	1060.3475845212276	1.0	0.0	0.0	0.0	0.0	-1.0	0.0	0.0	0.0	-1.0	0.0	0.0	0.0
0	3.0	( get-min-one-of (( potential-neighborhood-farms ) ) (( desire-migration ) ) )	973.6811593124313	0.0	0.0	0.0	0.0	0.0	0.0	-1.0	0.0	0.0	0.0	0.0	0.0	1.0
0	3.0	( get-max-one-of (( potential-neighborhood-farms ) ) (( subtract (( desire-migration ) ) (( compare-dryness ) ) ) ) )	1048.8174292983513	0.0	0.0	-1.0	0.0	0.0	0.0	1.0	0.0	0.0	0.0	0.0	0.0	1.0
0	3.0	( get-min-one-of (( all-potential-farms ) ) (( subtract (( compare-yeild ) ) (( homophily-agricultural-productivity ) ) ) ) )	1132.7682905166432	1.0	0.0	0.0	0.0	0.0	-1.0	0.0	0.0	0.0	-1.0	0.0	0.0	0.0
0	3.0	( get-max-one-of (( all-potential-farms ) ) (( subtract (( homophily-agricultural-productivity ) ) (( compare-dryness ) ) ) ) )	1186.2841143672108	1.0	0.0	-1.0	0.0	0.0	0.0	0.0	0.0	0.0	1.0	0.0	0.0	0.0
0	3.0	( get-max-one-of (( all-potential-farms ) ) (( subtract (( compare-distance ) ) (( desire-migration ) ) ) ) )	1331.5291960749496	1.0	1.0	0.0	0.0	0.0	0.0	-1.0	0.0	0.0	0.0	0.0	0.0	0.0
0	3.0	( get-max-one-of (( all-potential-farms ) ) (( subtract (( compare-distance ) ) (( subtract (( compare-distance ) ) (( homophily-agricultural-productivity ) ) ) ) ) ) )	2665.2131246862805	1.0	0.0	0.0	0.0	0.0	0.0	0.0	0.0	0.0	-1.0	0.0	0.0	0.0
0	3.0	( get-max-one-of (( all-potential-farms ) ) (( compare-dryness ) ) )	1610.204334859398	1.0	0.0	1.0	0.0	0.0	0.0	0.0	0.0	0.0	0.0	0.0	0.0	0.0
0	3.0	( get-min-one-of (( potential-neighborhood-farms ) ) (( subtract (( homophily-agricultural-productivity ) ) (( homophily-agricultural-productivity ) ) ) ) )	992.2837295854443	0.0	0.0	0.0	0.0	0.0	0.0	0.0	0.0	0.0	-2.0	0.0	0.0	1.0
0	3.0	( get-max-one-of (( all-potential-farms ) ) (( subtract (( compare-distance ) ) (( compare-dryness ) ) ) ) )	1167.7889364093166	1.0	1.0	-1.0	0.0	0.0	0.0	0.0	0.0	0.0	0.0	0.0	0.0	0.0
0	3.0	( get-min-one-of (( potential-family-farms ) ) (( homophily-agricultural-productivity ) ) )	1671.8289386178226	0.0	0.0	0.0	0.0	0.0	0.0	0.0	0.0	0.0	-1.0	1.0	0.0	0.0
0	3.0	( get-min-one-of (( potential-family-farms ) ) (( homophily-agricultural-productivity ) ) )	1826.8817695734986	0.0	0.0	0.0	0.0	0.0	0.0	0.0	0.0	0.0	-1.0	1.0	0.0	0.0
0	3.0	( get-min-one-of (( potential-family-farms ) ) (( homophily-agricultural-productivity ) ) )	1065.0492946338218	0.0	0.0	0.0	0.0	0.0	0.0	0.0	0.0	0.0	-1.0	1.0	0.0	0.0
0	3.0	( get-max-one-of (( all-potential-farms ) ) (( subtract (( compare-distance ) ) (( compare-dryness ) ) ) ) )	1314.5497327982682	1.0	1.0	-1.0	0.0	0.0	0.0	0.0	0.0	0.0	0.0	0.0	0.0	0.0
0	3.0	( get-min-one-of (( all-potential-farms ) ) (( compare-dryness ) ) )	1244.9325282921961	1.0	0.0	-1.0	0.0	0.0	0.0	0.0	0.0	0.0	0.0	0.0	0.0	0.0
0	3.0	( get-max-one-of (( all-potential-farms ) ) (( subtract (( compare-distance ) ) (( desire-migration ) ) ) ) )	832.1219862496122	1.0	1.0	0.0	0.0	0.0	0.0	-1.0	0.0	0.0	0.0	0.0	0.0	0.0
0	3.0	( get-max-one-of (( all-potential-farms ) ) (( subtract (( compare-distance ) ) (( compare-dryness ) ) ) ) )	1989.9449741136082	1.0	1.0	-1.0	0.0	0.0	0.0	0.0	0.0	0.0	0.0	0.0	0.0	0.0
0	3.0	( get-max-one-of (( potential-family-farms ) ) (( homophily-agricultural-productivity ) ) )	1485.8802105149664	0.0	0.0	0.0	0.0	0.0	0.0	0.0	0.0	0.0	1.0	1.0	0.0	0.0
0	3.0	( get-min-one-of (( potential-neighborhood-farms ) ) (( compare-quality ) ) )	2671.056719727229	0.0	0.0	0.0	-1.0	0.0	0.0	0.0	0.0	0.0	0.0	0.0	0.0	1.0
0	3.0	( get-max-one-of (( all-potential-farms ) ) (( subtract (( compare-distance ) ) (( compare-dryness ) ) ) ) )	2125.5415780454628	1.0	1.0	-1.0	0.0	0.0	0.0	0.0	0.0	0.0	0.0	0.0	0.0	0.0
0	3.0	( get-max-one-of (( all-potential-farms ) ) (( homophily-agricultural-productivity ) ) )	1210.7047534390852	1.0	0.0	0.0	0.0	0.0	0.0	0.0	0.0	0.0	1.0	0.0	0.0	0.0
0	3.0	( get-max-one-of (( potential-family-farms ) ) (( compare-quality ) ) )	1188.9684604731958	0.0	0.0	0.0	1.0	0.0	0.0	0.0	0.0	0.0	0.0	1.0	0.0	0.0
0	3.0	( get-max-one-of (( all-potential-farms ) ) (( subtract (( compare-distance ) ) (( compare-dryness ) ) ) ) )	1424.1450066618918	1.0	1.0	-1.0	0.0	0.0	0.0	0.0	0.0	0.0	0.0	0.0	0.0	0.0
0	3.0	( get-max-one-of (( all-potential-farms ) ) (( subtract (( compare-distance ) ) (( compare-dryness ) ) ) ) )	999.9334977887278	1.0	1.0	-1.0	0.0	0.0	0.0	0.0	0.0	0.0	0.0	0.0	0.0	0.0
0	3.0	( get-max-one-of (( all-potential-farms ) ) (( subtract (( compare-distance ) ) (( compare-dryness ) ) ) ) )	1474.3812261420042	1.0	1.0	-1.0	0.0	0.0	0.0	0.0	0.0	0.0	0.0	0.0	0.0	0.0
0	3.0	( get-min-one-of (( potential-family-farms ) ) (( homophily-agricultural-productivity ) ) )	1284.003894075092	0.0	0.0	0.0	0.0	0.0	0.0	0.0	0.0	0.0	-1.0	1.0	0.0	0.0
0	3.0	( get-max-one-of (( all-potential-farms ) ) (( subtract (( compare-distance ) ) (( compare-dryness ) ) ) ) )	1387.4790088502234	1.0	1.0	-1.0	0.0	0.0	0.0	0.0	0.0	0.0	0.0	0.0	0.0	0.0
0	3.0	( get-min-one-of (( all-potential-farms ) ) (( desire-migration ) ) )	1349.3313158746453	1.0	0.0	0.0	0.0	0.0	0.0	-1.0	0.0	0.0	0.0	0.0	0.0	0.0
0	3.0	( get-max-one-of (( all-potential-farms ) ) (( subtract (( desire-migration ) ) (( compare-dryness ) ) ) ) )	1630.295678703711	1.0	0.0	-1.0	0.0	0.0	0.0	1.0	0.0	0.0	0.0	0.0	0.0	0.0
0	3.0	( get-min-one-of (( all-potential-farms ) ) (( desire-migration ) ) )	1579.3926047693128	1.0	0.0	0.0	0.0	0.0	0.0	-1.0	0.0	0.0	0.0	0.0	0.0	0.0
0	3.0	( get-max-one-of (( all-potential-farms ) ) (( subtract (( compare-distance ) ) (( compare-dryness ) ) ) ) )	1257.6796094395418	1.0	1.0	-1.0	0.0	0.0	0.0	0.0	0.0	0.0	0.0	0.0	0.0	0.0
0	3.0	( get-max-one-of (( all-potential-farms ) ) (( subtract (( compare-distance ) ) (( compare-dryness ) ) ) ) )	968.2633939171718	1.0	1.0	-1.0	0.0	0.0	0.0	0.0	0.0	0.0	0.0	0.0	0.0	0.0
0	3.0	( get-min-one-of (( all-potential-farms ) ) (( desire-migration ) ) )	861.4365908179193	1.0	0.0	0.0	0.0	0.0	0.0	-1.0	0.0	0.0	0.0	0.0	0.0	0.0
0	3.0	( get-max-one-of (( all-potential-farms ) ) (( subtract (( compare-distance ) ) (( compare-dryness ) ) ) ) )	2666.5258296142565	1.0	1.0	-1.0	0.0	0.0	0.0	0.0	0.0	0.0	0.0	0.0	0.0	0.0
0	3.0	( get-min-one-of (( all-potential-farms ) ) (( subtract (( compare-distance ) ) (( compare-dryness ) ) ) ) )	2673.288985500817	1.0	-1.0	-1.0	0.0	0.0	0.0	0.0	0.0	0.0	0.0	0.0	0.0	0.0
0	3.0	( get-max-one-of (( all-potential-farms ) ) (( desire-migration ) ) )	945.5009254358257	1.0	0.0	0.0	0.0	0.0	0.0	1.0	0.0	0.0	0.0	0.0	0.0	0.0
0	3.0	( get-min-one-of (( all-potential-farms ) ) (( compare-dryness ) ) )	1180.0800820283341	1.0	0.0	-1.0	0.0	0.0	0.0	0.0	0.0	0.0	0.0	0.0	0.0	0.0
0	3.0	( get-max-one-of (( all-potential-farms ) ) (( subtract (( compare-distance ) ) (( desire-migration ) ) ) ) )	1262.0495235924768	1.0	1.0	0.0	0.0	0.0	0.0	-1.0	0.0	0.0	0.0	0.0	0.0	0.0
0	3.0	( get-max-one-of (( potential-neighborhood-farms ) ) (( subtract (( compare-distance ) ) (( compare-dryness ) ) ) ) )	1467.3551035792252	0.0	1.0	-1.0	0.0	0.0	0.0	0.0	0.0	0.0	0.0	0.0	0.0	1.0
0	3.0	( get-max-one-of (( all-potential-farms ) ) (( subtract (( compare-distance ) ) (( compare-dryness ) ) ) ) )	1094.1841709694038	1.0	1.0	-1.0	0.0	0.0	0.0	0.0	0.0	0.0	0.0	0.0	0.0	0.0
0	3.0	( get-min-one-of (( potential-neighborhood-farms ) ) (( combine (( compare-yeild ) ) (( desire-migration ) ) ) ) )	1433.3495735514057	0.0	0.0	0.0	0.0	0.0	-1.0	1.0	0.0	0.0	0.0	0.0	0.0	1.0
0	3.0	( get-max-one-of (( all-potential-farms ) ) (( desire-migration ) ) )	1097.4889521084033	1.0	0.0	0.0	0.0	0.0	0.0	1.0	0.0	0.0	0.0	0.0	0.0	0.0
0	3.0	( get-max-one-of (( all-potential-farms ) ) (( subtract (( compare-distance ) ) (( compare-dryness ) ) ) ) )	2238.087799886323	1.0	1.0	-1.0	0.0	0.0	0.0	0.0	0.0	0.0	0.0	0.0	0.0	0.0
0	3.0	( get-max-one-of (( all-potential-farms ) ) (( subtract (( compare-distance ) ) (( compare-dryness ) ) ) ) )	1151.5711007141492	1.0	1.0	-1.0	0.0	0.0	0.0	0.0	0.0	0.0	0.0	0.0	0.0	0.0
0	3.0	( get-max-one-of (( all-potential-farms ) ) (( compare-quality ) ) )	1534.7924941176911	1.0	0.0	0.0	1.0	0.0	0.0	0.0	0.0	0.0	0.0	0.0	0.0	0.0
0	3.0	( get-max-one-of (( potential-family-farms ) ) (( homophily-agricultural-productivity ) ) )	1456.7796676230735	0.0	0.0	0.0	0.0	0.0	0.0	0.0	0.0	0.0	1.0	1.0	0.0	0.0
0	4.0	( get-max-one-of (( all-potential-farms ) ) (( subtract (( subtract (( desire-social-presence ) ) (( homophily-agricultural-productivity ) ) ) ) (( desire-migration ) ) ) ) )	1796.7904719248702	1.0	0.0	0.0	0.0	0.0	0.0	-1.0	1.0	0.0	-1.0	0.0	0.0	0.0
0	4.0	( get-max-one-of (( all-potential-farms ) ) (( compare-dryness ) ) )	1192.1979701375105	1.0	0.0	1.0	0.0	0.0	0.0	0.0	0.0	0.0	0.0	0.0	0.0	0.0
0	4.0	( get-max-one-of (( potential-family-farms ) ) (( subtract (( compare-distance ) ) (( compare-dryness ) ) ) ) )	970.3051066546036	0.0	1.0	-1.0	0.0	0.0	0.0	0.0	0.0	0.0	0.0	1.0	0.0	0.0
0	4.0	( get-min-one-of (( all-potential-farms ) ) (( combine (( compare-distance ) ) (( desire-migration ) ) ) ) )	1815.49332138678	1.0	-1.0	0.0	0.0	0.0	0.0	1.0	0.0	0.0	0.0	0.0	0.0	0.0
0	4.0	( get-min-one-of (( all-potential-farms ) ) (( desire-migration ) ) )	1426.7130054779775	1.0	0.0	0.0	0.0	0.0	0.0	-1.0	0.0	0.0	0.0	0.0	0.0	0.0
0	4.0	( get-min-one-of (( potential-neighborhood-farms ) ) (( desire-migration ) ) )	1355.8406986073228	0.0	0.0	0.0	0.0	0.0	0.0	-1.0	0.0	0.0	0.0	0.0	0.0	1.0
0	4.0	( get-max-one-of (( all-potential-farms ) ) (( subtract (( compare-distance ) ) (( compare-dryness ) ) ) ) )	1515.0333329666364	1.0	1.0	-1.0	0.0	0.0	0.0	0.0	0.0	0.0	0.0	0.0	0.0	0.0
0	4.0	( get-max-one-of (( all-potential-farms ) ) (( subtract (( compare-distance ) ) (( compare-dryness ) ) ) ) )	1207.1669312899514	1.0	1.0	-1.0	0.0	0.0	0.0	0.0	0.0	0.0	0.0	0.0	0.0	0.0
0	4.0	( get-max-one-of (( all-potential-farms ) ) (( subtract (( desire-migration ) ) (( compare-dryness ) ) ) ) )	965.8814627064752	1.0	0.0	-1.0	0.0	0.0	0.0	1.0	0.0	0.0	0.0	0.0	0.0	0.0
0	4.0	( get-min-one-of (( all-potential-farms ) ) (( compare-distance ) ) )	2645.161242722265	1.0	-1.0	0.0	0.0	0.0	0.0	0.0	0.0	0.0	0.0	0.0	0.0	0.0
0	4.0	( get-max-one-of (( all-potential-farms ) ) (( desire-migration ) ) )	1655.0407849959463	1.0	0.0	0.0	0.0	0.0	0.0	1.0	0.0	0.0	0.0	0.0	0.0	0.0
0	4.0	( get-max-one-of (( all-potential-farms ) ) (( subtract (( compare-distance ) ) (( compare-dryness ) ) ) ) )	1011.1696197967976	1.0	1.0	-1.0	0.0	0.0	0.0	0.0	0.0	0.0	0.0	0.0	0.0	0.0
0	4.0	( get-max-one-of (( all-potential-farms ) ) (( desire-migration ) ) )	983.6228952195047	1.0	0.0	0.0	0.0	0.0	0.0	1.0	0.0	0.0	0.0	0.0	0.0	0.0
0	4.0	( get-min-one-of (( all-potential-farms ) ) (( desire-migration ) ) )	823.9660187167913	1.0	0.0	0.0	0.0	0.0	0.0	-1.0	0.0	0.0	0.0	0.0	0.0	0.0
0	4.0	( get-min-one-of (( potential-neighborhood-farms ) ) (( desire-migration ) ) )	958.959853174262	0.0	0.0	0.0	0.0	0.0	0.0	-1.0	0.0	0.0	0.0	0.0	0.0	1.0
0	4.0	( get-max-one-of (( all-potential-farms ) ) (( subtract (( compare-distance ) ) (( desire-migration ) ) ) ) )	2672.4864826599232	1.0	1.0	0.0	0.0	0.0	0.0	-1.0	0.0	0.0	0.0	0.0	0.0	0.0
0	4.0	( get-min-one-of (( all-potential-farms ) ) (( desire-migration ) ) )	1503.6695115616308	1.0	0.0	0.0	0.0	0.0	0.0	-1.0	0.0	0.0	0.0	0.0	0.0	0.0
0	4.0	( get-max-one-of (( potential-family-farms ) ) (( homophily-age ) ) )	2669.622632508195	0.0	0.0	0.0	0.0	0.0	0.0	0.0	0.0	1.0	0.0	1.0	0.0	0.0
0	4.0	( get-min-one-of (( potential-neighborhood-farms ) ) (( subtract (( homophily-agricultural-productivity ) ) (( homophily-agricultural-productivity ) ) ) ) )	2673.4891060185737	0.0	0.0	0.0	0.0	0.0	0.0	0.0	0.0	0.0	-2.0	0.0	0.0	1.0
0	4.0	( get-max-one-of (( all-potential-farms ) ) (( subtract (( compare-distance ) ) (( desire-migration ) ) ) ) )	883.0260471809427	1.0	1.0	0.0	0.0	0.0	0.0	-1.0	0.0	0.0	0.0	0.0	0.0	0.0
0	4.0	( get-min-one-of (( all-potential-farms ) ) (( desire-migration ) ) )	2672.085515098646	1.0	0.0	0.0	0.0	0.0	0.0	-1.0	0.0	0.0	0.0	0.0	0.0	0.0
0	4.0	( get-min-one-of (( potential-neighborhood-farms ) ) (( subtract (( compare-yeild ) ) (( homophily-agricultural-productivity ) ) ) ) )	1241.3279179974961	0.0	0.0	0.0	0.0	0.0	-1.0	0.0	0.0	0.0	-1.0	0.0	0.0	1.0
0	4.0	( get-max-one-of (( potential-neighborhood-farms ) ) (( subtract (( desire-migration ) ) (( compare-dryness ) ) ) ) )	899.0912078315533	0.0	0.0	-1.0	0.0	0.0	0.0	1.0	0.0	0.0	0.0	0.0	0.0	1.0
0	4.0	( get-min-one-of (( potential-neighborhood-farms ) ) (( subtract (( homophily-agricultural-productivity ) ) (( homophily-agricultural-productivity ) ) ) ) )	2157.2992374726323	0.0	0.0	0.0	0.0	0.0	0.0	0.0	0.0	0.0	-2.0	0.0	0.0	1.0
0	4.0	( get-max-one-of (( all-potential-farms ) ) (( subtract (( desire-migration ) ) (( compare-dryness ) ) ) ) )	1016.9351011741117	1.0	0.0	-1.0	0.0	0.0	0.0	1.0	0.0	0.0	0.0	0.0	0.0	0.0
0	4.0	( get-min-one-of (( potential-neighborhood-farms ) ) (( desire-migration ) ) )	1110.7416441279215	0.0	0.0	0.0	0.0	0.0	0.0	-1.0	0.0	0.0	0.0	0.0	0.0	1.0
0	4.0	( get-max-one-of (( all-potential-farms ) ) (( subtract (( compare-distance ) ) (( homophily-agricultural-productivity ) ) ) ) )	2669.411171026299	1.0	1.0	0.0	0.0	0.0	0.0	0.0	0.0	0.0	-1.0	0.0	0.0	0.0
0	4.0	( get-min-one-of (( potential-neighborhood-farms ) ) (( subtract (( desire-migration ) ) (( homophily-agricultural-productivity ) ) ) ) )	1419.4942761420346	0.0	0.0	0.0	0.0	0.0	0.0	-1.0	0.0	0.0	-1.0	0.0	0.0	1.0
0	4.0	( get-max-one-of (( all-potential-farms ) ) (( desire-migration ) ) )	1736.4601924605124	1.0	0.0	0.0	0.0	0.0	0.0	1.0	0.0	0.0	0.0	0.0	0.0	0.0
0	4.0	( get-min-one-of (( potential-neighborhood-farms ) ) (( desire-migration ) ) )	2659.6544888387302	0.0	0.0	0.0	0.0	0.0	0.0	-1.0	0.0	0.0	0.0	0.0	0.0	1.0
0	4.0	( get-max-one-of (( potential-neighborhood-farms ) ) (( subtract (( homophily-age ) ) (( homophily-agricultural-productivity ) ) ) ) )	1274.1043913274934	0.0	0.0	0.0	0.0	0.0	0.0	0.0	0.0	1.0	-1.0	0.0	0.0	1.0
0	4.0	( get-min-one-of (( all-potential-farms ) ) (( subtract (( homophily-agricultural-productivity ) ) (( homophily-agricultural-productivity ) ) ) ) )	989.0722926055499	1.0	0.0	0.0	0.0	0.0	0.0	0.0	0.0	0.0	-2.0	0.0	0.0	0.0
0	4.0	( get-max-one-of (( all-potential-farms ) ) (( compare-distance ) ) )	1820.5287693414816	1.0	1.0	0.0	0.0	0.0	0.0	0.0	0.0	0.0	0.0	0.0	0.0	0.0
0	4.0	( get-max-one-of (( all-potential-farms ) ) (( subtract (( subtract (( compare-distance ) ) (( desire-migration ) ) ) ) (( desire-migration ) ) ) ) )	1081.1230272267821	1.0	1.0	0.0	0.0	0.0	0.0	-2.0	0.0	0.0	0.0	0.0	0.0	0.0
0	4.0	( get-min-one-of (( all-potential-farms ) ) (( desire-migration ) ) )	949.3476707718828	1.0	0.0	0.0	0.0	0.0	0.0	-1.0	0.0	0.0	0.0	0.0	0.0	0.0
0	4.0	( get-min-one-of (( all-potential-farms ) ) (( desire-migration ) ) )	1254.3380724509634	1.0	0.0	0.0	0.0	0.0	0.0	-1.0	0.0	0.0	0.0	0.0	0.0	0.0
0	4.0	( get-max-one-of (( all-potential-farms ) ) (( subtract (( compare-distance ) ) (( compare-dryness ) ) ) ) )	2545.556913525993	1.0	1.0	-1.0	0.0	0.0	0.0	0.0	0.0	0.0	0.0	0.0	0.0	0.0
0	4.0	( get-min-one-of (( all-potential-farms ) ) (( desire-migration ) ) )	1352.6492523932425	1.0	0.0	0.0	0.0	0.0	0.0	-1.0	0.0	0.0	0.0	0.0	0.0	0.0
0	4.0	( get-min-one-of (( all-potential-farms ) ) (( desire-migration ) ) )	1119.8339162572292	1.0	0.0	0.0	0.0	0.0	0.0	-1.0	0.0	0.0	0.0	0.0	0.0	0.0
0	4.0	( get-max-one-of (( all-potential-farms ) ) (( desire-migration ) ) )	1117.8604564076857	1.0	0.0	0.0	0.0	0.0	0.0	1.0	0.0	0.0	0.0	0.0	0.0	0.0
0	4.0	( get-min-one-of (( potential-neighborhood-farms ) ) (( subtract (( desire-migration ) ) (( homophily-agricultural-productivity ) ) ) ) )	2672.4108965501546	0.0	0.0	0.0	0.0	0.0	0.0	-1.0	0.0	0.0	-1.0	0.0	0.0	1.0
0	4.0	( get-max-one-of (( all-potential-farms ) ) (( compare-yeild ) ) )	2672.7319356792973	1.0	0.0	0.0	0.0	0.0	1.0	0.0	0.0	0.0	0.0	0.0	0.0	0.0
0	4.0	( get-min-one-of (( potential-neighborhood-farms ) ) (( desire-migration ) ) )	1418.431528132394	0.0	0.0	0.0	0.0	0.0	0.0	-1.0	0.0	0.0	0.0	0.0	0.0	1.0
0	4.0	( get-max-one-of (( all-potential-farms ) ) (( subtract (( compare-distance ) ) (( compare-dryness ) ) ) ) )	965.1025852208674	1.0	1.0	-1.0	0.0	0.0	0.0	0.0	0.0	0.0	0.0	0.0	0.0	0.0
0	4.0	( get-max-one-of (( all-potential-farms ) ) (( desire-migration ) ) )	887.247992389952	1.0	0.0	0.0	0.0	0.0	0.0	1.0	0.0	0.0	0.0	0.0	0.0	0.0
0	4.0	( get-max-one-of (( all-potential-farms ) ) (( subtract (( compare-distance ) ) (( compare-dryness ) ) ) ) )	1126.6254923442834	1.0	1.0	-1.0	0.0	0.0	0.0	0.0	0.0	0.0	0.0	0.0	0.0	0.0
0	4.0	( get-min-one-of (( all-potential-farms ) ) (( desire-migration ) ) )	1268.5893740686927	1.0	0.0	0.0	0.0	0.0	0.0	-1.0	0.0	0.0	0.0	0.0	0.0	0.0
0	4.0	( get-max-one-of (( all-potential-farms ) ) (( subtract (( compare-distance ) ) (( desire-migration ) ) ) ) )	1182.8347306365345	1.0	1.0	0.0	0.0	0.0	0.0	-1.0	0.0	0.0	0.0	0.0	0.0	0.0
0	4.0	( get-max-one-of (( potential-neighborhood-farms ) ) (( subtract (( compare-distance ) ) (( desire-migration ) ) ) ) )	1293.3746556972587	0.0	1.0	0.0	0.0	0.0	0.0	-1.0	0.0	0.0	0.0	0.0	0.0	1.0
0	4.0	( get-min-one-of (( all-potential-farms ) ) (( combine (( compare-distance ) ) (( compare-yeild ) ) ) ) )	2611.962480588113	1.0	-1.0	0.0	0.0	0.0	1.0	0.0	0.0	0.0	0.0	0.0	0.0	0.0
0	5.0	( get-max-one-of (( all-potential-farms ) ) (( desire-migration ) ) )	2666.940944228049	1.0	0.0	0.0	0.0	0.0	0.0	1.0	0.0	0.0	0.0	0.0	0.0	0.0
0	5.0	( get-max-one-of (( all-potential-farms ) ) (( subtract (( subtract (( compare-distance ) ) (( desire-migration ) ) ) ) (( desire-migration ) ) ) ) )	1003.860548084246	1.0	1.0	0.0	0.0	0.0	0.0	-2.0	0.0	0.0	0.0	0.0	0.0	0.0
0	5.0	( get-max-one-of (( all-potential-farms ) ) (( subtract (( compare-distance ) ) (( desire-migration ) ) ) ) )	916.3547348052497	1.0	1.0	0.0	0.0	0.0	0.0	-1.0	0.0	0.0	0.0	0.0	0.0	0.0
0	5.0	( get-max-one-of (( all-potential-farms ) ) (( subtract (( compare-distance ) ) (( desire-migration ) ) ) ) )	1309.3544210793332	1.0	1.0	0.0	0.0	0.0	0.0	-1.0	0.0	0.0	0.0	0.0	0.0	0.0
0	5.0	( get-max-one-of (( all-potential-farms ) ) (( subtract (( desire-migration ) ) (( compare-dryness ) ) ) ) )	1040.3230267565934	1.0	0.0	-1.0	0.0	0.0	0.0	1.0	0.0	0.0	0.0	0.0	0.0	0.0
0	5.0	( get-max-one-of (( all-potential-farms ) ) (( desire-migration ) ) )	1119.9513382285866	1.0	0.0	0.0	0.0	0.0	0.0	1.0	0.0	0.0	0.0	0.0	0.0	0.0
0	5.0	( get-max-one-of (( all-potential-farms ) ) (( subtract (( compare-distance ) ) (( desire-migration ) ) ) ) )	1451.059957410443	1.0	1.0	0.0	0.0	0.0	0.0	-1.0	0.0	0.0	0.0	0.0	0.0	0.0
0	5.0	( get-max-one-of (( all-potential-farms ) ) (( subtract (( desire-migration ) ) (( compare-dryness ) ) ) ) )	1011.9555326198877	1.0	0.0	-1.0	0.0	0.0	0.0	1.0	0.0	0.0	0.0	0.0	0.0	0.0
0	5.0	( get-max-one-of (( potential-neighborhood-farms ) ) (( desire-migration ) ) )	1077.5031322460277	0.0	0.0	0.0	0.0	0.0	0.0	1.0	0.0	0.0	0.0	0.0	0.0	1.0
0	5.0	( get-max-one-of (( all-potential-farms ) ) (( subtract (( desire-migration ) ) (( compare-dryness ) ) ) ) )	932.0670576734273	1.0	0.0	-1.0	0.0	0.0	0.0	1.0	0.0	0.0	0.0	0.0	0.0	0.0
0	5.0	( get-max-one-of (( potential-neighborhood-farms ) ) (( subtract (( desire-migration ) ) (( compare-dryness ) ) ) ) )	946.9139348430778	0.0	0.0	-1.0	0.0	0.0	0.0	1.0	0.0	0.0	0.0	0.0	0.0	1.0
0	5.0	( get-max-one-of (( potential-family-farms ) ) (( subtract (( compare-distance ) ) (( compare-dryness ) ) ) ) )	902.373536846023	0.0	1.0	-1.0	0.0	0.0	0.0	0.0	0.0	0.0	0.0	1.0	0.0	0.0
0	5.0	( get-max-one-of (( all-potential-farms ) ) (( desire-migration ) ) )	1094.3121126991157	1.0	0.0	0.0	0.0	0.0	0.0	1.0	0.0	0.0	0.0	0.0	0.0	0.0
0	5.0	( get-max-one-of (( all-potential-farms ) ) (( desire-migration ) ) )	908.8426706531774	1.0	0.0	0.0	0.0	0.0	0.0	1.0	0.0	0.0	0.0	0.0	0.0	0.0
0	5.0	( get-min-one-of (( all-potential-farms ) ) (( desire-migration ) ) )	2673.268037440314	1.0	0.0	0.0	0.0	0.0	0.0	-1.0	0.0	0.0	0.0	0.0	0.0	0.0
0	5.0	( get-min-one-of (( all-potential-farms ) ) (( subtract (( homophily-agricultural-productivity ) ) (( homophily-agricultural-productivity ) ) ) ) )	2649.063041907459	1.0	0.0	0.0	0.0	0.0	0.0	0.0	0.0	0.0	-2.0	0.0	0.0	0.0
0	5.0	( get-min-one-of (( potential-neighborhood-farms ) ) (( desire-migration ) ) )	1546.2952499442008	0.0	0.0	0.0	0.0	0.0	0.0	-1.0	0.0	0.0	0.0	0.0	0.0	1.0
0	5.0	( get-min-one-of (( potential-neighborhood-farms ) ) (( compare-quality ) ) )	965.2621405607906	0.0	0.0	0.0	-1.0	0.0	0.0	0.0	0.0	0.0	0.0	0.0	0.0	1.0
0	5.0	( get-max-one-of (( all-potential-farms ) ) (( subtract (( compare-dryness ) ) (( desire-migration ) ) ) ) )	1731.953810007644	1.0	0.0	1.0	0.0	0.0	0.0	-1.0	0.0	0.0	0.0	0.0	0.0	0.0
0	5.0	( get-max-one-of (( all-potential-farms ) ) (( subtract (( compare-distance ) ) (( compare-distance ) ) ) ) )	1049.644225440221	1.0	0.0	0.0	0.0	0.0	0.0	0.0	0.0	0.0	0.0	0.0	0.0	0.0
0	5.0	( get-max-one-of (( all-potential-farms ) ) (( subtract (( desire-migration ) ) (( desire-migration ) ) ) ) )	1671.3138544271105	1.0	0.0	0.0	0.0	0.0	0.0	0.0	0.0	0.0	0.0	0.0	0.0	0.0
0	5.0	( get-max-one-of (( all-potential-farms ) ) (( compare-distance ) ) )	1094.056214277859	1.0	1.0	0.0	0.0	0.0	0.0	0.0	0.0	0.0	0.0	0.0	0.0	0.0
0	5.0	( get-max-one-of (( all-potential-farms ) ) (( subtract (( compare-distance ) ) (( compare-dryness ) ) ) ) )	904.6684475541292	1.0	1.0	-1.0	0.0	0.0	0.0	0.0	0.0	0.0	0.0	0.0	0.0	0.0
0	5.0	( get-max-one-of (( all-potential-farms ) ) (( subtract (( compare-distance ) ) (( desire-migration ) ) ) ) )	1589.1935061533566	1.0	1.0	0.0	0.0	0.0	0.0	-1.0	0.0	0.0	0.0	0.0	0.0	0.0
0	5.0	( get-min-one-of (( potential-neighborhood-farms ) ) (( desire-migration ) ) )	1044.1810187893677	0.0	0.0	0.0	0.0	0.0	0.0	-1.0	0.0	0.0	0.0	0.0	0.0	1.0
0	5.0	( get-max-one-of (( all-potential-farms ) ) (( desire-migration ) ) )	1703.1602977993591	1.0	0.0	0.0	0.0	0.0	0.0	1.0	0.0	0.0	0.0	0.0	0.0	0.0
0	5.0	( get-max-one-of (( potential-family-farms ) ) (( subtract (( compare-distance ) ) (( compare-dryness ) ) ) ) )	904.6463397372487	0.0	1.0	-1.0	0.0	0.0	0.0	0.0	0.0	0.0	0.0	1.0	0.0	0.0
0	5.0	( get-max-one-of (( all-potential-farms ) ) (( subtract (( compare-distance ) ) (( desire-migration ) ) ) ) )	1404.0462955330217	1.0	1.0	0.0	0.0	0.0	0.0	-1.0	0.0	0.0	0.0	0.0	0.0	0.0
0	5.0	( get-max-one-of (( potential-neighborhood-farms ) ) (( subtract (( desire-migration ) ) (( compare-dryness ) ) ) ) )	1101.613362300947	0.0	0.0	-1.0	0.0	0.0	0.0	1.0	0.0	0.0	0.0	0.0	0.0	1.0
0	5.0	( get-max-one-of (( all-potential-farms ) ) (( desire-migration ) ) )	2668.376472688964	1.0	0.0	0.0	0.0	0.0	0.0	1.0	0.0	0.0	0.0	0.0	0.0	0.0
0	5.0	( get-max-one-of (( potential-neighborhood-farms ) ) (( subtract (( desire-migration ) ) (( desire-migration ) ) ) ) )	2671.557598106393	0.0	0.0	0.0	0.0	0.0	0.0	0.0	0.0	0.0	0.0	0.0	0.0	1.0
0	5.0	( get-max-one-of (( all-potential-farms ) ) (( compare-dryness ) ) )	1258.4661298580904	1.0	0.0	1.0	0.0	0.0	0.0	0.0	0.0	0.0	0.0	0.0	0.0	0.0
0	5.0	( get-max-one-of (( all-potential-farms ) ) (( subtract (( desire-migration ) ) (( compare-dryness ) ) ) ) )	1056.1604991666757	1.0	0.0	-1.0	0.0	0.0	0.0	1.0	0.0	0.0	0.0	0.0	0.0	0.0
0	5.0	( get-max-one-of (( all-potential-farms ) ) (( subtract (( desire-migration ) ) (( compare-dryness ) ) ) ) )	1118.8154450131617	1.0	0.0	-1.0	0.0	0.0	0.0	1.0	0.0	0.0	0.0	0.0	0.0	0.0
0	5.0	( get-max-one-of (( all-potential-farms ) ) (( desire-migration ) ) )	2662.530375413583	1.0	0.0	0.0	0.0	0.0	0.0	1.0	0.0	0.0	0.0	0.0	0.0	0.0
0	5.0	( get-max-one-of (( all-potential-farms ) ) (( desire-migration ) ) )	1491.2561818815702	1.0	0.0	0.0	0.0	0.0	0.0	1.0	0.0	0.0	0.0	0.0	0.0	0.0
0	5.0	( get-max-one-of (( all-potential-farms ) ) (( subtract (( compare-distance ) ) (( compare-dryness ) ) ) ) )	1075.179519894237	1.0	1.0	-1.0	0.0	0.0	0.0	0.0	0.0	0.0	0.0	0.0	0.0	0.0
0	5.0	( get-max-one-of (( all-potential-farms ) ) (( subtract (( compare-distance ) ) (( desire-migration ) ) ) ) )	2673.473209141997	1.0	1.0	0.0	0.0	0.0	0.0	-1.0	0.0	0.0	0.0	0.0	0.0	0.0
0	5.0	( get-min-one-of (( potential-neighborhood-farms ) ) (( desire-migration ) ) )	1023.3836035426787	0.0	0.0	0.0	0.0	0.0	0.0	-1.0	0.0	0.0	0.0	0.0	0.0	1.0
0	5.0	( get-max-one-of (( all-potential-farms ) ) (( subtract (( desire-migration ) ) (( compare-dryness ) ) ) ) )	846.4283785412683	1.0	0.0	-1.0	0.0	0.0	0.0	1.0	0.0	0.0	0.0	0.0	0.0	0.0
0	5.0	( get-max-one-of (( all-potential-farms ) ) (( subtract (( desire-migration ) ) (( compare-dryness ) ) ) ) )	1827.2903436509469	1.0	0.0	-1.0	0.0	0.0	0.0	1.0	0.0	0.0	0.0	0.0	0.0	0.0
0	5.0	( get-max-one-of (( potential-neighborhood-farms ) ) (( subtract (( desire-migration ) ) (( compare-dryness ) ) ) ) )	1024.9458522283026	0.0	0.0	-1.0	0.0	0.0	0.0	1.0	0.0	0.0	0.0	0.0	0.0	1.0
0	5.0	( get-max-one-of (( potential-family-farms ) ) (( subtract (( compare-distance ) ) (( compare-dryness ) ) ) ) )	1008.133423709382	0.0	1.0	-1.0	0.0	0.0	0.0	0.0	0.0	0.0	0.0	1.0	0.0	0.0
0	5.0	( get-min-one-of (( all-potential-farms ) ) (( desire-migration ) ) )	1320.5729817015026	1.0	0.0	0.0	0.0	0.0	0.0	-1.0	0.0	0.0	0.0	0.0	0.0	0.0
0	5.0	( get-max-one-of (( all-potential-farms ) ) (( subtract (( compare-distance ) ) (( desire-migration ) ) ) ) )	1267.2083490886578	1.0	1.0	0.0	0.0	0.0	0.0	-1.0	0.0	0.0	0.0	0.0	0.0	0.0
0	5.0	( get-min-one-of (( all-potential-farms ) ) (( compare-dryness ) ) )	1699.2807301914545	1.0	0.0	-1.0	0.0	0.0	0.0	0.0	0.0	0.0	0.0	0.0	0.0	0.0
0	5.0	( get-max-one-of (( all-potential-farms ) ) (( subtract (( desire-migration ) ) (( compare-dryness ) ) ) ) )	1069.3946885972464	1.0	0.0	-1.0	0.0	0.0	0.0	1.0	0.0	0.0	0.0	0.0	0.0	0.0
0	5.0	( get-min-one-of (( all-potential-farms ) ) (( subtract (( homophily-agricultural-productivity ) ) (( homophily-agricultural-productivity ) ) ) ) )	1176.2384962242993	1.0	0.0	0.0	0.0	0.0	0.0	0.0	0.0	0.0	-2.0	0.0	0.0	0.0
0	5.0	( get-max-one-of (( all-potential-farms ) ) (( subtract (( compare-distance ) ) (( desire-migration ) ) ) ) )	1215.6344022772653	1.0	1.0	0.0	0.0	0.0	0.0	-1.0	0.0	0.0	0.0	0.0	0.0	0.0
0	5.0	( get-max-one-of (( all-potential-farms ) ) (( desire-migration ) ) )	1381.8172816982715	1.0	0.0	0.0	0.0	0.0	0.0	1.0	0.0	0.0	0.0	0.0	0.0	0.0
0	6.0	( get-max-one-of (( all-potential-farms ) ) (( compare-dryness ) ) )	1012.8045221068086	1.0	0.0	1.0	0.0	0.0	0.0	0.0	0.0	0.0	0.0	0.0	0.0	0.0
0	6.0	( get-max-one-of (( potential-family-farms ) ) (( subtract (( compare-distance ) ) (( subtract (( subtract (( compare-distance ) ) (( desire-migration ) ) ) ) (( desire-migration ) ) ) ) ) ) )	1004.4849426447367	0.0	0.0	0.0	0.0	0.0	0.0	-2.0	0.0	0.0	0.0	1.0	0.0	0.0
0	6.0	( get-max-one-of (( potential-family-farms ) ) (( subtract (( compare-distance ) ) (( desire-migration ) ) ) ) )	1140.5332086353292	0.0	1.0	0.0	0.0	0.0	0.0	-1.0	0.0	0.0	0.0	1.0	0.0	0.0
0	6.0	( get-max-one-of (( all-potential-farms ) ) (( subtract (( compare-dryness ) ) (( compare-dryness ) ) ) ) )	1295.0494199064353	1.0	0.0	0.0	0.0	0.0	0.0	0.0	0.0	0.0	0.0	0.0	0.0	0.0
0	6.0	( get-max-one-of (( potential-farms-near-best-performers ) ) (( desire-migration ) ) )	881.876408574353	0.0	0.0	0.0	0.0	0.0	0.0	1.0	0.0	0.0	0.0	0.0	1.0	0.0
0	6.0	( get-max-one-of (( potential-neighborhood-farms ) ) (( desire-migration ) ) )	1160.5309129876728	0.0	0.0	0.0	0.0	0.0	0.0	1.0	0.0	0.0	0.0	0.0	0.0	1.0
0	6.0	( get-min-one-of (( all-potential-farms ) ) (( compare-dryness ) ) )	1220.4728591820465	1.0	0.0	-1.0	0.0	0.0	0.0	0.0	0.0	0.0	0.0	0.0	0.0	0.0
0	6.0	( get-max-one-of (( potential-family-farms ) ) (( desire-migration ) ) )	2234.1421172342634	0.0	0.0	0.0	0.0	0.0	0.0	1.0	0.0	0.0	0.0	1.0	0.0	0.0
0	6.0	( get-max-one-of (( all-potential-farms ) ) (( subtract (( compare-distance ) ) (( compare-distance ) ) ) ) )	900.4621035890401	1.0	0.0	0.0	0.0	0.0	0.0	0.0	0.0	0.0	0.0	0.0	0.0	0.0
0	6.0	( get-min-one-of (( potential-neighborhood-farms ) ) (( compare-quality ) ) )	2494.11306880823	0.0	0.0	0.0	-1.0	0.0	0.0	0.0	0.0	0.0	0.0	0.0	0.0	1.0
0	6.0	( get-max-one-of (( all-potential-farms ) ) (( desire-migration ) ) )	801.5591057433007	1.0	0.0	0.0	0.0	0.0	0.0	1.0	0.0	0.0	0.0	0.0	0.0	0.0
0	6.0	( get-max-one-of (( all-potential-farms ) ) (( subtract (( compare-distance ) ) (( subtract (( desire-migration ) ) (( compare-dryness ) ) ) ) ) ) )	1506.7756966449908	1.0	1.0	-1.0	0.0	0.0	0.0	-1.0	0.0	0.0	0.0	0.0	0.0	0.0
0	6.0	( get-max-one-of (( all-potential-farms ) ) (( subtract (( subtract (( compare-distance ) ) (( desire-migration ) ) ) ) (( combine (( desire-social-presence ) ) (( compare-quality ) ) ) ) ) ) )	2673.6914556470433	1.0	1.0	0.0	1.0	0.0	0.0	-1.0	-1.0	0.0	0.0	0.0	0.0	0.0
0	6.0	( get-max-one-of (( all-potential-farms ) ) (( subtract (( desire-migration ) ) (( compare-dryness ) ) ) ) )	856.1033816076185	1.0	0.0	-1.0	0.0	0.0	0.0	1.0	0.0	0.0	0.0	0.0	0.0	0.0
0	6.0	( get-max-one-of (( all-potential-farms ) ) (( desire-migration ) ) )	935.1828698174494	1.0	0.0	0.0	0.0	0.0	0.0	1.0	0.0	0.0	0.0	0.0	0.0	0.0
0	6.0	( get-max-one-of (( potential-neighborhood-farms ) ) (( subtract (( desire-migration ) ) (( compare-dryness ) ) ) ) )	1723.9077701547726	0.0	0.0	-1.0	0.0	0.0	0.0	1.0	0.0	0.0	0.0	0.0	0.0	1.0
0	6.0	( get-max-one-of (( all-potential-farms ) ) (( subtract (( desire-migration ) ) (( compare-dryness ) ) ) ) )	2036.869902571099	1.0	0.0	-1.0	0.0	0.0	0.0	1.0	0.0	0.0	0.0	0.0	0.0	0.0
0	6.0	( get-max-one-of (( potential-family-farms ) ) (( subtract (( compare-distance ) ) (( compare-dryness ) ) ) ) )	1988.08375075096	0.0	1.0	-1.0	0.0	0.0	0.0	0.0	0.0	0.0	0.0	1.0	0.0	0.0
0	6.0	( get-min-one-of (( potential-neighborhood-farms ) ) (( subtract (( desire-migration ) ) (( compare-dryness ) ) ) ) )	1341.4488436015731	0.0	0.0	-1.0	0.0	0.0	0.0	-1.0	0.0	0.0	0.0	0.0	0.0	1.0
0	6.0	( get-max-one-of (( all-potential-farms ) ) (( desire-migration ) ) )	2468.472807223121	1.0	0.0	0.0	0.0	0.0	0.0	1.0	0.0	0.0	0.0	0.0	0.0	0.0
0	6.0	( get-max-one-of (( all-potential-farms ) ) (( desire-migration ) ) )	2672.970257971455	1.0	0.0	0.0	0.0	0.0	0.0	1.0	0.0	0.0	0.0	0.0	0.0	0.0
0	6.0	( get-max-one-of (( all-potential-farms ) ) (( subtract (( subtract (( compare-distance ) ) (( compare-dryness ) ) ) ) (( compare-dryness ) ) ) ) )	1352.6655166743913	1.0	1.0	-2.0	0.0	0.0	0.0	0.0	0.0	0.0	0.0	0.0	0.0	0.0
0	6.0	( get-max-one-of (( all-potential-farms ) ) (( subtract (( subtract (( compare-distance ) ) (( desire-migration ) ) ) ) (( desire-migration ) ) ) ) )	1131.6761904361165	1.0	1.0	0.0	0.0	0.0	0.0	-2.0	0.0	0.0	0.0	0.0	0.0	0.0
0	6.0	( get-max-one-of (( potential-neighborhood-farms ) ) (( subtract (( desire-migration ) ) (( compare-dryness ) ) ) ) )	953.6985897022175	0.0	0.0	-1.0	0.0	0.0	0.0	1.0	0.0	0.0	0.0	0.0	0.0	1.0
0	6.0	( get-max-one-of (( all-potential-farms ) ) (( desire-migration ) ) )	814.7870887538653	1.0	0.0	0.0	0.0	0.0	0.0	1.0	0.0	0.0	0.0	0.0	0.0	0.0
0	6.0	( get-max-one-of (( potential-family-farms ) ) (( subtract (( compare-distance ) ) (( compare-dryness ) ) ) ) )	1129.6207328125654	0.0	1.0	-1.0	0.0	0.0	0.0	0.0	0.0	0.0	0.0	1.0	0.0	0.0
0	6.0	( get-max-one-of (( potential-family-farms ) ) (( subtract (( compare-distance ) ) (( compare-dryness ) ) ) ) )	2671.58379992094	0.0	1.0	-1.0	0.0	0.0	0.0	0.0	0.0	0.0	0.0	1.0	0.0	0.0
0	6.0	( get-max-one-of (( potential-family-farms ) ) (( subtract (( compare-distance ) ) (( compare-dryness ) ) ) ) )	1207.6953258169046	0.0	1.0	-1.0	0.0	0.0	0.0	0.0	0.0	0.0	0.0	1.0	0.0	0.0
0	6.0	( get-max-one-of (( all-potential-farms ) ) (( compare-distance ) ) )	1153.2983135338393	1.0	1.0	0.0	0.0	0.0	0.0	0.0	0.0	0.0	0.0	0.0	0.0	0.0
0	6.0	( get-max-one-of (( all-potential-farms ) ) (( subtract (( desire-migration ) ) (( desire-migration ) ) ) ) )	1357.8044778244027	1.0	0.0	0.0	0.0	0.0	0.0	0.0	0.0	0.0	0.0	0.0	0.0	0.0
0	6.0	( get-max-one-of (( potential-family-farms ) ) (( subtract (( compare-distance ) ) (( compare-dryness ) ) ) ) )	1194.2428563738608	0.0	1.0	-1.0	0.0	0.0	0.0	0.0	0.0	0.0	0.0	1.0	0.0	0.0
0	6.0	( get-max-one-of (( all-potential-farms ) ) (( subtract (( desire-migration ) ) (( compare-dryness ) ) ) ) )	855.1099344528744	1.0	0.0	-1.0	0.0	0.0	0.0	1.0	0.0	0.0	0.0	0.0	0.0	0.0
0	6.0	( get-max-one-of (( all-potential-farms ) ) (( subtract (( desire-migration ) ) (( compare-water-availability ) ) ) ) )	1069.3498024500682	1.0	0.0	0.0	0.0	-1.0	0.0	1.0	0.0	0.0	0.0	0.0	0.0	0.0
0	6.0	( get-max-one-of (( potential-family-farms ) ) (( subtract (( compare-distance ) ) (( compare-dryness ) ) ) ) )	1209.5941468112349	0.0	1.0	-1.0	0.0	0.0	0.0	0.0	0.0	0.0	0.0	1.0	0.0	0.0
0	6.0	( get-max-one-of (( all-potential-farms ) ) (( subtract (( desire-migration ) ) (( compare-dryness ) ) ) ) )	1656.1228819142636	1.0	0.0	-1.0	0.0	0.0	0.0	1.0	0.0	0.0	0.0	0.0	0.0	0.0
0	6.0	( get-max-one-of (( all-potential-farms ) ) (( subtract (( compare-distance ) ) (( desire-migration ) ) ) ) )	1076.222096037803	1.0	1.0	0.0	0.0	0.0	0.0	-1.0	0.0	0.0	0.0	0.0	0.0	0.0
0	6.0	( get-max-one-of (( all-potential-farms ) ) (( subtract (( desire-migration ) ) (( compare-quality ) ) ) ) )	1511.7116127092486	1.0	0.0	0.0	-1.0	0.0	0.0	1.0	0.0	0.0	0.0	0.0	0.0	0.0
0	6.0	( get-min-one-of (( potential-neighborhood-farms ) ) (( compare-dryness ) ) )	1839.0772142571936	0.0	0.0	-1.0	0.0	0.0	0.0	0.0	0.0	0.0	0.0	0.0	0.0	1.0
0	6.0	( get-max-one-of (( all-potential-farms ) ) (( subtract (( subtract (( compare-distance ) ) (( desire-migration ) ) ) ) (( desire-migration ) ) ) ) )	1020.2774132558267	1.0	1.0	0.0	0.0	0.0	0.0	-2.0	0.0	0.0	0.0	0.0	0.0	0.0
0	6.0	( get-max-one-of (( all-potential-farms ) ) (( subtract (( compare-distance ) ) (( desire-migration ) ) ) ) )	2670.6025537320247	1.0	1.0	0.0	0.0	0.0	0.0	-1.0	0.0	0.0	0.0	0.0	0.0	0.0
0	6.0	( get-max-one-of (( potential-neighborhood-farms ) ) (( subtract (( compare-dryness ) ) (( compare-dryness ) ) ) ) )	979.5810328911036	0.0	0.0	0.0	0.0	0.0	0.0	0.0	0.0	0.0	0.0	0.0	0.0	1.0
0	6.0	( get-max-one-of (( potential-family-farms ) ) (( subtract (( compare-distance ) ) (( desire-migration ) ) ) ) )	2665.0221387448173	0.0	1.0	0.0	0.0	0.0	0.0	-1.0	0.0	0.0	0.0	1.0	0.0	0.0
0	6.0	( get-max-one-of (( all-potential-farms ) ) (( subtract (( compare-distance ) ) (( desire-migration ) ) ) ) )	1342.7777180159046	1.0	1.0	0.0	0.0	0.0	0.0	-1.0	0.0	0.0	0.0	0.0	0.0	0.0
0	6.0	( get-max-one-of (( all-potential-farms ) ) (( subtract (( desire-migration ) ) (( compare-dryness ) ) ) ) )	1000.3249472046556	1.0	0.0	-1.0	0.0	0.0	0.0	1.0	0.0	0.0	0.0	0.0	0.0	0.0
0	6.0	( get-max-one-of (( all-potential-farms ) ) (( compare-dryness ) ) )	1290.374364283483	1.0	0.0	1.0	0.0	0.0	0.0	0.0	0.0	0.0	0.0	0.0	0.0	0.0
0	6.0	( get-max-one-of (( all-potential-farms ) ) (( desire-migration ) ) )	1767.0939420415662	1.0	0.0	0.0	0.0	0.0	0.0	1.0	0.0	0.0	0.0	0.0	0.0	0.0
0	6.0	( get-max-one-of (( all-potential-farms ) ) (( subtract (( compare-distance ) ) (( compare-dryness ) ) ) ) )	2618.238720972554	1.0	1.0	-1.0	0.0	0.0	0.0	0.0	0.0	0.0	0.0	0.0	0.0	0.0
0	6.0	( get-max-one-of (( potential-family-farms ) ) (( subtract (( desire-migration ) ) (( compare-dryness ) ) ) ) )	1933.2314915705265	0.0	0.0	-1.0	0.0	0.0	0.0	1.0	0.0	0.0	0.0	1.0	0.0	0.0
0	6.0	( get-max-one-of (( potential-family-farms ) ) (( subtract (( compare-dryness ) ) (( compare-dryness ) ) ) ) )	1641.244954295366	0.0	0.0	0.0	0.0	0.0	0.0	0.0	0.0	0.0	0.0	1.0	0.0	0.0
0	6.0	( get-max-one-of (( all-potential-farms ) ) (( subtract (( desire-migration ) ) (( compare-distance ) ) ) ) )	1065.7734280793454	1.0	-1.0	0.0	0.0	0.0	0.0	1.0	0.0	0.0	0.0	0.0	0.0	0.0
0	7.0	( get-max-one-of (( all-potential-farms ) ) (( desire-migration ) ) )	1345.6697217370993	1.0	0.0	0.0	0.0	0.0	0.0	1.0	0.0	0.0	0.0	0.0	0.0	0.0
0	7.0	( get-max-one-of (( all-potential-farms ) ) (( desire-migration ) ) )	1155.809672913323	1.0	0.0	0.0	0.0	0.0	0.0	1.0	0.0	0.0	0.0	0.0	0.0	0.0
0	7.0	( get-max-one-of (( potential-farms-near-best-performers ) ) (( desire-migration ) ) )	959.8833262433512	0.0	0.0	0.0	0.0	0.0	0.0	1.0	0.0	0.0	0.0	0.0	1.0	0.0
0	7.0	( get-max-one-of (( all-potential-farms ) ) (( subtract (( desire-migration ) ) (( compare-dryness ) ) ) ) )	1323.4515480364207	1.0	0.0	-1.0	0.0	0.0	0.0	1.0	0.0	0.0	0.0	0.0	0.0	0.0
0	7.0	( get-max-one-of (( all-potential-farms ) ) (( desire-migration ) ) )	1809.4935755619586	1.0	0.0	0.0	0.0	0.0	0.0	1.0	0.0	0.0	0.0	0.0	0.0	0.0
0	7.0	( get-max-one-of (( all-potential-farms ) ) (( subtract (( desire-migration ) ) (( compare-dryness ) ) ) ) )	812.9587935436818	1.0	0.0	-1.0	0.0	0.0	0.0	1.0	0.0	0.0	0.0	0.0	0.0	0.0
0	7.0	( get-max-one-of (( all-potential-farms ) ) (( desire-migration ) ) )	1031.6118456086099	1.0	0.0	0.0	0.0	0.0	0.0	1.0	0.0	0.0	0.0	0.0	0.0	0.0
0	7.0	( get-max-one-of (( all-potential-farms ) ) (( desire-migration ) ) )	877.1043267479644	1.0	0.0	0.0	0.0	0.0	0.0	1.0	0.0	0.0	0.0	0.0	0.0	0.0
0	7.0	( get-max-one-of (( all-potential-farms ) ) (( subtract (( desire-migration ) ) (( compare-dryness ) ) ) ) )	963.0306329499596	1.0	0.0	-1.0	0.0	0.0	0.0	1.0	0.0	0.0	0.0	0.0	0.0	0.0
0	7.0	( get-max-one-of (( all-potential-farms ) ) (( desire-migration ) ) )	910.9725572156384	1.0	0.0	0.0	0.0	0.0	0.0	1.0	0.0	0.0	0.0	0.0	0.0	0.0
0	7.0	( get-min-one-of (( all-potential-farms ) ) (( compare-dryness ) ) )	1026.7268380635628	1.0	0.0	-1.0	0.0	0.0	0.0	0.0	0.0	0.0	0.0	0.0	0.0	0.0
0	7.0	( get-max-one-of (( all-potential-farms ) ) (( subtract (( compare-distance ) ) (( compare-distance ) ) ) ) )	1112.8697138479415	1.0	0.0	0.0	0.0	0.0	0.0	0.0	0.0	0.0	0.0	0.0	0.0	0.0
0	7.0	( get-max-one-of (( all-potential-farms ) ) (( subtract (( compare-distance ) ) (( compare-dryness ) ) ) ) )	1202.8836186431342	1.0	1.0	-1.0	0.0	0.0	0.0	0.0	0.0	0.0	0.0	0.0	0.0	0.0
0	7.0	( get-max-one-of (( potential-family-farms ) ) (( subtract (( desire-migration ) ) (( compare-dryness ) ) ) ) )	2671.3913977551088	0.0	0.0	-1.0	0.0	0.0	0.0	1.0	0.0	0.0	0.0	1.0	0.0	0.0
0	7.0	( get-max-one-of (( all-potential-farms ) ) (( desire-migration ) ) )	905.3855532313291	1.0	0.0	0.0	0.0	0.0	0.0	1.0	0.0	0.0	0.0	0.0	0.0	0.0
0	7.0	( get-max-one-of (( all-potential-farms ) ) (( desire-migration ) ) )	2175.172406959965	1.0	0.0	0.0	0.0	0.0	0.0	1.0	0.0	0.0	0.0	0.0	0.0	0.0
0	7.0	( get-max-one-of (( all-potential-farms ) ) (( subtract (( subtract (( compare-dryness ) ) (( compare-water-availability ) ) ) ) (( desire-migration ) ) ) ) )	2673.612724386236	1.0	0.0	1.0	0.0	-1.0	0.0	-1.0	0.0	0.0	0.0	0.0	0.0	0.0
0	7.0	( get-max-one-of (( all-potential-farms ) ) (( subtract (( desire-migration ) ) (( compare-dryness ) ) ) ) )	1368.1374199984446	1.0	0.0	-1.0	0.0	0.0	0.0	1.0	0.0	0.0	0.0	0.0	0.0	0.0
0	7.0	( get-max-one-of (( all-potential-farms ) ) (( compare-dryness ) ) )	2368.03948446811	1.0	0.0	1.0	0.0	0.0	0.0	0.0	0.0	0.0	0.0	0.0	0.0	0.0
0	7.0	( get-max-one-of (( all-potential-farms ) ) (( subtract (( desire-migration ) ) (( desire-migration ) ) ) ) )	1739.758029152329	1.0	0.0	0.0	0.0	0.0	0.0	0.0	0.0	0.0	0.0	0.0	0.0	0.0
0	7.0	( get-max-one-of (( all-potential-farms ) ) (( desire-migration ) ) )	1566.7747125863361	1.0	0.0	0.0	0.0	0.0	0.0	1.0	0.0	0.0	0.0	0.0	0.0	0.0
0	7.0	( get-max-one-of (( potential-neighborhood-farms ) ) (( subtract (( compare-dryness ) ) (( compare-dryness ) ) ) ) )	1464.8941941314401	0.0	0.0	0.0	0.0	0.0	0.0	0.0	0.0	0.0	0.0	0.0	0.0	1.0
0	7.0	( get-max-one-of (( all-potential-farms ) ) (( desire-migration ) ) )	1994.211372949216	1.0	0.0	0.0	0.0	0.0	0.0	1.0	0.0	0.0	0.0	0.0	0.0	0.0
0	7.0	( get-max-one-of (( all-potential-farms ) ) (( subtract (( compare-distance ) ) (( compare-distance ) ) ) ) )	1154.13863985225	1.0	0.0	0.0	0.0	0.0	0.0	0.0	0.0	0.0	0.0	0.0	0.0	0.0
0	7.0	( get-max-one-of (( potential-farms-near-best-performers ) ) (( subtract (( compare-distance ) ) (( compare-distance ) ) ) ) )	959.793727839476	0.0	0.0	0.0	0.0	0.0	0.0	0.0	0.0	0.0	0.0	0.0	1.0	0.0
0	7.0	( get-max-one-of (( all-potential-farms ) ) (( desire-migration ) ) )	853.3656894907359	1.0	0.0	0.0	0.0	0.0	0.0	1.0	0.0	0.0	0.0	0.0	0.0	0.0
0	7.0	( get-max-one-of (( potential-family-farms ) ) (( desire-migration ) ) )	962.294133828114	0.0	0.0	0.0	0.0	0.0	0.0	1.0	0.0	0.0	0.0	1.0	0.0	0.0
0	7.0	( get-max-one-of (( all-potential-farms ) ) (( subtract (( desire-migration ) ) (( compare-distance ) ) ) ) )	1195.4589077003036	1.0	-1.0	0.0	0.0	0.0	0.0	1.0	0.0	0.0	0.0	0.0	0.0	0.0
0	7.0	( get-max-one-of (( all-potential-farms ) ) (( desire-migration ) ) )	955.0764367316374	1.0	0.0	0.0	0.0	0.0	0.0	1.0	0.0	0.0	0.0	0.0	0.0	0.0
0	7.0	( get-max-one-of (( potential-farms-near-best-performers ) ) (( desire-migration ) ) )	1460.8709730842056	0.0	0.0	0.0	0.0	0.0	0.0	1.0	0.0	0.0	0.0	0.0	1.0	0.0
0	7.0	( get-max-one-of (( all-potential-farms ) ) (( desire-migration ) ) )	1391.6098591200046	1.0	0.0	0.0	0.0	0.0	0.0	1.0	0.0	0.0	0.0	0.0	0.0	0.0
0	7.0	( get-max-one-of (( all-potential-farms ) ) (( desire-migration ) ) )	1740.71795532763	1.0	0.0	0.0	0.0	0.0	0.0	1.0	0.0	0.0	0.0	0.0	0.0	0.0
0	7.0	( get-max-one-of (( all-potential-farms ) ) (( subtract (( desire-migration ) ) (( compare-dryness ) ) ) ) )	1658.2032444787937	1.0	0.0	-1.0	0.0	0.0	0.0	1.0	0.0	0.0	0.0	0.0	0.0	0.0
0	7.0	( get-max-one-of (( all-potential-farms ) ) (( subtract (( compare-distance ) ) (( compare-distance ) ) ) ) )	2673.2745837268544	1.0	0.0	0.0	0.0	0.0	0.0	0.0	0.0	0.0	0.0	0.0	0.0	0.0
0	7.0	( get-max-one-of (( potential-farms-near-best-performers ) ) (( subtract (( desire-migration ) ) (( compare-dryness ) ) ) ) )	1535.0270355925318	0.0	0.0	-1.0	0.0	0.0	0.0	1.0	0.0	0.0	0.0	0.0	1.0	0.0
0	7.0	( get-max-one-of (( all-potential-farms ) ) (( subtract (( desire-migration ) ) (( compare-dryness ) ) ) ) )	994.3173537658896	1.0	0.0	-1.0	0.0	0.0	0.0	1.0	0.0	0.0	0.0	0.0	0.0	0.0
0	7.0	( get-max-one-of (( all-potential-farms ) ) (( desire-migration ) ) )	1479.9712835051914	1.0	0.0	0.0	0.0	0.0	0.0	1.0	0.0	0.0	0.0	0.0	0.0	0.0
0	7.0	( get-max-one-of (( all-potential-farms ) ) (( subtract (( compare-distance ) ) (( compare-distance ) ) ) ) )	1237.086496571682	1.0	0.0	0.0	0.0	0.0	0.0	0.0	0.0	0.0	0.0	0.0	0.0	0.0
0	7.0	( get-max-one-of (( all-potential-farms ) ) (( desire-migration ) ) )	1189.4952711129195	1.0	0.0	0.0	0.0	0.0	0.0	1.0	0.0	0.0	0.0	0.0	0.0	0.0
0	7.0	( get-max-one-of (( all-potential-farms ) ) (( subtract (( subtract (( compare-distance ) ) (( desire-migration ) ) ) ) (( desire-migration ) ) ) ) )	1018.1154158542146	1.0	1.0	0.0	0.0	0.0	0.0	-2.0	0.0	0.0	0.0	0.0	0.0	0.0
0	7.0	( get-max-one-of (( all-potential-farms ) ) (( desire-migration ) ) )	1000.8626279365224	1.0	0.0	0.0	0.0	0.0	0.0	1.0	0.0	0.0	0.0	0.0	0.0	0.0
0	7.0	( get-max-one-of (( all-potential-farms ) ) (( subtract (( desire-migration ) ) (( compare-dryness ) ) ) ) )	2306.421470590317	1.0	0.0	-1.0	0.0	0.0	0.0	1.0	0.0	0.0	0.0	0.0	0.0	0.0
0	7.0	( get-max-one-of (( all-potential-farms ) ) (( desire-migration ) ) )	1072.805667397408	1.0	0.0	0.0	0.0	0.0	0.0	1.0	0.0	0.0	0.0	0.0	0.0	0.0
0	7.0	( get-max-one-of (( all-potential-farms ) ) (( subtract (( compare-water-availability ) ) (( compare-distance ) ) ) ) )	2656.4257941828523	1.0	-1.0	0.0	0.0	1.0	0.0	0.0	0.0	0.0	0.0	0.0	0.0	0.0
0	7.0	( get-max-one-of (( potential-family-farms ) ) (( subtract (( compare-distance ) ) (( compare-distance ) ) ) ) )	1422.8735010534158	0.0	0.0	0.0	0.0	0.0	0.0	0.0	0.0	0.0	0.0	1.0	0.0	0.0
0	7.0	( get-max-one-of (( all-potential-farms ) ) (( subtract (( compare-distance ) ) (( desire-migration ) ) ) ) )	1451.4210278206667	1.0	1.0	0.0	0.0	0.0	0.0	-1.0	0.0	0.0	0.0	0.0	0.0	0.0
0	7.0	( get-max-one-of (( potential-farms-near-best-performers ) ) (( subtract (( compare-dryness ) ) (( compare-dryness ) ) ) ) )	868.9666276675996	0.0	0.0	0.0	0.0	0.0	0.0	0.0	0.0	0.0	0.0	0.0	1.0	0.0
0	7.0	( get-max-one-of (( potential-neighborhood-farms ) ) (( desire-migration ) ) )	877.924256413958	0.0	0.0	0.0	0.0	0.0	0.0	1.0	0.0	0.0	0.0	0.0	0.0	1.0
0	7.0	( get-max-one-of (( all-potential-farms ) ) (( desire-migration ) ) )	2658.98270020698	1.0	0.0	0.0	0.0	0.0	0.0	1.0	0.0	0.0	0.0	0.0	0.0	0.0
0	7.0	( get-max-one-of (( all-potential-farms ) ) (( subtract (( desire-migration ) ) (( compare-dryness ) ) ) ) )	1453.6110208718146	1.0	0.0	-1.0	0.0	0.0	0.0	1.0	0.0	0.0	0.0	0.0	0.0	0.0
0	8.0	( get-max-one-of (( all-potential-farms ) ) (( desire-migration ) ) )	855.3081316110591	1.0	0.0	0.0	0.0	0.0	0.0	1.0	0.0	0.0	0.0	0.0	0.0	0.0
0	8.0	( get-max-one-of (( all-potential-farms ) ) (( compare-distance ) ) )	1803.3732281477405	1.0	1.0	0.0	0.0	0.0	0.0	0.0	0.0	0.0	0.0	0.0	0.0	0.0
0	8.0	( get-max-one-of (( all-potential-farms ) ) (( subtract (( subtract (( compare-distance ) ) (( desire-migration ) ) ) ) (( desire-migration ) ) ) ) )	1539.6447642232295	1.0	1.0	0.0	0.0	0.0	0.0	-2.0	0.0	0.0	0.0	0.0	0.0	0.0
0	8.0	( get-max-one-of (( all-potential-farms ) ) (( desire-migration ) ) )	1821.3357735464374	1.0	0.0	0.0	0.0	0.0	0.0	1.0	0.0	0.0	0.0	0.0	0.0	0.0
0	8.0	( get-max-one-of (( all-potential-farms ) ) (( desire-migration ) ) )	764.5194569139494	1.0	0.0	0.0	0.0	0.0	0.0	1.0	0.0	0.0	0.0	0.0	0.0	0.0
0	8.0	( get-max-one-of (( all-potential-farms ) ) (( desire-migration ) ) )	909.9626365955913	1.0	0.0	0.0	0.0	0.0	0.0	1.0	0.0	0.0	0.0	0.0	0.0	0.0
0	8.0	( get-max-one-of (( potential-farms-near-best-performers ) ) (( desire-migration ) ) )	2384.6272245363643	0.0	0.0	0.0	0.0	0.0	0.0	1.0	0.0	0.0	0.0	0.0	1.0	0.0
0	8.0	( get-max-one-of (( all-potential-farms ) ) (( desire-migration ) ) )	1565.0920100748053	1.0	0.0	0.0	0.0	0.0	0.0	1.0	0.0	0.0	0.0	0.0	0.0	0.0
0	8.0	( get-max-one-of (( potential-farms-near-best-performers ) ) (( subtract (( compare-dryness ) ) (( compare-dryness ) ) ) ) )	1441.8585228794113	0.0	0.0	0.0	0.0	0.0	0.0	0.0	0.0	0.0	0.0	0.0	1.0	0.0
0	8.0	( get-max-one-of (( potential-farms-near-best-performers ) ) (( subtract (( compare-distance ) ) (( compare-distance ) ) ) ) )	2105.111635994634	0.0	0.0	0.0	0.0	0.0	0.0	0.0	0.0	0.0	0.0	0.0	1.0	0.0
0	8.0	( get-max-one-of (( potential-farms-near-best-performers ) ) (( desire-migration ) ) )	1003.2282890748253	0.0	0.0	0.0	0.0	0.0	0.0	1.0	0.0	0.0	0.0	0.0	1.0	0.0
0	8.0	( get-max-one-of (( all-potential-farms ) ) (( subtract (( desire-migration ) ) (( compare-dryness ) ) ) ) )	880.8984050388559	1.0	0.0	-1.0	0.0	0.0	0.0	1.0	0.0	0.0	0.0	0.0	0.0	0.0
0	8.0	( get-max-one-of (( potential-farms-near-best-performers ) ) (( desire-migration ) ) )	1310.2549370256147	0.0	0.0	0.0	0.0	0.0	0.0	1.0	0.0	0.0	0.0	0.0	1.0	0.0
0	8.0	( get-max-one-of (( all-potential-farms ) ) (( desire-migration ) ) )	1364.199398914983	1.0	0.0	0.0	0.0	0.0	0.0	1.0	0.0	0.0	0.0	0.0	0.0	0.0
0	8.0	( get-max-one-of (( all-potential-farms ) ) (( desire-social-presence ) ) )	2672.4163223569776	1.0	0.0	0.0	0.0	0.0	0.0	0.0	1.0	0.0	0.0	0.0	0.0	0.0
0	8.0	( get-max-one-of (( all-potential-farms ) ) (( desire-migration ) ) )	1294.199752742984	1.0	0.0	0.0	0.0	0.0	0.0	1.0	0.0	0.0	0.0	0.0	0.0	0.0
0	8.0	( get-max-one-of (( all-potential-farms ) ) (( subtract (( desire-migration ) ) (( compare-dryness ) ) ) ) )	1497.4685305541489	1.0	0.0	-1.0	0.0	0.0	0.0	1.0	0.0	0.0	0.0	0.0	0.0	0.0
0	8.0	( get-max-one-of (( all-potential-farms ) ) (( desire-migration ) ) )	1120.020535526023	1.0	0.0	0.0	0.0	0.0	0.0	1.0	0.0	0.0	0.0	0.0	0.0	0.0
0	8.0	( get-max-one-of (( potential-farms-near-best-performers ) ) (( compare-dryness ) ) )	1003.3145070216024	0.0	0.0	1.0	0.0	0.0	0.0	0.0	0.0	0.0	0.0	0.0	1.0	0.0
0	8.0	( get-max-one-of (( potential-neighborhood-farms ) ) (( subtract (( compare-dryness ) ) (( desire-migration ) ) ) ) )	1150.5437844775834	0.0	0.0	1.0	0.0	0.0	0.0	-1.0	0.0	0.0	0.0	0.0	0.0	1.0
0	8.0	( get-max-one-of (( all-potential-farms ) ) (( subtract (( desire-migration ) ) (( compare-dryness ) ) ) ) )	921.8280750769096	1.0	0.0	-1.0	0.0	0.0	0.0	1.0	0.0	0.0	0.0	0.0	0.0	0.0
0	8.0	( get-max-one-of (( all-potential-farms ) ) (( desire-migration ) ) )	1119.286826510523	1.0	0.0	0.0	0.0	0.0	0.0	1.0	0.0	0.0	0.0	0.0	0.0	0.0
0	8.0	( get-max-one-of (( potential-farms-near-best-performers ) ) (( desire-migration ) ) )	2671.907558281161	0.0	0.0	0.0	0.0	0.0	0.0	1.0	0.0	0.0	0.0	0.0	1.0	0.0
0	8.0	( get-max-one-of (( potential-family-farms ) ) (( subtract (( compare-distance ) ) (( compare-distance ) ) ) ) )	998.0826619073192	0.0	0.0	0.0	0.0	0.0	0.0	0.0	0.0	0.0	0.0	1.0	0.0	0.0
0	8.0	( get-max-one-of (( potential-farms-near-best-performers ) ) (( desire-migration ) ) )	1304.7248752131616	0.0	0.0	0.0	0.0	0.0	0.0	1.0	0.0	0.0	0.0	0.0	1.0	0.0
0	8.0	( get-max-one-of (( potential-farms-near-best-performers ) ) (( subtract (( compare-dryness ) ) (( compare-dryness ) ) ) ) )	1395.6206504634424	0.0	0.0	0.0	0.0	0.0	0.0	0.0	0.0	0.0	0.0	0.0	1.0	0.0
0	8.0	( get-max-one-of (( all-potential-farms ) ) (( compare-distance ) ) )	1085.657404525019	1.0	1.0	0.0	0.0	0.0	0.0	0.0	0.0	0.0	0.0	0.0	0.0	0.0
0	8.0	( get-max-one-of (( potential-farms-near-best-performers ) ) (( subtract (( compare-distance ) ) (( desire-migration ) ) ) ) )	2469.67022089995	0.0	1.0	0.0	0.0	0.0	0.0	-1.0	0.0	0.0	0.0	0.0	1.0	0.0
0	8.0	( get-max-one-of (( all-potential-farms ) ) (( compare-yeild ) ) )	1148.5834754165664	1.0	0.0	0.0	0.0	0.0	1.0	0.0	0.0	0.0	0.0	0.0	0.0	0.0
0	8.0	( get-max-one-of (( all-potential-farms ) ) (( subtract (( desire-migration ) ) (( compare-dryness ) ) ) ) )	1092.9602005562692	1.0	0.0	-1.0	0.0	0.0	0.0	1.0	0.0	0.0	0.0	0.0	0.0	0.0
0	8.0	( get-max-one-of (( all-potential-farms ) ) (( desire-migration ) ) )	1137.0580460117235	1.0	0.0	0.0	0.0	0.0	0.0	1.0	0.0	0.0	0.0	0.0	0.0	0.0
0	8.0	( get-max-one-of (( all-potential-farms ) ) (( desire-migration ) ) )	1742.6706516149295	1.0	0.0	0.0	0.0	0.0	0.0	1.0	0.0	0.0	0.0	0.0	0.0	0.0
0	8.0	( get-max-one-of (( all-potential-farms ) ) (( subtract (( desire-migration ) ) (( compare-dryness ) ) ) ) )	899.6849448556972	1.0	0.0	-1.0	0.0	0.0	0.0	1.0	0.0	0.0	0.0	0.0	0.0	0.0
0	8.0	( get-max-one-of (( all-potential-farms ) ) (( subtract (( desire-migration ) ) (( compare-dryness ) ) ) ) )	1022.1614353907107	1.0	0.0	-1.0	0.0	0.0	0.0	1.0	0.0	0.0	0.0	0.0	0.0	0.0
0	8.0	( get-max-one-of (( all-potential-farms ) ) (( desire-migration ) ) )	1785.980123069682	1.0	0.0	0.0	0.0	0.0	0.0	1.0	0.0	0.0	0.0	0.0	0.0	0.0
0	8.0	( get-max-one-of (( potential-family-farms ) ) (( desire-migration ) ) )	1160.6571414504795	0.0	0.0	0.0	0.0	0.0	0.0	1.0	0.0	0.0	0.0	1.0	0.0	0.0
0	8.0	( get-max-one-of (( all-potential-farms ) ) (( desire-migration ) ) )	1666.0744281093803	1.0	0.0	0.0	0.0	0.0	0.0	1.0	0.0	0.0	0.0	0.0	0.0	0.0
0	8.0	( get-max-one-of (( all-potential-farms ) ) (( subtract (( compare-distance ) ) (( compare-distance ) ) ) ) )	1482.3518475719593	1.0	0.0	0.0	0.0	0.0	0.0	0.0	0.0	0.0	0.0	0.0	0.0	0.0
0	8.0	( get-max-one-of (( all-potential-farms ) ) (( subtract (( desire-migration ) ) (( compare-dryness ) ) ) ) )	911.5854320907073	1.0	0.0	-1.0	0.0	0.0	0.0	1.0	0.0	0.0	0.0	0.0	0.0	0.0
0	8.0	( get-max-one-of (( potential-farms-near-best-performers ) ) (( subtract (( compare-dryness ) ) (( compare-dryness ) ) ) ) )	1768.9615597858542	0.0	0.0	0.0	0.0	0.0	0.0	0.0	0.0	0.0	0.0	0.0	1.0	0.0
0	8.0	( get-max-one-of (( all-potential-farms ) ) (( subtract (( compare-distance ) ) (( desire-migration ) ) ) ) )	1024.3793242739723	1.0	1.0	0.0	0.0	0.0	0.0	-1.0	0.0	0.0	0.0	0.0	0.0	0.0
0	8.0	( get-max-one-of (( all-potential-farms ) ) (( compare-distance ) ) )	1570.8761886284992	1.0	1.0	0.0	0.0	0.0	0.0	0.0	0.0	0.0	0.0	0.0	0.0	0.0
0	8.0	( get-max-one-of (( all-potential-farms ) ) (( desire-migration ) ) )	1275.694320752428	1.0	0.0	0.0	0.0	0.0	0.0	1.0	0.0	0.0	0.0	0.0	0.0	0.0
0	8.0	( get-max-one-of (( all-potential-farms ) ) (( subtract (( compare-distance ) ) (( compare-distance ) ) ) ) )	2646.9259528743896	1.0	0.0	0.0	0.0	0.0	0.0	0.0	0.0	0.0	0.0	0.0	0.0	0.0
0	8.0	( get-max-one-of (( all-potential-farms ) ) (( subtract (( desire-migration ) ) (( compare-dryness ) ) ) ) )	879.2565040987755	1.0	0.0	-1.0	0.0	0.0	0.0	1.0	0.0	0.0	0.0	0.0	0.0	0.0
0	8.0	( get-max-one-of (( potential-farms-near-best-performers ) ) (( desire-migration ) ) )	1286.7971868169436	0.0	0.0	0.0	0.0	0.0	0.0	1.0	0.0	0.0	0.0	0.0	1.0	0.0
0	8.0	( get-max-one-of (( potential-farms-near-best-performers ) ) (( subtract (( desire-migration ) ) (( compare-dryness ) ) ) ) )	1050.056665137648	0.0	0.0	-1.0	0.0	0.0	0.0	1.0	0.0	0.0	0.0	0.0	1.0	0.0
0	8.0	( get-max-one-of (( all-potential-farms ) ) (( compare-dryness ) ) )	896.865653261401	1.0	0.0	1.0	0.0	0.0	0.0	0.0	0.0	0.0	0.0	0.0	0.0	0.0
0	8.0	( get-max-one-of (( potential-farms-near-best-performers ) ) (( subtract (( desire-migration ) ) (( compare-dryness ) ) ) ) )	2663.0403677000468	0.0	0.0	-1.0	0.0	0.0	0.0	1.0	0.0	0.0	0.0	0.0	1.0	0.0
0	8.0	( get-max-one-of (( potential-farms-near-best-performers ) ) (( compare-dryness ) ) )	969.4075510331044	0.0	0.0	1.0	0.0	0.0	0.0	0.0	0.0	0.0	0.0	0.0	1.0	0.0
0	9.0	( get-max-one-of (( all-potential-farms ) ) (( compare-dryness ) ) )	1378.0395495050234	1.0	0.0	1.0	0.0	0.0	0.0	0.0	0.0	0.0	0.0	0.0	0.0	0.0
0	9.0	( get-max-one-of (( all-potential-farms ) ) (( subtract (( desire-migration ) ) (( compare-dryness ) ) ) ) )	899.8877707803337	1.0	0.0	-1.0	0.0	0.0	0.0	1.0	0.0	0.0	0.0	0.0	0.0	0.0
0	9.0	( get-max-one-of (( potential-farms-near-best-performers ) ) (( compare-dryness ) ) )	1107.9485547623597	0.0	0.0	1.0	0.0	0.0	0.0	0.0	0.0	0.0	0.0	0.0	1.0	0.0
0	9.0	( get-max-one-of (( all-potential-farms ) ) (( compare-dryness ) ) )	1216.3079379828127	1.0	0.0	1.0	0.0	0.0	0.0	0.0	0.0	0.0	0.0	0.0	0.0	0.0
0	9.0	( get-max-one-of (( all-potential-farms ) ) (( subtract (( desire-migration ) ) (( desire-migration ) ) ) ) )	1370.1941468273747	1.0	0.0	0.0	0.0	0.0	0.0	0.0	0.0	0.0	0.0	0.0	0.0	0.0
0	9.0	( get-max-one-of (( all-potential-farms ) ) (( compare-dryness ) ) )	1581.1065745230444	1.0	0.0	1.0	0.0	0.0	0.0	0.0	0.0	0.0	0.0	0.0	0.0	0.0
0	9.0	( get-max-one-of (( all-potential-farms ) ) (( compare-yeild ) ) )	2667.482895915174	1.0	0.0	0.0	0.0	0.0	1.0	0.0	0.0	0.0	0.0	0.0	0.0	0.0
0	9.0	( get-max-one-of (( potential-family-farms ) ) (( subtract (( compare-distance ) ) (( compare-distance ) ) ) ) )	2644.129913601068	0.0	0.0	0.0	0.0	0.0	0.0	0.0	0.0	0.0	0.0	1.0	0.0	0.0
0	9.0	( get-max-one-of (( all-potential-farms ) ) (( subtract (( desire-migration ) ) (( compare-dryness ) ) ) ) )	1138.8994687855454	1.0	0.0	-1.0	0.0	0.0	0.0	1.0	0.0	0.0	0.0	0.0	0.0	0.0
0	9.0	( get-max-one-of (( all-potential-farms ) ) (( desire-migration ) ) )	995.9979919658476	1.0	0.0	0.0	0.0	0.0	0.0	1.0	0.0	0.0	0.0	0.0	0.0	0.0
0	9.0	( get-max-one-of (( all-potential-farms ) ) (( desire-migration ) ) )	2669.020232220056	1.0	0.0	0.0	0.0	0.0	0.0	1.0	0.0	0.0	0.0	0.0	0.0	0.0
0	9.0	( get-max-one-of (( all-potential-farms ) ) (( desire-migration ) ) )	2672.10216870538	1.0	0.0	0.0	0.0	0.0	0.0	1.0	0.0	0.0	0.0	0.0	0.0	0.0
0	9.0	( get-max-one-of (( all-potential-farms ) ) (( subtract (( desire-migration ) ) (( compare-dryness ) ) ) ) )	872.9375693599184	1.0	0.0	-1.0	0.0	0.0	0.0	1.0	0.0	0.0	0.0	0.0	0.0	0.0
0	9.0	( get-max-one-of (( all-potential-farms ) ) (( desire-migration ) ) )	1106.0800151887747	1.0	0.0	0.0	0.0	0.0	0.0	1.0	0.0	0.0	0.0	0.0	0.0	0.0
0	9.0	( get-max-one-of (( all-potential-farms ) ) (( desire-migration ) ) )	1399.8192740493357	1.0	0.0	0.0	0.0	0.0	0.0	1.0	0.0	0.0	0.0	0.0	0.0	0.0
0	9.0	( get-max-one-of (( all-potential-farms ) ) (( desire-migration ) ) )	1454.1884334569575	1.0	0.0	0.0	0.0	0.0	0.0	1.0	0.0	0.0	0.0	0.0	0.0	0.0
0	9.0	( get-max-one-of (( all-potential-farms ) ) (( desire-migration ) ) )	2340.7853382999474	1.0	0.0	0.0	0.0	0.0	0.0	1.0	0.0	0.0	0.0	0.0	0.0	0.0
0	9.0	( get-max-one-of (( all-potential-farms ) ) (( subtract (( desire-migration ) ) (( compare-dryness ) ) ) ) )	1038.2571935700712	1.0	0.0	-1.0	0.0	0.0	0.0	1.0	0.0	0.0	0.0	0.0	0.0	0.0
0	9.0	( get-max-one-of (( all-potential-farms ) ) (( subtract (( desire-migration ) ) (( compare-dryness ) ) ) ) )	1046.1233196903704	1.0	0.0	-1.0	0.0	0.0	0.0	1.0	0.0	0.0	0.0	0.0	0.0	0.0
0	9.0	( get-max-one-of (( all-potential-farms ) ) (( subtract (( compare-distance ) ) (( desire-migration ) ) ) ) )	1167.1974982838174	1.0	1.0	0.0	0.0	0.0	0.0	-1.0	0.0	0.0	0.0	0.0	0.0	0.0
0	9.0	( get-max-one-of (( all-potential-farms ) ) (( desire-migration ) ) )	976.8710252638276	1.0	0.0	0.0	0.0	0.0	0.0	1.0	0.0	0.0	0.0	0.0	0.0	0.0
0	9.0	( get-max-one-of (( all-potential-farms ) ) (( subtract (( desire-migration ) ) (( compare-dryness ) ) ) ) )	856.9865809917909	1.0	0.0	-1.0	0.0	0.0	0.0	1.0	0.0	0.0	0.0	0.0	0.0	0.0
0	9.0	( get-max-one-of (( potential-farms-near-best-performers ) ) (( desire-migration ) ) )	2656.723922427771	0.0	0.0	0.0	0.0	0.0	0.0	1.0	0.0	0.0	0.0	0.0	1.0	0.0
0	9.0	( get-max-one-of (( all-potential-farms ) ) (( compare-dryness ) ) )	1237.8408621466656	1.0	0.0	1.0	0.0	0.0	0.0	0.0	0.0	0.0	0.0	0.0	0.0	0.0
0	9.0	( get-max-one-of (( potential-farms-near-best-performers ) ) (( subtract (( desire-migration ) ) (( compare-dryness ) ) ) ) )	1025.041462576026	0.0	0.0	-1.0	0.0	0.0	0.0	1.0	0.0	0.0	0.0	0.0	1.0	0.0
0	9.0	( get-max-one-of (( all-potential-farms ) ) (( subtract (( desire-migration ) ) (( compare-dryness ) ) ) ) )	1894.549550684808	1.0	0.0	-1.0	0.0	0.0	0.0	1.0	0.0	0.0	0.0	0.0	0.0	0.0
0	9.0	( get-max-one-of (( all-potential-farms ) ) (( desire-migration ) ) )	1025.871336961902	1.0	0.0	0.0	0.0	0.0	0.0	1.0	0.0	0.0	0.0	0.0	0.0	0.0
0	9.0	( get-max-one-of (( all-potential-farms ) ) (( desire-migration ) ) )	1587.0352863121846	1.0	0.0	0.0	0.0	0.0	0.0	1.0	0.0	0.0	0.0	0.0	0.0	0.0
0	9.0	( get-max-one-of (( potential-farms-near-best-performers ) ) (( desire-migration ) ) )	1528.9774360663394	0.0	0.0	0.0	0.0	0.0	0.0	1.0	0.0	0.0	0.0	0.0	1.0	0.0
0	9.0	( get-max-one-of (( all-potential-farms ) ) (( compare-dryness ) ) )	1172.505863524784	1.0	0.0	1.0	0.0	0.0	0.0	0.0	0.0	0.0	0.0	0.0	0.0	0.0
0	9.0	( get-max-one-of (( all-potential-farms ) ) (( subtract (( desire-migration ) ) (( compare-dryness ) ) ) ) )	1535.1788169460904	1.0	0.0	-1.0	0.0	0.0	0.0	1.0	0.0	0.0	0.0	0.0	0.0	0.0
0	9.0	( get-max-one-of (( all-potential-farms ) ) (( subtract (( desire-migration ) ) (( compare-dryness ) ) ) ) )	2061.098736111399	1.0	0.0	-1.0	0.0	0.0	0.0	1.0	0.0	0.0	0.0	0.0	0.0	0.0
0	9.0	( get-max-one-of (( all-potential-farms ) ) (( compare-dryness ) ) )	2094.1435003361153	1.0	0.0	1.0	0.0	0.0	0.0	0.0	0.0	0.0	0.0	0.0	0.0	0.0
0	9.0	( get-max-one-of (( all-potential-farms ) ) (( compare-quality ) ) )	969.4178665570387	1.0	0.0	0.0	1.0	0.0	0.0	0.0	0.0	0.0	0.0	0.0	0.0	0.0
0	9.0	( get-max-one-of (( all-potential-farms ) ) (( desire-migration ) ) )	1562.2378180033927	1.0	0.0	0.0	0.0	0.0	0.0	1.0	0.0	0.0	0.0	0.0	0.0	0.0
0	9.0	( get-max-one-of (( all-potential-farms ) ) (( subtract (( desire-migration ) ) (( compare-dryness ) ) ) ) )	2595.9360546823937	1.0	0.0	-1.0	0.0	0.0	0.0	1.0	0.0	0.0	0.0	0.0	0.0	0.0
0	9.0	( get-max-one-of (( all-potential-farms ) ) (( subtract (( desire-migration ) ) (( compare-dryness ) ) ) ) )	1078.3793395647008	1.0	0.0	-1.0	0.0	0.0	0.0	1.0	0.0	0.0	0.0	0.0	0.0	0.0
0	9.0	( get-max-one-of (( all-potential-farms ) ) (( subtract (( compare-distance ) ) (( desire-migration ) ) ) ) )	2673.2947835957034	1.0	1.0	0.0	0.0	0.0	0.0	-1.0	0.0	0.0	0.0	0.0	0.0	0.0
0	9.0	( get-max-one-of (( potential-family-farms ) ) (( compare-dryness ) ) )	2673.330694096788	0.0	0.0	1.0	0.0	0.0	0.0	0.0	0.0	0.0	0.0	1.0	0.0	0.0
0	9.0	( get-max-one-of (( all-potential-farms ) ) (( desire-migration ) ) )	1002.8619047505985	1.0	0.0	0.0	0.0	0.0	0.0	1.0	0.0	0.0	0.0	0.0	0.0	0.0
0	9.0	( get-max-one-of (( all-potential-farms ) ) (( desire-migration ) ) )	1399.2944650787415	1.0	0.0	0.0	0.0	0.0	0.0	1.0	0.0	0.0	0.0	0.0	0.0	0.0
0	9.0	( get-max-one-of (( all-potential-farms ) ) (( desire-migration ) ) )	860.7438643406055	1.0	0.0	0.0	0.0	0.0	0.0	1.0	0.0	0.0	0.0	0.0	0.0	0.0
0	9.0	( get-max-one-of (( all-potential-farms ) ) (( subtract (( desire-migration ) ) (( compare-dryness ) ) ) ) )	946.7697713805617	1.0	0.0	-1.0	0.0	0.0	0.0	1.0	0.0	0.0	0.0	0.0	0.0	0.0
0	9.0	( get-max-one-of (( all-potential-farms ) ) (( desire-migration ) ) )	923.7342691488707	1.0	0.0	0.0	0.0	0.0	0.0	1.0	0.0	0.0	0.0	0.0	0.0	0.0
0	9.0	( get-max-one-of (( all-potential-farms ) ) (( compare-dryness ) ) )	1918.413146326932	1.0	0.0	1.0	0.0	0.0	0.0	0.0	0.0	0.0	0.0	0.0	0.0	0.0
0	9.0	( get-max-one-of (( potential-farms-near-best-performers ) ) (( compare-dryness ) ) )	1727.9988425922065	0.0	0.0	1.0	0.0	0.0	0.0	0.0	0.0	0.0	0.0	0.0	1.0	0.0
0	9.0	( get-max-one-of (( potential-farms-near-best-performers ) ) (( compare-dryness ) ) )	2664.434461569659	0.0	0.0	1.0	0.0	0.0	0.0	0.0	0.0	0.0	0.0	0.0	1.0	0.0
0	9.0	( get-max-one-of (( all-potential-farms ) ) (( compare-dryness ) ) )	1754.625316128773	1.0	0.0	1.0	0.0	0.0	0.0	0.0	0.0	0.0	0.0	0.0	0.0	0.0
0	9.0	( get-max-one-of (( potential-farms-near-best-performers ) ) (( subtract (( desire-migration ) ) (( compare-dryness ) ) ) ) )	1066.1111574315307	0.0	0.0	-1.0	0.0	0.0	0.0	1.0	0.0	0.0	0.0	0.0	1.0	0.0
0	9.0	( get-max-one-of (( all-potential-farms ) ) (( desire-migration ) ) )	1204.9290435540179	1.0	0.0	0.0	0.0	0.0	0.0	1.0	0.0	0.0	0.0	0.0	0.0	0.0
0	10.0	( get-max-one-of (( all-potential-farms ) ) (( subtract (( desire-migration ) ) (( compare-dryness ) ) ) ) )	1370.071166034816	1.0	0.0	-1.0	0.0	0.0	0.0	1.0	0.0	0.0	0.0	0.0	0.0	0.0
0	10.0	( get-max-one-of (( all-potential-farms ) ) (( subtract (( desire-migration ) ) (( compare-dryness ) ) ) ) )	1688.7459844511843	1.0	0.0	-1.0	0.0	0.0	0.0	1.0	0.0	0.0	0.0	0.0	0.0	0.0
0	10.0	( get-max-one-of (( all-potential-farms ) ) (( compare-dryness ) ) )	1302.5102686735347	1.0	0.0	1.0	0.0	0.0	0.0	0.0	0.0	0.0	0.0	0.0	0.0	0.0
0	10.0	( get-max-one-of (( all-potential-farms ) ) (( subtract (( desire-migration ) ) (( desire-migration ) ) ) ) )	903.5330652499667	1.0	0.0	0.0	0.0	0.0	0.0	0.0	0.0	0.0	0.0	0.0	0.0	0.0
0	10.0	( get-max-one-of (( all-potential-farms ) ) (( compare-dryness ) ) )	1207.4675979089454	1.0	0.0	1.0	0.0	0.0	0.0	0.0	0.0	0.0	0.0	0.0	0.0	0.0
0	10.0	( get-max-one-of (( potential-farms-near-best-performers ) ) (( subtract (( desire-migration ) ) (( compare-dryness ) ) ) ) )	1845.0780471297142	0.0	0.0	-1.0	0.0	0.0	0.0	1.0	0.0	0.0	0.0	0.0	1.0	0.0
0	10.0	( get-max-one-of (( all-potential-farms ) ) (( subtract (( desire-migration ) ) (( compare-dryness ) ) ) ) )	903.7311547136133	1.0	0.0	-1.0	0.0	0.0	0.0	1.0	0.0	0.0	0.0	0.0	0.0	0.0
0	10.0	( get-max-one-of (( all-potential-farms ) ) (( subtract (( desire-migration ) ) (( compare-dryness ) ) ) ) )	1237.1911735863612	1.0	0.0	-1.0	0.0	0.0	0.0	1.0	0.0	0.0	0.0	0.0	0.0	0.0
0	10.0	( get-max-one-of (( all-potential-farms ) ) (( subtract (( desire-migration ) ) (( compare-dryness ) ) ) ) )	1166.8041823716605	1.0	0.0	-1.0	0.0	0.0	0.0	1.0	0.0	0.0	0.0	0.0	0.0	0.0
0	10.0	( get-max-one-of (( all-potential-farms ) ) (( desire-migration ) ) )	1309.7973125640465	1.0	0.0	0.0	0.0	0.0	0.0	1.0	0.0	0.0	0.0	0.0	0.0	0.0
0	10.0	( get-max-one-of (( all-potential-farms ) ) (( subtract (( desire-migration ) ) (( compare-dryness ) ) ) ) )	1068.433432648006	1.0	0.0	-1.0	0.0	0.0	0.0	1.0	0.0	0.0	0.0	0.0	0.0	0.0
0	10.0	( get-max-one-of (( all-potential-farms ) ) (( desire-migration ) ) )	1589.1179943603945	1.0	0.0	0.0	0.0	0.0	0.0	1.0	0.0	0.0	0.0	0.0	0.0	0.0
0	10.0	( get-max-one-of (( all-potential-farms ) ) (( subtract (( desire-migration ) ) (( compare-dryness ) ) ) ) )	1127.810267731235	1.0	0.0	-1.0	0.0	0.0	0.0	1.0	0.0	0.0	0.0	0.0	0.0	0.0
0	10.0	( get-max-one-of (( potential-farms-near-best-performers ) ) (( subtract (( desire-migration ) ) (( compare-dryness ) ) ) ) )	2665.150277188888	0.0	0.0	-1.0	0.0	0.0	0.0	1.0	0.0	0.0	0.0	0.0	1.0	0.0
0	10.0	( get-max-one-of (( all-potential-farms ) ) (( desire-migration ) ) )	754.9066167414351	1.0	0.0	0.0	0.0	0.0	0.0	1.0	0.0	0.0	0.0	0.0	0.0	0.0
0	10.0	( get-max-one-of (( all-potential-farms ) ) (( subtract (( desire-migration ) ) (( compare-dryness ) ) ) ) )	1321.2021041460714	1.0	0.0	-1.0	0.0	0.0	0.0	1.0	0.0	0.0	0.0	0.0	0.0	0.0
0	10.0	( get-max-one-of (( all-potential-farms ) ) (( desire-migration ) ) )	1015.8523514763356	1.0	0.0	0.0	0.0	0.0	0.0	1.0	0.0	0.0	0.0	0.0	0.0	0.0
0	10.0	( get-max-one-of (( all-potential-farms ) ) (( subtract (( desire-migration ) ) (( compare-dryness ) ) ) ) )	995.8262900727212	1.0	0.0	-1.0	0.0	0.0	0.0	1.0	0.0	0.0	0.0	0.0	0.0	0.0
0	10.0	( get-min-one-of (( potential-neighborhood-farms ) ) (( compare-yeild ) ) )	994.6562220184417	0.0	0.0	0.0	0.0	0.0	-1.0	0.0	0.0	0.0	0.0	0.0	0.0	1.0
0	10.0	( get-max-one-of (( all-potential-farms ) ) (( desire-migration ) ) )	979.0255359284556	1.0	0.0	0.0	0.0	0.0	0.0	1.0	0.0	0.0	0.0	0.0	0.0	0.0
0	10.0	( get-max-one-of (( potential-farms-near-best-performers ) ) (( compare-dryness ) ) )	2672.537184025695	0.0	0.0	1.0	0.0	0.0	0.0	0.0	0.0	0.0	0.0	0.0	1.0	0.0
0	10.0	( get-max-one-of (( all-potential-farms ) ) (( desire-migration ) ) )	982.5828209367386	1.0	0.0	0.0	0.0	0.0	0.0	1.0	0.0	0.0	0.0	0.0	0.0	0.0
0	10.0	( get-max-one-of (( all-potential-farms ) ) (( desire-migration ) ) )	900.8046403077636	1.0	0.0	0.0	0.0	0.0	0.0	1.0	0.0	0.0	0.0	0.0	0.0	0.0
0	10.0	( get-max-one-of (( all-potential-farms ) ) (( subtract (( desire-migration ) ) (( compare-dryness ) ) ) ) )	1406.359840154718	1.0	0.0	-1.0	0.0	0.0	0.0	1.0	0.0	0.0	0.0	0.0	0.0	0.0
0	10.0	( get-max-one-of (( all-potential-farms ) ) (( subtract (( desire-migration ) ) (( subtract (( desire-migration ) ) (( compare-dryness ) ) ) ) ) ) )	1523.8641671750129	1.0	0.0	-1.0	0.0	0.0	0.0	0.0	0.0	0.0	0.0	0.0	0.0	0.0
0	10.0	( get-max-one-of (( all-potential-farms ) ) (( compare-dryness ) ) )	1186.2786350600772	1.0	0.0	1.0	0.0	0.0	0.0	0.0	0.0	0.0	0.0	0.0	0.0	0.0
0	10.0	( get-max-one-of (( all-potential-farms ) ) (( desire-migration ) ) )	937.224626223618	1.0	0.0	0.0	0.0	0.0	0.0	1.0	0.0	0.0	0.0	0.0	0.0	0.0
0	10.0	( get-max-one-of (( all-potential-farms ) ) (( subtract (( desire-migration ) ) (( compare-dryness ) ) ) ) )	1305.5010532358822	1.0	0.0	-1.0	0.0	0.0	0.0	1.0	0.0	0.0	0.0	0.0	0.0	0.0
0	10.0	( get-max-one-of (( all-potential-farms ) ) (( desire-migration ) ) )	1184.0675656397304	1.0	0.0	0.0	0.0	0.0	0.0	1.0	0.0	0.0	0.0	0.0	0.0	0.0
0	10.0	( get-max-one-of (( all-potential-farms ) ) (( subtract (( desire-migration ) ) (( compare-dryness ) ) ) ) )	1161.4973095104442	1.0	0.0	-1.0	0.0	0.0	0.0	1.0	0.0	0.0	0.0	0.0	0.0	0.0
0	10.0	( get-max-one-of (( all-potential-farms ) ) (( desire-migration ) ) )	1047.7786025683097	1.0	0.0	0.0	0.0	0.0	0.0	1.0	0.0	0.0	0.0	0.0	0.0	0.0
0	10.0	( get-max-one-of (( all-potential-farms ) ) (( desire-migration ) ) )	1057.5684375018006	1.0	0.0	0.0	0.0	0.0	0.0	1.0	0.0	0.0	0.0	0.0	0.0	0.0
0	10.0	( get-max-one-of (( all-potential-farms ) ) (( subtract (( desire-migration ) ) (( compare-dryness ) ) ) ) )	1154.6120560603886	1.0	0.0	-1.0	0.0	0.0	0.0	1.0	0.0	0.0	0.0	0.0	0.0	0.0
0	10.0	( get-max-one-of (( all-potential-farms ) ) (( desire-migration ) ) )	970.8588980897273	1.0	0.0	0.0	0.0	0.0	0.0	1.0	0.0	0.0	0.0	0.0	0.0	0.0
0	10.0	( get-max-one-of (( all-potential-farms ) ) (( desire-migration ) ) )	921.5845050780747	1.0	0.0	0.0	0.0	0.0	0.0	1.0	0.0	0.0	0.0	0.0	0.0	0.0
0	10.0	( get-max-one-of (( all-potential-farms ) ) (( desire-migration ) ) )	1553.2334016496052	1.0	0.0	0.0	0.0	0.0	0.0	1.0	0.0	0.0	0.0	0.0	0.0	0.0
0	10.0	( get-max-one-of (( all-potential-farms ) ) (( subtract (( desire-migration ) ) (( compare-dryness ) ) ) ) )	1214.739478242145	1.0	0.0	-1.0	0.0	0.0	0.0	1.0	0.0	0.0	0.0	0.0	0.0	0.0
0	10.0	( get-max-one-of (( all-potential-farms ) ) (( subtract (( desire-migration ) ) (( compare-dryness ) ) ) ) )	2319.8346923865065	1.0	0.0	-1.0	0.0	0.0	0.0	1.0	0.0	0.0	0.0	0.0	0.0	0.0
0	10.0	( get-max-one-of (( all-potential-farms ) ) (( subtract (( desire-migration ) ) (( compare-dryness ) ) ) ) )	833.7739501807437	1.0	0.0	-1.0	0.0	0.0	0.0	1.0	0.0	0.0	0.0	0.0	0.0	0.0
0	10.0	( get-max-one-of (( all-potential-farms ) ) (( subtract (( desire-migration ) ) (( compare-dryness ) ) ) ) )	1021.2825270217833	1.0	0.0	-1.0	0.0	0.0	0.0	1.0	0.0	0.0	0.0	0.0	0.0	0.0
0	10.0	( get-max-one-of (( all-potential-farms ) ) (( desire-migration ) ) )	1612.3389842089662	1.0	0.0	0.0	0.0	0.0	0.0	1.0	0.0	0.0	0.0	0.0	0.0	0.0
0	10.0	( get-max-one-of (( all-potential-farms ) ) (( subtract (( desire-migration ) ) (( compare-dryness ) ) ) ) )	1521.358274700604	1.0	0.0	-1.0	0.0	0.0	0.0	1.0	0.0	0.0	0.0	0.0	0.0	0.0
0	10.0	( get-max-one-of (( potential-neighborhood-farms ) ) (( desire-migration ) ) )	1045.540051839241	0.0	0.0	0.0	0.0	0.0	0.0	1.0	0.0	0.0	0.0	0.0	0.0	1.0
0	10.0	( get-max-one-of (( all-potential-farms ) ) (( subtract (( desire-migration ) ) (( compare-dryness ) ) ) ) )	1993.394090489885	1.0	0.0	-1.0	0.0	0.0	0.0	1.0	0.0	0.0	0.0	0.0	0.0	0.0
0	10.0	( get-max-one-of (( all-potential-farms ) ) (( subtract (( homophily-agricultural-productivity ) ) (( compare-dryness ) ) ) ) )	859.7743890114435	1.0	0.0	-1.0	0.0	0.0	0.0	0.0	0.0	0.0	1.0	0.0	0.0	0.0
0	10.0	( get-max-one-of (( all-potential-farms ) ) (( desire-migration ) ) )	915.8476947615236	1.0	0.0	0.0	0.0	0.0	0.0	1.0	0.0	0.0	0.0	0.0	0.0	0.0
0	10.0	( get-max-one-of (( all-potential-farms ) ) (( compare-quality ) ) )	1202.4774426158688	1.0	0.0	0.0	1.0	0.0	0.0	0.0	0.0	0.0	0.0	0.0	0.0	0.0
0	10.0	( get-max-one-of (( all-potential-farms ) ) (( desire-migration ) ) )	1144.7086965686944	1.0	0.0	0.0	0.0	0.0	0.0	1.0	0.0	0.0	0.0	0.0	0.0	0.0
0	10.0	( get-max-one-of (( all-potential-farms ) ) (( desire-migration ) ) )	1275.4779496329998	1.0	0.0	0.0	0.0	0.0	0.0	1.0	0.0	0.0	0.0	0.0	0.0	0.0
0	10.0	( get-max-one-of (( all-potential-farms ) ) (( desire-migration ) ) )	990.8920223717613	1.0	0.0	0.0	0.0	0.0	0.0	1.0	0.0	0.0	0.0	0.0	0.0	0.0
0	11.0	( get-max-one-of (( all-potential-farms ) ) (( desire-migration ) ) )	872.7078548976178	1.0	0.0	0.0	0.0	0.0	0.0	1.0	0.0	0.0	0.0	0.0	0.0	0.0
0	11.0	( get-max-one-of (( all-potential-farms ) ) (( desire-migration ) ) )	1220.5433216399988	1.0	0.0	0.0	0.0	0.0	0.0	1.0	0.0	0.0	0.0	0.0	0.0	0.0
0	11.0	( get-max-one-of (( all-potential-farms ) ) (( desire-migration ) ) )	1175.2208303123289	1.0	0.0	0.0	0.0	0.0	0.0	1.0	0.0	0.0	0.0	0.0	0.0	0.0
0	11.0	( get-max-one-of (( all-potential-farms ) ) (( desire-migration ) ) )	1349.0622669098718	1.0	0.0	0.0	0.0	0.0	0.0	1.0	0.0	0.0	0.0	0.0	0.0	0.0
0	11.0	( get-max-one-of (( all-potential-farms ) ) (( subtract (( desire-migration ) ) (( desire-migration ) ) ) ) )	1174.1460726843159	1.0	0.0	0.0	0.0	0.0	0.0	0.0	0.0	0.0	0.0	0.0	0.0	0.0
0	11.0	( get-max-one-of (( all-potential-farms ) ) (( desire-migration ) ) )	2670.93953507001	1.0	0.0	0.0	0.0	0.0	0.0	1.0	0.0	0.0	0.0	0.0	0.0	0.0
0	11.0	( get-max-one-of (( potential-farms-near-best-performers ) ) (( desire-migration ) ) )	1730.5120629455319	0.0	0.0	0.0	0.0	0.0	0.0	1.0	0.0	0.0	0.0	0.0	1.0	0.0
0	11.0	( get-max-one-of (( all-potential-farms ) ) (( subtract (( desire-migration ) ) (( compare-dryness ) ) ) ) )	1118.346547363562	1.0	0.0	-1.0	0.0	0.0	0.0	1.0	0.0	0.0	0.0	0.0	0.0	0.0
0	11.0	( get-max-one-of (( all-potential-farms ) ) (( subtract (( homophily-agricultural-productivity ) ) (( compare-dryness ) ) ) ) )	1336.88555979934	1.0	0.0	-1.0	0.0	0.0	0.0	0.0	0.0	0.0	1.0	0.0	0.0	0.0
0	11.0	( get-max-one-of (( all-potential-farms ) ) (( desire-migration ) ) )	2948.3402110339985	1.0	0.0	0.0	0.0	0.0	0.0	1.0	0.0	0.0	0.0	0.0	0.0	0.0
0	11.0	( get-max-one-of (( all-potential-farms ) ) (( desire-migration ) ) )	1231.736173050057	1.0	0.0	0.0	0.0	0.0	0.0	1.0	0.0	0.0	0.0	0.0	0.0	0.0
0	11.0	( get-max-one-of (( all-potential-farms ) ) (( desire-migration ) ) )	1742.5527251707485	1.0	0.0	0.0	0.0	0.0	0.0	1.0	0.0	0.0	0.0	0.0	0.0	0.0
0	11.0	( get-max-one-of (( all-potential-farms ) ) (( subtract (( desire-migration ) ) (( compare-dryness ) ) ) ) )	1014.7048832049644	1.0	0.0	-1.0	0.0	0.0	0.0	1.0	0.0	0.0	0.0	0.0	0.0	0.0
0	11.0	( get-max-one-of (( potential-family-farms ) ) (( desire-migration ) ) )	1448.1381149600338	0.0	0.0	0.0	0.0	0.0	0.0	1.0	0.0	0.0	0.0	1.0	0.0	0.0
0	11.0	( get-max-one-of (( all-potential-farms ) ) (( subtract (( desire-migration ) ) (( compare-dryness ) ) ) ) )	1400.4492136453935	1.0	0.0	-1.0	0.0	0.0	0.0	1.0	0.0	0.0	0.0	0.0	0.0	0.0
0	11.0	( get-max-one-of (( all-potential-farms ) ) (( compare-yeild ) ) )	1525.35766297613	1.0	0.0	0.0	0.0	0.0	1.0	0.0	0.0	0.0	0.0	0.0	0.0	0.0
0	11.0	( get-max-one-of (( all-potential-farms ) ) (( desire-migration ) ) )	1090.1843880738702	1.0	0.0	0.0	0.0	0.0	0.0	1.0	0.0	0.0	0.0	0.0	0.0	0.0
0	11.0	( get-max-one-of (( all-potential-farms ) ) (( desire-migration ) ) )	905.3943892028484	1.0	0.0	0.0	0.0	0.0	0.0	1.0	0.0	0.0	0.0	0.0	0.0	0.0
0	11.0	( get-max-one-of (( all-potential-farms ) ) (( desire-migration ) ) )	1224.5566544672408	1.0	0.0	0.0	0.0	0.0	0.0	1.0	0.0	0.0	0.0	0.0	0.0	0.0
0	11.0	( get-max-one-of (( all-potential-farms ) ) (( desire-migration ) ) )	855.967873228896	1.0	0.0	0.0	0.0	0.0	0.0	1.0	0.0	0.0	0.0	0.0	0.0	0.0
0	11.0	( get-max-one-of (( all-potential-farms ) ) (( subtract (( homophily-agricultural-productivity ) ) (( compare-dryness ) ) ) ) )	1396.0354580024093	1.0	0.0	-1.0	0.0	0.0	0.0	0.0	0.0	0.0	1.0	0.0	0.0	0.0
0	11.0	( get-max-one-of (( all-potential-farms ) ) (( subtract (( homophily-agricultural-productivity ) ) (( compare-dryness ) ) ) ) )	2658.7886339459205	1.0	0.0	-1.0	0.0	0.0	0.0	0.0	0.0	0.0	1.0	0.0	0.0	0.0
0	11.0	( get-max-one-of (( all-potential-farms ) ) (( desire-migration ) ) )	1903.9971113423471	1.0	0.0	0.0	0.0	0.0	0.0	1.0	0.0	0.0	0.0	0.0	0.0	0.0
0	11.0	( get-max-one-of (( all-potential-farms ) ) (( subtract (( desire-migration ) ) (( desire-migration ) ) ) ) )	1066.1688421633798	1.0	0.0	0.0	0.0	0.0	0.0	0.0	0.0	0.0	0.0	0.0	0.0	0.0
0	11.0	( get-max-one-of (( potential-neighborhood-farms ) ) (( subtract (( desire-migration ) ) (( compare-dryness ) ) ) ) )	1359.983455781724	0.0	0.0	-1.0	0.0	0.0	0.0	1.0	0.0	0.0	0.0	0.0	0.0	1.0
0	11.0	( get-min-one-of (( all-potential-farms ) ) (( compare-distance ) ) )	2663.877249424229	1.0	-1.0	0.0	0.0	0.0	0.0	0.0	0.0	0.0	0.0	0.0	0.0	0.0
0	11.0	( get-max-one-of (( all-potential-farms ) ) (( subtract (( desire-migration ) ) (( compare-dryness ) ) ) ) )	1786.0383534515745	1.0	0.0	-1.0	0.0	0.0	0.0	1.0	0.0	0.0	0.0	0.0	0.0	0.0
0	11.0	( get-max-one-of (( all-potential-farms ) ) (( subtract (( homophily-agricultural-productivity ) ) (( compare-dryness ) ) ) ) )	857.8997610443779	1.0	0.0	-1.0	0.0	0.0	0.0	0.0	0.0	0.0	1.0	0.0	0.0	0.0
0	11.0	( get-max-one-of (( all-potential-farms ) ) (( desire-migration ) ) )	1082.3021759194614	1.0	0.0	0.0	0.0	0.0	0.0	1.0	0.0	0.0	0.0	0.0	0.0	0.0
0	11.0	( get-max-one-of (( all-potential-farms ) ) (( desire-migration ) ) )	1163.285433588851	1.0	0.0	0.0	0.0	0.0	0.0	1.0	0.0	0.0	0.0	0.0	0.0	0.0
0	11.0	( get-max-one-of (( all-potential-farms ) ) (( subtract (( combine (( compare-distance ) ) (( compare-water-availability ) ) ) ) (( compare-dryness ) ) ) ) )	1575.754422491017	1.0	1.0	-1.0	0.0	1.0	0.0	0.0	0.0	0.0	0.0	0.0	0.0	0.0
0	11.0	( get-max-one-of (( all-potential-farms ) ) (( desire-migration ) ) )	1246.3073457217524	1.0	0.0	0.0	0.0	0.0	0.0	1.0	0.0	0.0	0.0	0.0	0.0	0.0
0	11.0	( get-max-one-of (( all-potential-farms ) ) (( desire-migration ) ) )	2665.264902406512	1.0	0.0	0.0	0.0	0.0	0.0	1.0	0.0	0.0	0.0	0.0	0.0	0.0
0	11.0	( get-max-one-of (( all-potential-farms ) ) (( desire-migration ) ) )	976.523937238612	1.0	0.0	0.0	0.0	0.0	0.0	1.0	0.0	0.0	0.0	0.0	0.0	0.0
0	11.0	( get-max-one-of (( all-potential-farms ) ) (( subtract (( desire-migration ) ) (( compare-dryness ) ) ) ) )	2650.534851685597	1.0	0.0	-1.0	0.0	0.0	0.0	1.0	0.0	0.0	0.0	0.0	0.0	0.0
0	11.0	( get-max-one-of (( all-potential-farms ) ) (( desire-migration ) ) )	842.1116315548669	1.0	0.0	0.0	0.0	0.0	0.0	1.0	0.0	0.0	0.0	0.0	0.0	0.0
0	11.0	( get-max-one-of (( all-potential-farms ) ) (( subtract (( desire-migration ) ) (( desire-migration ) ) ) ) )	1128.5176117367419	1.0	0.0	0.0	0.0	0.0	0.0	0.0	0.0	0.0	0.0	0.0	0.0	0.0
0	11.0	( get-max-one-of (( all-potential-farms ) ) (( desire-migration ) ) )	1562.2547807576066	1.0	0.0	0.0	0.0	0.0	0.0	1.0	0.0	0.0	0.0	0.0	0.0	0.0
0	11.0	( get-max-one-of (( all-potential-farms ) ) (( subtract (( desire-migration ) ) (( compare-dryness ) ) ) ) )	916.1566459945587	1.0	0.0	-1.0	0.0	0.0	0.0	1.0	0.0	0.0	0.0	0.0	0.0	0.0
0	11.0	( get-max-one-of (( all-potential-farms ) ) (( subtract (( desire-migration ) ) (( compare-dryness ) ) ) ) )	929.9935483647189	1.0	0.0	-1.0	0.0	0.0	0.0	1.0	0.0	0.0	0.0	0.0	0.0	0.0
0	11.0	( get-max-one-of (( all-potential-farms ) ) (( desire-migration ) ) )	846.8329233089598	1.0	0.0	0.0	0.0	0.0	0.0	1.0	0.0	0.0	0.0	0.0	0.0	0.0
0	11.0	( get-max-one-of (( potential-family-farms ) ) (( desire-migration ) ) )	1756.6527829938382	0.0	0.0	0.0	0.0	0.0	0.0	1.0	0.0	0.0	0.0	1.0	0.0	0.0
0	11.0	( get-max-one-of (( all-potential-farms ) ) (( subtract (( desire-migration ) ) (( compare-dryness ) ) ) ) )	1428.4673604951572	1.0	0.0	-1.0	0.0	0.0	0.0	1.0	0.0	0.0	0.0	0.0	0.0	0.0
0	11.0	( get-max-one-of (( all-potential-farms ) ) (( desire-migration ) ) )	1400.9668090286789	1.0	0.0	0.0	0.0	0.0	0.0	1.0	0.0	0.0	0.0	0.0	0.0	0.0
0	11.0	( get-max-one-of (( all-potential-farms ) ) (( subtract (( desire-migration ) ) (( compare-dryness ) ) ) ) )	1935.8450351203219	1.0	0.0	-1.0	0.0	0.0	0.0	1.0	0.0	0.0	0.0	0.0	0.0	0.0
0	11.0	( get-max-one-of (( all-potential-farms ) ) (( desire-migration ) ) )	998.1593059226573	1.0	0.0	0.0	0.0	0.0	0.0	1.0	0.0	0.0	0.0	0.0	0.0	0.0
0	11.0	( get-max-one-of (( all-potential-farms ) ) (( subtract (( desire-migration ) ) (( compare-dryness ) ) ) ) )	1252.7912834945805	1.0	0.0	-1.0	0.0	0.0	0.0	1.0	0.0	0.0	0.0	0.0	0.0	0.0
0	11.0	( get-max-one-of (( all-potential-farms ) ) (( desire-migration ) ) )	1160.873378108053	1.0	0.0	0.0	0.0	0.0	0.0	1.0	0.0	0.0	0.0	0.0	0.0	0.0
0	11.0	( get-max-one-of (( all-potential-farms ) ) (( subtract (( homophily-agricultural-productivity ) ) (( compare-dryness ) ) ) ) )	1383.1091786261843	1.0	0.0	-1.0	0.0	0.0	0.0	0.0	0.0	0.0	1.0	0.0	0.0	0.0
0	11.0	( get-max-one-of (( all-potential-farms ) ) (( subtract (( desire-migration ) ) (( compare-dryness ) ) ) ) )	1181.716971190647	1.0	0.0	-1.0	0.0	0.0	0.0	1.0	0.0	0.0	0.0	0.0	0.0	0.0
0	12.0	( get-max-one-of (( all-potential-farms ) ) (( desire-migration ) ) )	1532.7328534353271	1.0	0.0	0.0	0.0	0.0	0.0	1.0	0.0	0.0	0.0	0.0	0.0	0.0
0	12.0	( get-max-one-of (( all-potential-farms ) ) (( desire-migration ) ) )	985.927482120262	1.0	0.0	0.0	0.0	0.0	0.0	1.0	0.0	0.0	0.0	0.0	0.0	0.0
0	12.0	( get-max-one-of (( all-potential-farms ) ) (( subtract (( desire-migration ) ) (( compare-dryness ) ) ) ) )	1379.5905189584332	1.0	0.0	-1.0	0.0	0.0	0.0	1.0	0.0	0.0	0.0	0.0	0.0	0.0
0	12.0	( get-max-one-of (( all-potential-farms ) ) (( desire-migration ) ) )	1170.1525541569335	1.0	0.0	0.0	0.0	0.0	0.0	1.0	0.0	0.0	0.0	0.0	0.0	0.0
0	12.0	( get-max-one-of (( all-potential-farms ) ) (( desire-migration ) ) )	1207.5512411487966	1.0	0.0	0.0	0.0	0.0	0.0	1.0	0.0	0.0	0.0	0.0	0.0	0.0
0	12.0	( get-max-one-of (( all-potential-farms ) ) (( desire-migration ) ) )	1532.9892367528241	1.0	0.0	0.0	0.0	0.0	0.0	1.0	0.0	0.0	0.0	0.0	0.0	0.0
0	12.0	( get-max-one-of (( all-potential-farms ) ) (( desire-migration ) ) )	855.1450169415712	1.0	0.0	0.0	0.0	0.0	0.0	1.0	0.0	0.0	0.0	0.0	0.0	0.0
0	12.0	( get-max-one-of (( all-potential-farms ) ) (( desire-migration ) ) )	2668.640665207664	1.0	0.0	0.0	0.0	0.0	0.0	1.0	0.0	0.0	0.0	0.0	0.0	0.0
0	12.0	( get-max-one-of (( all-potential-farms ) ) (( homophily-agricultural-productivity ) ) )	1233.6255509675545	1.0	0.0	0.0	0.0	0.0	0.0	0.0	0.0	0.0	1.0	0.0	0.0	0.0
0	12.0	( get-max-one-of (( all-potential-farms ) ) (( subtract (( desire-migration ) ) (( compare-dryness ) ) ) ) )	1176.6987719888205	1.0	0.0	-1.0	0.0	0.0	0.0	1.0	0.0	0.0	0.0	0.0	0.0	0.0
0	12.0	( get-max-one-of (( all-potential-farms ) ) (( desire-migration ) ) )	1271.8604483197055	1.0	0.0	0.0	0.0	0.0	0.0	1.0	0.0	0.0	0.0	0.0	0.0	0.0
0	12.0	( get-max-one-of (( all-potential-farms ) ) (( desire-migration ) ) )	967.8987550358763	1.0	0.0	0.0	0.0	0.0	0.0	1.0	0.0	0.0	0.0	0.0	0.0	0.0
0	12.0	( get-max-one-of (( all-potential-farms ) ) (( desire-migration ) ) )	1152.3319834145027	1.0	0.0	0.0	0.0	0.0	0.0	1.0	0.0	0.0	0.0	0.0	0.0	0.0
0	12.0	( get-max-one-of (( all-potential-farms ) ) (( desire-migration ) ) )	849.236716116302	1.0	0.0	0.0	0.0	0.0	0.0	1.0	0.0	0.0	0.0	0.0	0.0	0.0
0	12.0	( get-max-one-of (( all-potential-farms ) ) (( desire-migration ) ) )	1280.9266177264005	1.0	0.0	0.0	0.0	0.0	0.0	1.0	0.0	0.0	0.0	0.0	0.0	0.0
0	12.0	( get-max-one-of (( all-potential-farms ) ) (( subtract (( desire-migration ) ) (( compare-dryness ) ) ) ) )	1485.0484840570025	1.0	0.0	-1.0	0.0	0.0	0.0	1.0	0.0	0.0	0.0	0.0	0.0	0.0
0	12.0	( get-max-one-of (( all-potential-farms ) ) (( subtract (( homophily-agricultural-productivity ) ) (( compare-dryness ) ) ) ) )	1448.608642801776	1.0	0.0	-1.0	0.0	0.0	0.0	0.0	0.0	0.0	1.0	0.0	0.0	0.0
0	12.0	( get-max-one-of (( all-potential-farms ) ) (( desire-migration ) ) )	800.1174913723613	1.0	0.0	0.0	0.0	0.0	0.0	1.0	0.0	0.0	0.0	0.0	0.0	0.0
0	12.0	( get-max-one-of (( all-potential-farms ) ) (( desire-migration ) ) )	1770.1081887839512	1.0	0.0	0.0	0.0	0.0	0.0	1.0	0.0	0.0	0.0	0.0	0.0	0.0
0	12.0	( get-max-one-of (( all-potential-farms ) ) (( subtract (( desire-migration ) ) (( compare-dryness ) ) ) ) )	1083.628626421434	1.0	0.0	-1.0	0.0	0.0	0.0	1.0	0.0	0.0	0.0	0.0	0.0	0.0
0	12.0	( get-max-one-of (( all-potential-farms ) ) (( desire-migration ) ) )	2670.9833395212345	1.0	0.0	0.0	0.0	0.0	0.0	1.0	0.0	0.0	0.0	0.0	0.0	0.0
0	12.0	( get-max-one-of (( all-potential-farms ) ) (( desire-migration ) ) )	1285.1400701869036	1.0	0.0	0.0	0.0	0.0	0.0	1.0	0.0	0.0	0.0	0.0	0.0	0.0
0	12.0	( get-max-one-of (( all-potential-farms ) ) (( desire-migration ) ) )	1488.28223129889	1.0	0.0	0.0	0.0	0.0	0.0	1.0	0.0	0.0	0.0	0.0	0.0	0.0
0	12.0	( get-max-one-of (( all-potential-farms ) ) (( desire-migration ) ) )	858.1975297097978	1.0	0.0	0.0	0.0	0.0	0.0	1.0	0.0	0.0	0.0	0.0	0.0	0.0
0	12.0	( get-max-one-of (( all-potential-farms ) ) (( desire-migration ) ) )	1272.1285312420289	1.0	0.0	0.0	0.0	0.0	0.0	1.0	0.0	0.0	0.0	0.0	0.0	0.0
0	12.0	( get-max-one-of (( all-potential-farms ) ) (( subtract (( desire-migration ) ) (( compare-dryness ) ) ) ) )	1014.6043563872563	1.0	0.0	-1.0	0.0	0.0	0.0	1.0	0.0	0.0	0.0	0.0	0.0	0.0
0	12.0	( get-max-one-of (( all-potential-farms ) ) (( desire-migration ) ) )	967.7194841481688	1.0	0.0	0.0	0.0	0.0	0.0	1.0	0.0	0.0	0.0	0.0	0.0	0.0
0	12.0	( get-max-one-of (( all-potential-farms ) ) (( desire-migration ) ) )	1933.4590763706397	1.0	0.0	0.0	0.0	0.0	0.0	1.0	0.0	0.0	0.0	0.0	0.0	0.0
0	12.0	( get-max-one-of (( all-potential-farms ) ) (( subtract (( desire-migration ) ) (( compare-dryness ) ) ) ) )	1049.5822978690137	1.0	0.0	-1.0	0.0	0.0	0.0	1.0	0.0	0.0	0.0	0.0	0.0	0.0
0	12.0	( get-max-one-of (( all-potential-farms ) ) (( homophily-agricultural-productivity ) ) )	831.4571546387705	1.0	0.0	0.0	0.0	0.0	0.0	0.0	0.0	0.0	1.0	0.0	0.0	0.0
0	12.0	( get-max-one-of (( all-potential-farms ) ) (( desire-migration ) ) )	1660.0692756629162	1.0	0.0	0.0	0.0	0.0	0.0	1.0	0.0	0.0	0.0	0.0	0.0	0.0
0	12.0	( get-max-one-of (( all-potential-farms ) ) (( desire-migration ) ) )	2033.5036267486703	1.0	0.0	0.0	0.0	0.0	0.0	1.0	0.0	0.0	0.0	0.0	0.0	0.0
0	12.0	( get-max-one-of (( all-potential-farms ) ) (( desire-migration ) ) )	1362.4481641515765	1.0	0.0	0.0	0.0	0.0	0.0	1.0	0.0	0.0	0.0	0.0	0.0	0.0
0	12.0	( get-max-one-of (( all-potential-farms ) ) (( desire-migration ) ) )	1711.1294515611637	1.0	0.0	0.0	0.0	0.0	0.0	1.0	0.0	0.0	0.0	0.0	0.0	0.0
0	12.0	( get-max-one-of (( all-potential-farms ) ) (( subtract (( desire-migration ) ) (( desire-migration ) ) ) ) )	2669.042150285381	1.0	0.0	0.0	0.0	0.0	0.0	0.0	0.0	0.0	0.0	0.0	0.0	0.0
0	12.0	( get-max-one-of (( all-potential-farms ) ) (( desire-migration ) ) )	1913.322502872946	1.0	0.0	0.0	0.0	0.0	0.0	1.0	0.0	0.0	0.0	0.0	0.0	0.0
0	12.0	( get-max-one-of (( all-potential-farms ) ) (( subtract (( desire-migration ) ) (( compare-dryness ) ) ) ) )	848.4639061268318	1.0	0.0	-1.0	0.0	0.0	0.0	1.0	0.0	0.0	0.0	0.0	0.0	0.0
0	12.0	( get-max-one-of (( all-potential-farms ) ) (( desire-migration ) ) )	1546.718461776416	1.0	0.0	0.0	0.0	0.0	0.0	1.0	0.0	0.0	0.0	0.0	0.0	0.0
0	12.0	( get-max-one-of (( all-potential-farms ) ) (( subtract (( desire-migration ) ) (( compare-dryness ) ) ) ) )	909.7466680345688	1.0	0.0	-1.0	0.0	0.0	0.0	1.0	0.0	0.0	0.0	0.0	0.0	0.0
0	12.0	( get-max-one-of (( all-potential-farms ) ) (( desire-migration ) ) )	1057.7863678456074	1.0	0.0	0.0	0.0	0.0	0.0	1.0	0.0	0.0	0.0	0.0	0.0	0.0
0	12.0	( get-max-one-of (( all-potential-farms ) ) (( desire-migration ) ) )	1391.3173613521853	1.0	0.0	0.0	0.0	0.0	0.0	1.0	0.0	0.0	0.0	0.0	0.0	0.0
0	12.0	( get-max-one-of (( all-potential-farms ) ) (( desire-migration ) ) )	1141.6777128419396	1.0	0.0	0.0	0.0	0.0	0.0	1.0	0.0	0.0	0.0	0.0	0.0	0.0
0	12.0	( get-max-one-of (( all-potential-farms ) ) (( desire-migration ) ) )	1204.557595136074	1.0	0.0	0.0	0.0	0.0	0.0	1.0	0.0	0.0	0.0	0.0	0.0	0.0
0	12.0	( get-max-one-of (( all-potential-farms ) ) (( desire-migration ) ) )	886.8195983400459	1.0	0.0	0.0	0.0	0.0	0.0	1.0	0.0	0.0	0.0	0.0	0.0	0.0
0	12.0	( get-max-one-of (( all-potential-farms ) ) (( desire-migration ) ) )	1040.621929424899	1.0	0.0	0.0	0.0	0.0	0.0	1.0	0.0	0.0	0.0	0.0	0.0	0.0
0	12.0	( get-max-one-of (( all-potential-farms ) ) (( subtract (( homophily-agricultural-productivity ) ) (( compare-dryness ) ) ) ) )	966.3513853666266	1.0	0.0	-1.0	0.0	0.0	0.0	0.0	0.0	0.0	1.0	0.0	0.0	0.0
0	12.0	( get-max-one-of (( all-potential-farms ) ) (( subtract (( homophily-agricultural-productivity ) ) (( compare-dryness ) ) ) ) )	943.2820362966744	1.0	0.0	-1.0	0.0	0.0	0.0	0.0	0.0	0.0	1.0	0.0	0.0	0.0
0	12.0	( get-max-one-of (( all-potential-farms ) ) (( desire-migration ) ) )	891.6894078096934	1.0	0.0	0.0	0.0	0.0	0.0	1.0	0.0	0.0	0.0	0.0	0.0	0.0
0	12.0	( get-max-one-of (( all-potential-farms ) ) (( subtract (( desire-migration ) ) (( compare-dryness ) ) ) ) )	1188.1241517619276	1.0	0.0	-1.0	0.0	0.0	0.0	1.0	0.0	0.0	0.0	0.0	0.0	0.0
0	12.0	( get-max-one-of (( all-potential-farms ) ) (( desire-migration ) ) )	808.5252005967398	1.0	0.0	0.0	0.0	0.0	0.0	1.0	0.0	0.0	0.0	0.0	0.0	0.0
0	13.0	( get-max-one-of (( all-potential-farms ) ) (( homophily-age ) ) )	1336.6581462737593	1.0	0.0	0.0	0.0	0.0	0.0	0.0	0.0	1.0	0.0	0.0	0.0	0.0
0	13.0	( get-max-one-of (( all-potential-farms ) ) (( desire-migration ) ) )	1667.2108444944788	1.0	0.0	0.0	0.0	0.0	0.0	1.0	0.0	0.0	0.0	0.0	0.0	0.0
0	13.0	( get-max-one-of (( all-potential-farms ) ) (( desire-migration ) ) )	786.5659540051298	1.0	0.0	0.0	0.0	0.0	0.0	1.0	0.0	0.0	0.0	0.0	0.0	0.0
0	13.0	( get-max-one-of (( all-potential-farms ) ) (( subtract (( homophily-agricultural-productivity ) ) (( compare-dryness ) ) ) ) )	992.5824902747372	1.0	0.0	-1.0	0.0	0.0	0.0	0.0	0.0	0.0	1.0	0.0	0.0	0.0
0	13.0	( get-max-one-of (( all-potential-farms ) ) (( desire-migration ) ) )	1994.3969013212989	1.0	0.0	0.0	0.0	0.0	0.0	1.0	0.0	0.0	0.0	0.0	0.0	0.0
0	13.0	( get-max-one-of (( all-potential-farms ) ) (( desire-migration ) ) )	1078.2235389751058	1.0	0.0	0.0	0.0	0.0	0.0	1.0	0.0	0.0	0.0	0.0	0.0	0.0
0	13.0	( get-max-one-of (( potential-family-farms ) ) (( compare-water-availability ) ) )	1621.4619946209048	0.0	0.0	0.0	0.0	1.0	0.0	0.0	0.0	0.0	0.0	1.0	0.0	0.0
0	13.0	( get-max-one-of (( all-potential-farms ) ) (( desire-migration ) ) )	2670.0535575152785	1.0	0.0	0.0	0.0	0.0	0.0	1.0	0.0	0.0	0.0	0.0	0.0	0.0
0	13.0	( get-max-one-of (( all-potential-farms ) ) (( desire-migration ) ) )	981.3801506042388	1.0	0.0	0.0	0.0	0.0	0.0	1.0	0.0	0.0	0.0	0.0	0.0	0.0
0	13.0	( get-max-one-of (( all-potential-farms ) ) (( desire-migration ) ) )	1543.4678487095218	1.0	0.0	0.0	0.0	0.0	0.0	1.0	0.0	0.0	0.0	0.0	0.0	0.0
0	13.0	( get-max-one-of (( all-potential-farms ) ) (( desire-migration ) ) )	1619.2766903775293	1.0	0.0	0.0	0.0	0.0	0.0	1.0	0.0	0.0	0.0	0.0	0.0	0.0
0	13.0	( get-max-one-of (( all-potential-farms ) ) (( subtract (( desire-migration ) ) (( compare-dryness ) ) ) ) )	1087.6327505182992	1.0	0.0	-1.0	0.0	0.0	0.0	1.0	0.0	0.0	0.0	0.0	0.0	0.0
0	13.0	( get-max-one-of (( all-potential-farms ) ) (( desire-migration ) ) )	861.4313669701137	1.0	0.0	0.0	0.0	0.0	0.0	1.0	0.0	0.0	0.0	0.0	0.0	0.0
0	13.0	( get-max-one-of (( all-potential-farms ) ) (( desire-migration ) ) )	999.1626494220047	1.0	0.0	0.0	0.0	0.0	0.0	1.0	0.0	0.0	0.0	0.0	0.0	0.0
0	13.0	( get-max-one-of (( all-potential-farms ) ) (( desire-migration ) ) )	1481.7992441623132	1.0	0.0	0.0	0.0	0.0	0.0	1.0	0.0	0.0	0.0	0.0	0.0	0.0
0	13.0	( get-max-one-of (( all-potential-farms ) ) (( subtract (( desire-migration ) ) (( compare-dryness ) ) ) ) )	1486.871211638722	1.0	0.0	-1.0	0.0	0.0	0.0	1.0	0.0	0.0	0.0	0.0	0.0	0.0
0	13.0	( get-max-one-of (( all-potential-farms ) ) (( homophily-agricultural-productivity ) ) )	1319.747324301133	1.0	0.0	0.0	0.0	0.0	0.0	0.0	0.0	0.0	1.0	0.0	0.0	0.0
0	13.0	( get-max-one-of (( all-potential-farms ) ) (( subtract (( desire-migration ) ) (( compare-dryness ) ) ) ) )	1501.8395386991244	1.0	0.0	-1.0	0.0	0.0	0.0	1.0	0.0	0.0	0.0	0.0	0.0	0.0
0	13.0	( get-max-one-of (( all-potential-farms ) ) (( desire-migration ) ) )	1120.2776441579126	1.0	0.0	0.0	0.0	0.0	0.0	1.0	0.0	0.0	0.0	0.0	0.0	0.0
0	13.0	( get-max-one-of (( all-potential-farms ) ) (( desire-migration ) ) )	1457.3407288619903	1.0	0.0	0.0	0.0	0.0	0.0	1.0	0.0	0.0	0.0	0.0	0.0	0.0
0	13.0	( get-max-one-of (( all-potential-farms ) ) (( desire-migration ) ) )	1170.0260680856647	1.0	0.0	0.0	0.0	0.0	0.0	1.0	0.0	0.0	0.0	0.0	0.0	0.0
0	13.0	( get-max-one-of (( all-potential-farms ) ) (( desire-migration ) ) )	1223.6470079234455	1.0	0.0	0.0	0.0	0.0	0.0	1.0	0.0	0.0	0.0	0.0	0.0	0.0
0	13.0	( get-max-one-of (( all-potential-farms ) ) (( desire-migration ) ) )	1062.9976481629672	1.0	0.0	0.0	0.0	0.0	0.0	1.0	0.0	0.0	0.0	0.0	0.0	0.0
0	13.0	( get-max-one-of (( all-potential-farms ) ) (( compare-water-availability ) ) )	2665.932669817453	1.0	0.0	0.0	0.0	1.0	0.0	0.0	0.0	0.0	0.0	0.0	0.0	0.0
0	13.0	( get-max-one-of (( potential-neighborhood-farms ) ) (( desire-migration ) ) )	1422.027074285157	0.0	0.0	0.0	0.0	0.0	0.0	1.0	0.0	0.0	0.0	0.0	0.0	1.0
0	13.0	( get-max-one-of (( all-potential-farms ) ) (( subtract (( desire-migration ) ) (( compare-dryness ) ) ) ) )	1432.5390047045844	1.0	0.0	-1.0	0.0	0.0	0.0	1.0	0.0	0.0	0.0	0.0	0.0	0.0
0	13.0	( get-max-one-of (( all-potential-farms ) ) (( homophily-agricultural-productivity ) ) )	1050.431339974203	1.0	0.0	0.0	0.0	0.0	0.0	0.0	0.0	0.0	1.0	0.0	0.0	0.0
0	13.0	( get-max-one-of (( all-potential-farms ) ) (( subtract (( desire-migration ) ) (( compare-dryness ) ) ) ) )	1137.8813646422009	1.0	0.0	-1.0	0.0	0.0	0.0	1.0	0.0	0.0	0.0	0.0	0.0	0.0
0	13.0	( get-max-one-of (( all-potential-farms ) ) (( desire-migration ) ) )	1858.0131861749521	1.0	0.0	0.0	0.0	0.0	0.0	1.0	0.0	0.0	0.0	0.0	0.0	0.0
0	13.0	( get-max-one-of (( all-potential-farms ) ) (( desire-migration ) ) )	981.199775784728	1.0	0.0	0.0	0.0	0.0	0.0	1.0	0.0	0.0	0.0	0.0	0.0	0.0
0	13.0	( get-max-one-of (( all-potential-farms ) ) (( desire-migration ) ) )	1233.289503725708	1.0	0.0	0.0	0.0	0.0	0.0	1.0	0.0	0.0	0.0	0.0	0.0	0.0
0	13.0	( get-max-one-of (( all-potential-farms ) ) (( desire-migration ) ) )	925.6289753459533	1.0	0.0	0.0	0.0	0.0	0.0	1.0	0.0	0.0	0.0	0.0	0.0	0.0
0	13.0	( get-max-one-of (( all-potential-farms ) ) (( homophily-agricultural-productivity ) ) )	1568.2522118587935	1.0	0.0	0.0	0.0	0.0	0.0	0.0	0.0	0.0	1.0	0.0	0.0	0.0
0	13.0	( get-max-one-of (( potential-neighborhood-farms ) ) (( desire-migration ) ) )	1394.2632463060904	0.0	0.0	0.0	0.0	0.0	0.0	1.0	0.0	0.0	0.0	0.0	0.0	1.0
0	13.0	( get-max-one-of (( all-potential-farms ) ) (( desire-migration ) ) )	1313.8698565687548	1.0	0.0	0.0	0.0	0.0	0.0	1.0	0.0	0.0	0.0	0.0	0.0	0.0
0	13.0	( get-max-one-of (( all-potential-farms ) ) (( desire-migration ) ) )	1308.3764748725805	1.0	0.0	0.0	0.0	0.0	0.0	1.0	0.0	0.0	0.0	0.0	0.0	0.0
0	13.0	( get-max-one-of (( all-potential-farms ) ) (( desire-migration ) ) )	1313.729804792447	1.0	0.0	0.0	0.0	0.0	0.0	1.0	0.0	0.0	0.0	0.0	0.0	0.0
0	13.0	( get-max-one-of (( all-potential-farms ) ) (( homophily-agricultural-productivity ) ) )	1137.958259339946	1.0	0.0	0.0	0.0	0.0	0.0	0.0	0.0	0.0	1.0	0.0	0.0	0.0
0	13.0	( get-max-one-of (( all-potential-farms ) ) (( desire-migration ) ) )	1080.0662016746946	1.0	0.0	0.0	0.0	0.0	0.0	1.0	0.0	0.0	0.0	0.0	0.0	0.0
0	13.0	( get-max-one-of (( all-potential-farms ) ) (( desire-migration ) ) )	1086.4846984656524	1.0	0.0	0.0	0.0	0.0	0.0	1.0	0.0	0.0	0.0	0.0	0.0	0.0
0	13.0	( get-max-one-of (( all-potential-farms ) ) (( desire-migration ) ) )	1259.9884920109391	1.0	0.0	0.0	0.0	0.0	0.0	1.0	0.0	0.0	0.0	0.0	0.0	0.0
0	13.0	( get-max-one-of (( all-potential-farms ) ) (( compare-yeild ) ) )	1220.0098360259233	1.0	0.0	0.0	0.0	0.0	1.0	0.0	0.0	0.0	0.0	0.0	0.0	0.0
0	13.0	( get-max-one-of (( all-potential-farms ) ) (( homophily-age ) ) )	2769.555379478806	1.0	0.0	0.0	0.0	0.0	0.0	0.0	0.0	1.0	0.0	0.0	0.0	0.0
0	13.0	( get-max-one-of (( all-potential-farms ) ) (( subtract (( desire-migration ) ) (( compare-dryness ) ) ) ) )	1046.2404121424483	1.0	0.0	-1.0	0.0	0.0	0.0	1.0	0.0	0.0	0.0	0.0	0.0	0.0
0	13.0	( get-max-one-of (( all-potential-farms ) ) (( desire-migration ) ) )	1496.03676425414	1.0	0.0	0.0	0.0	0.0	0.0	1.0	0.0	0.0	0.0	0.0	0.0	0.0
0	13.0	( get-max-one-of (( all-potential-farms ) ) (( homophily-agricultural-productivity ) ) )	1567.809937460534	1.0	0.0	0.0	0.0	0.0	0.0	0.0	0.0	0.0	1.0	0.0	0.0	0.0
0	13.0	( get-min-one-of (( all-potential-farms ) ) (( compare-dryness ) ) )	846.804581943201	1.0	0.0	-1.0	0.0	0.0	0.0	0.0	0.0	0.0	0.0	0.0	0.0	0.0
0	13.0	( get-max-one-of (( potential-farms-near-best-performers ) ) (( homophily-agricultural-productivity ) ) )	1010.9193835316445	0.0	0.0	0.0	0.0	0.0	0.0	0.0	0.0	0.0	1.0	0.0	1.0	0.0
0	13.0	( get-max-one-of (( all-potential-farms ) ) (( subtract (( desire-migration ) ) (( compare-dryness ) ) ) ) )	1376.8819847757475	1.0	0.0	-1.0	0.0	0.0	0.0	1.0	0.0	0.0	0.0	0.0	0.0	0.0
0	13.0	( get-max-one-of (( all-potential-farms ) ) (( desire-migration ) ) )	1452.2999001583667	1.0	0.0	0.0	0.0	0.0	0.0	1.0	0.0	0.0	0.0	0.0	0.0	0.0
0	14.0	( get-max-one-of (( all-potential-farms ) ) (( desire-migration ) ) )	1234.6226144049026	1.0	0.0	0.0	0.0	0.0	0.0	1.0	0.0	0.0	0.0	0.0	0.0	0.0
0	14.0	( get-max-one-of (( all-potential-farms ) ) (( desire-migration ) ) )	1274.1750272234967	1.0	0.0	0.0	0.0	0.0	0.0	1.0	0.0	0.0	0.0	0.0	0.0	0.0
0	14.0	( get-max-one-of (( all-potential-farms ) ) (( compare-dryness ) ) )	1600.0365620822547	1.0	0.0	1.0	0.0	0.0	0.0	0.0	0.0	0.0	0.0	0.0	0.0	0.0
0	14.0	( get-min-one-of (( all-potential-farms ) ) (( desire-migration ) ) )	2671.2987478004056	1.0	0.0	0.0	0.0	0.0	0.0	-1.0	0.0	0.0	0.0	0.0	0.0	0.0
0	14.0	( get-min-one-of (( all-potential-farms ) ) (( desire-migration ) ) )	1476.4518278630035	1.0	0.0	0.0	0.0	0.0	0.0	-1.0	0.0	0.0	0.0	0.0	0.0	0.0
0	14.0	( get-max-one-of (( all-potential-farms ) ) (( compare-dryness ) ) )	1157.2553737183505	1.0	0.0	1.0	0.0	0.0	0.0	0.0	0.0	0.0	0.0	0.0	0.0	0.0
0	14.0	( get-max-one-of (( all-potential-farms ) ) (( desire-migration ) ) )	1335.2164618517868	1.0	0.0	0.0	0.0	0.0	0.0	1.0	0.0	0.0	0.0	0.0	0.0	0.0
0	14.0	( get-max-one-of (( all-potential-farms ) ) (( compare-yeild ) ) )	1433.4186408722335	1.0	0.0	0.0	0.0	0.0	1.0	0.0	0.0	0.0	0.0	0.0	0.0	0.0
0	14.0	( get-max-one-of (( all-potential-farms ) ) (( desire-migration ) ) )	1733.5212718625626	1.0	0.0	0.0	0.0	0.0	0.0	1.0	0.0	0.0	0.0	0.0	0.0	0.0
0	14.0	( get-max-one-of (( all-potential-farms ) ) (( desire-migration ) ) )	1195.2284300500896	1.0	0.0	0.0	0.0	0.0	0.0	1.0	0.0	0.0	0.0	0.0	0.0	0.0
0	14.0	( get-min-one-of (( potential-neighborhood-farms ) ) (( desire-social-presence ) ) )	2671.5242839996795	0.0	0.0	0.0	0.0	0.0	0.0	0.0	-1.0	0.0	0.0	0.0	0.0	1.0
0	14.0	( get-max-one-of (( all-potential-farms ) ) (( desire-migration ) ) )	2653.3150962522323	1.0	0.0	0.0	0.0	0.0	0.0	1.0	0.0	0.0	0.0	0.0	0.0	0.0
0	14.0	( get-max-one-of (( all-potential-farms ) ) (( desire-migration ) ) )	2673.2508299821043	1.0	0.0	0.0	0.0	0.0	0.0	1.0	0.0	0.0	0.0	0.0	0.0	0.0
0	14.0	( get-max-one-of (( all-potential-farms ) ) (( subtract (( homophily-agricultural-productivity ) ) (( compare-dryness ) ) ) ) )	2475.286246073369	1.0	0.0	-1.0	0.0	0.0	0.0	0.0	0.0	0.0	1.0	0.0	0.0	0.0
0	14.0	( get-max-one-of (( all-potential-farms ) ) (( desire-migration ) ) )	917.3047476166245	1.0	0.0	0.0	0.0	0.0	0.0	1.0	0.0	0.0	0.0	0.0	0.0	0.0
0	14.0	( get-max-one-of (( all-potential-farms ) ) (( desire-migration ) ) )	1025.1965665178554	1.0	0.0	0.0	0.0	0.0	0.0	1.0	0.0	0.0	0.0	0.0	0.0	0.0
0	14.0	( get-max-one-of (( all-potential-farms ) ) (( desire-migration ) ) )	927.7381095977465	1.0	0.0	0.0	0.0	0.0	0.0	1.0	0.0	0.0	0.0	0.0	0.0	0.0
0	14.0	( get-max-one-of (( all-potential-farms ) ) (( subtract (( desire-migration ) ) (( compare-dryness ) ) ) ) )	1859.7663831782754	1.0	0.0	-1.0	0.0	0.0	0.0	1.0	0.0	0.0	0.0	0.0	0.0	0.0
0	14.0	( get-max-one-of (( all-potential-farms ) ) (( compare-dryness ) ) )	1671.0164571302096	1.0	0.0	1.0	0.0	0.0	0.0	0.0	0.0	0.0	0.0	0.0	0.0	0.0
0	14.0	( get-min-one-of (( all-potential-farms ) ) (( desire-migration ) ) )	1581.3668138670405	1.0	0.0	0.0	0.0	0.0	0.0	-1.0	0.0	0.0	0.0	0.0	0.0	0.0
0	14.0	( get-max-one-of (( potential-farms-near-best-performers ) ) (( homophily-agricultural-productivity ) ) )	2647.182464432703	0.0	0.0	0.0	0.0	0.0	0.0	0.0	0.0	0.0	1.0	0.0	1.0	0.0
0	14.0	( get-max-one-of (( all-potential-farms ) ) (( desire-migration ) ) )	941.5242960221473	1.0	0.0	0.0	0.0	0.0	0.0	1.0	0.0	0.0	0.0	0.0	0.0	0.0
0	14.0	( get-max-one-of (( all-potential-farms ) ) (( desire-migration ) ) )	1629.245530913005	1.0	0.0	0.0	0.0	0.0	0.0	1.0	0.0	0.0	0.0	0.0	0.0	0.0
0	14.0	( get-max-one-of (( all-potential-farms ) ) (( desire-migration ) ) )	796.5927441296459	1.0	0.0	0.0	0.0	0.0	0.0	1.0	0.0	0.0	0.0	0.0	0.0	0.0
0	14.0	( get-min-one-of (( all-potential-farms ) ) (( compare-quality ) ) )	2672.165226927408	1.0	0.0	0.0	-1.0	0.0	0.0	0.0	0.0	0.0	0.0	0.0	0.0	0.0
0	14.0	( get-max-one-of (( all-potential-farms ) ) (( desire-migration ) ) )	1064.2800383357755	1.0	0.0	0.0	0.0	0.0	0.0	1.0	0.0	0.0	0.0	0.0	0.0	0.0
0	14.0	( get-max-one-of (( all-potential-farms ) ) (( desire-migration ) ) )	1259.5201467225538	1.0	0.0	0.0	0.0	0.0	0.0	1.0	0.0	0.0	0.0	0.0	0.0	0.0
0	14.0	( get-max-one-of (( all-potential-farms ) ) (( desire-migration ) ) )	1472.4364162842496	1.0	0.0	0.0	0.0	0.0	0.0	1.0	0.0	0.0	0.0	0.0	0.0	0.0
0	14.0	( get-max-one-of (( all-potential-farms ) ) (( desire-migration ) ) )	2670.573346680448	1.0	0.0	0.0	0.0	0.0	0.0	1.0	0.0	0.0	0.0	0.0	0.0	0.0
0	14.0	( get-max-one-of (( all-potential-farms ) ) (( desire-migration ) ) )	1793.6680294859461	1.0	0.0	0.0	0.0	0.0	0.0	1.0	0.0	0.0	0.0	0.0	0.0	0.0
0	14.0	( get-max-one-of (( all-potential-farms ) ) (( desire-migration ) ) )	1484.6201534399288	1.0	0.0	0.0	0.0	0.0	0.0	1.0	0.0	0.0	0.0	0.0	0.0	0.0
0	14.0	( get-max-one-of (( all-potential-farms ) ) (( homophily-agricultural-productivity ) ) )	860.5933999282133	1.0	0.0	0.0	0.0	0.0	0.0	0.0	0.0	0.0	1.0	0.0	0.0	0.0
0	14.0	( get-max-one-of (( all-potential-farms ) ) (( compare-quality ) ) )	911.9155662669658	1.0	0.0	0.0	1.0	0.0	0.0	0.0	0.0	0.0	0.0	0.0	0.0	0.0
0	14.0	( get-max-one-of (( all-potential-farms ) ) (( subtract (( desire-migration ) ) (( compare-dryness ) ) ) ) )	1529.6744751743745	1.0	0.0	-1.0	0.0	0.0	0.0	1.0	0.0	0.0	0.0	0.0	0.0	0.0
0	14.0	( get-max-one-of (( all-potential-farms ) ) (( desire-migration ) ) )	1034.0058026916486	1.0	0.0	0.0	0.0	0.0	0.0	1.0	0.0	0.0	0.0	0.0	0.0	0.0
0	14.0	( get-max-one-of (( all-potential-farms ) ) (( desire-migration ) ) )	1085.8452928479276	1.0	0.0	0.0	0.0	0.0	0.0	1.0	0.0	0.0	0.0	0.0	0.0	0.0
0	14.0	( get-max-one-of (( all-potential-farms ) ) (( desire-migration ) ) )	1573.45892860284	1.0	0.0	0.0	0.0	0.0	0.0	1.0	0.0	0.0	0.0	0.0	0.0	0.0
0	14.0	( get-max-one-of (( all-potential-farms ) ) (( desire-migration ) ) )	1494.5852267435264	1.0	0.0	0.0	0.0	0.0	0.0	1.0	0.0	0.0	0.0	0.0	0.0	0.0
0	14.0	( get-min-one-of (( all-potential-farms ) ) (( desire-migration ) ) )	906.7199126521924	1.0	0.0	0.0	0.0	0.0	0.0	-1.0	0.0	0.0	0.0	0.0	0.0	0.0
0	14.0	( get-max-one-of (( all-potential-farms ) ) (( compare-dryness ) ) )	1529.2184278251414	1.0	0.0	1.0	0.0	0.0	0.0	0.0	0.0	0.0	0.0	0.0	0.0	0.0
0	14.0	( get-max-one-of (( all-potential-farms ) ) (( desire-migration ) ) )	1657.6136461793494	1.0	0.0	0.0	0.0	0.0	0.0	1.0	0.0	0.0	0.0	0.0	0.0	0.0
0	14.0	( get-max-one-of (( all-potential-farms ) ) (( desire-migration ) ) )	999.8519890463783	1.0	0.0	0.0	0.0	0.0	0.0	1.0	0.0	0.0	0.0	0.0	0.0	0.0
0	14.0	( get-max-one-of (( all-potential-farms ) ) (( desire-migration ) ) )	938.3469507596857	1.0	0.0	0.0	0.0	0.0	0.0	1.0	0.0	0.0	0.0	0.0	0.0	0.0
0	14.0	( get-max-one-of (( all-potential-farms ) ) (( desire-migration ) ) )	956.7727002794336	1.0	0.0	0.0	0.0	0.0	0.0	1.0	0.0	0.0	0.0	0.0	0.0	0.0
0	14.0	( get-max-one-of (( all-potential-farms ) ) (( desire-migration ) ) )	1234.554575545367	1.0	0.0	0.0	0.0	0.0	0.0	1.0	0.0	0.0	0.0	0.0	0.0	0.0
0	14.0	( get-min-one-of (( all-potential-farms ) ) (( compare-dryness ) ) )	1051.9458160951074	1.0	0.0	-1.0	0.0	0.0	0.0	0.0	0.0	0.0	0.0	0.0	0.0	0.0
0	14.0	( get-max-one-of (( all-potential-farms ) ) (( homophily-agricultural-productivity ) ) )	1248.0368584300702	1.0	0.0	0.0	0.0	0.0	0.0	0.0	0.0	0.0	1.0	0.0	0.0	0.0
0	14.0	( get-max-one-of (( potential-farms-near-best-performers ) ) (( desire-migration ) ) )	1056.9077537798644	0.0	0.0	0.0	0.0	0.0	0.0	1.0	0.0	0.0	0.0	0.0	1.0	0.0
0	14.0	( get-max-one-of (( all-potential-farms ) ) (( desire-migration ) ) )	1531.9556129340058	1.0	0.0	0.0	0.0	0.0	0.0	1.0	0.0	0.0	0.0	0.0	0.0	0.0
0	14.0	( get-max-one-of (( all-potential-farms ) ) (( desire-migration ) ) )	1477.506006755981	1.0	0.0	0.0	0.0	0.0	0.0	1.0	0.0	0.0	0.0	0.0	0.0	0.0
0	15.0	( get-max-one-of (( all-potential-farms ) ) (( desire-migration ) ) )	2662.422017637322	1.0	0.0	0.0	0.0	0.0	0.0	1.0	0.0	0.0	0.0	0.0	0.0	0.0
0	15.0	( get-max-one-of (( all-potential-farms ) ) (( compare-quality ) ) )	982.8641818684823	1.0	0.0	0.0	1.0	0.0	0.0	0.0	0.0	0.0	0.0	0.0	0.0	0.0
0	15.0	( get-max-one-of (( all-potential-farms ) ) (( desire-migration ) ) )	1197.5934201556038	1.0	0.0	0.0	0.0	0.0	0.0	1.0	0.0	0.0	0.0	0.0	0.0	0.0
0	15.0	( get-min-one-of (( all-potential-farms ) ) (( desire-migration ) ) )	2663.477426223093	1.0	0.0	0.0	0.0	0.0	0.0	-1.0	0.0	0.0	0.0	0.0	0.0	0.0
0	15.0	( get-max-one-of (( all-potential-farms ) ) (( desire-migration ) ) )	1406.7810774957145	1.0	0.0	0.0	0.0	0.0	0.0	1.0	0.0	0.0	0.0	0.0	0.0	0.0
0	15.0	( get-max-one-of (( all-potential-farms ) ) (( desire-migration ) ) )	1565.3239281375593	1.0	0.0	0.0	0.0	0.0	0.0	1.0	0.0	0.0	0.0	0.0	0.0	0.0
0	15.0	( get-max-one-of (( all-potential-farms ) ) (( desire-migration ) ) )	948.7128121829068	1.0	0.0	0.0	0.0	0.0	0.0	1.0	0.0	0.0	0.0	0.0	0.0	0.0
0	15.0	( get-max-one-of (( all-potential-farms ) ) (( homophily-agricultural-productivity ) ) )	1373.5916423741096	1.0	0.0	0.0	0.0	0.0	0.0	0.0	0.0	0.0	1.0	0.0	0.0	0.0
0	15.0	( get-max-one-of (( all-potential-farms ) ) (( desire-migration ) ) )	915.6751607420607	1.0	0.0	0.0	0.0	0.0	0.0	1.0	0.0	0.0	0.0	0.0	0.0	0.0
0	15.0	( get-max-one-of (( all-potential-farms ) ) (( compare-yeild ) ) )	934.1134834697548	1.0	0.0	0.0	0.0	0.0	1.0	0.0	0.0	0.0	0.0	0.0	0.0	0.0
0	15.0	( get-max-one-of (( all-potential-farms ) ) (( desire-migration ) ) )	881.6620667806915	1.0	0.0	0.0	0.0	0.0	0.0	1.0	0.0	0.0	0.0	0.0	0.0	0.0
0	15.0	( get-max-one-of (( all-potential-farms ) ) (( homophily-agricultural-productivity ) ) )	1333.147778755228	1.0	0.0	0.0	0.0	0.0	0.0	0.0	0.0	0.0	1.0	0.0	0.0	0.0
0	15.0	( get-max-one-of (( potential-farms-near-best-performers ) ) (( desire-migration ) ) )	2046.930140478664	0.0	0.0	0.0	0.0	0.0	0.0	1.0	0.0	0.0	0.0	0.0	1.0	0.0
0	15.0	( get-min-one-of (( all-potential-farms ) ) (( compare-yeild ) ) )	886.3537668448199	1.0	0.0	0.0	0.0	0.0	-1.0	0.0	0.0	0.0	0.0	0.0	0.0	0.0
0	15.0	( get-max-one-of (( all-potential-farms ) ) (( desire-migration ) ) )	913.0531200319076	1.0	0.0	0.0	0.0	0.0	0.0	1.0	0.0	0.0	0.0	0.0	0.0	0.0
0	15.0	( get-max-one-of (( all-potential-farms ) ) (( desire-migration ) ) )	1066.1618076070815	1.0	0.0	0.0	0.0	0.0	0.0	1.0	0.0	0.0	0.0	0.0	0.0	0.0
0	15.0	( get-max-one-of (( all-potential-farms ) ) (( desire-migration ) ) )	1113.1176936874188	1.0	0.0	0.0	0.0	0.0	0.0	1.0	0.0	0.0	0.0	0.0	0.0	0.0
0	15.0	( get-max-one-of (( all-potential-farms ) ) (( desire-migration ) ) )	1721.413082325097	1.0	0.0	0.0	0.0	0.0	0.0	1.0	0.0	0.0	0.0	0.0	0.0	0.0
0	15.0	( get-max-one-of (( all-potential-farms ) ) (( desire-migration ) ) )	998.644080741482	1.0	0.0	0.0	0.0	0.0	0.0	1.0	0.0	0.0	0.0	0.0	0.0	0.0
0	15.0	( get-max-one-of (( all-potential-farms ) ) (( homophily-agricultural-productivity ) ) )	1118.984360927355	1.0	0.0	0.0	0.0	0.0	0.0	0.0	0.0	0.0	1.0	0.0	0.0	0.0
0	15.0	( get-max-one-of (( all-potential-farms ) ) (( compare-quality ) ) )	1462.49957264951	1.0	0.0	0.0	1.0	0.0	0.0	0.0	0.0	0.0	0.0	0.0	0.0	0.0
0	15.0	( get-max-one-of (( all-potential-farms ) ) (( desire-migration ) ) )	927.9213328725664	1.0	0.0	0.0	0.0	0.0	0.0	1.0	0.0	0.0	0.0	0.0	0.0	0.0
0	15.0	( get-max-one-of (( all-potential-farms ) ) (( compare-quality ) ) )	1772.2482896027866	1.0	0.0	0.0	1.0	0.0	0.0	0.0	0.0	0.0	0.0	0.0	0.0	0.0
0	15.0	( get-max-one-of (( all-potential-farms ) ) (( desire-migration ) ) )	1350.404383879139	1.0	0.0	0.0	0.0	0.0	0.0	1.0	0.0	0.0	0.0	0.0	0.0	0.0
0	15.0	( get-max-one-of (( all-potential-farms ) ) (( desire-migration ) ) )	1391.8613436689745	1.0	0.0	0.0	0.0	0.0	0.0	1.0	0.0	0.0	0.0	0.0	0.0	0.0
0	15.0	( get-max-one-of (( all-potential-farms ) ) (( compare-water-availability ) ) )	1954.8877205609533	1.0	0.0	0.0	0.0	1.0	0.0	0.0	0.0	0.0	0.0	0.0	0.0	0.0
0	15.0	( get-min-one-of (( all-potential-farms ) ) (( desire-migration ) ) )	1329.5645903828813	1.0	0.0	0.0	0.0	0.0	0.0	-1.0	0.0	0.0	0.0	0.0	0.0	0.0
0	15.0	( get-max-one-of (( all-potential-farms ) ) (( desire-migration ) ) )	1081.4915626115621	1.0	0.0	0.0	0.0	0.0	0.0	1.0	0.0	0.0	0.0	0.0	0.0	0.0
0	15.0	( get-max-one-of (( all-potential-farms ) ) (( desire-migration ) ) )	2318.1740659406933	1.0	0.0	0.0	0.0	0.0	0.0	1.0	0.0	0.0	0.0	0.0	0.0	0.0
0	15.0	( get-max-one-of (( all-potential-farms ) ) (( compare-quality ) ) )	1082.8554843560612	1.0	0.0	0.0	1.0	0.0	0.0	0.0	0.0	0.0	0.0	0.0	0.0	0.0
0	15.0	( get-max-one-of (( all-potential-farms ) ) (( desire-migration ) ) )	1450.3492682798856	1.0	0.0	0.0	0.0	0.0	0.0	1.0	0.0	0.0	0.0	0.0	0.0	0.0
0	15.0	( get-max-one-of (( all-potential-farms ) ) (( desire-migration ) ) )	936.0507464876047	1.0	0.0	0.0	0.0	0.0	0.0	1.0	0.0	0.0	0.0	0.0	0.0	0.0
0	15.0	( get-max-one-of (( potential-family-farms ) ) (( combine (( compare-distance ) ) (( compare-dryness ) ) ) ) )	1546.368649449414	0.0	1.0	1.0	0.0	0.0	0.0	0.0	0.0	0.0	0.0	1.0	0.0	0.0
0	15.0	( get-max-one-of (( all-potential-farms ) ) (( compare-quality ) ) )	2671.693283294325	1.0	0.0	0.0	1.0	0.0	0.0	0.0	0.0	0.0	0.0	0.0	0.0	0.0
0	15.0	( get-max-one-of (( all-potential-farms ) ) (( compare-quality ) ) )	3005.9003642835523	1.0	0.0	0.0	1.0	0.0	0.0	0.0	0.0	0.0	0.0	0.0	0.0	0.0
0	15.0	( get-max-one-of (( all-potential-farms ) ) (( compare-quality ) ) )	1367.2073727127126	1.0	0.0	0.0	1.0	0.0	0.0	0.0	0.0	0.0	0.0	0.0	0.0	0.0
0	15.0	( get-max-one-of (( all-potential-farms ) ) (( desire-migration ) ) )	1749.2398348997185	1.0	0.0	0.0	0.0	0.0	0.0	1.0	0.0	0.0	0.0	0.0	0.0	0.0
0	15.0	( get-max-one-of (( all-potential-farms ) ) (( desire-migration ) ) )	1171.7009004007796	1.0	0.0	0.0	0.0	0.0	0.0	1.0	0.0	0.0	0.0	0.0	0.0	0.0
0	15.0	( get-min-one-of (( all-potential-farms ) ) (( desire-migration ) ) )	1404.9523123579672	1.0	0.0	0.0	0.0	0.0	0.0	-1.0	0.0	0.0	0.0	0.0	0.0	0.0
0	15.0	( get-max-one-of (( all-potential-farms ) ) (( subtract (( homophily-agricultural-productivity ) ) (( compare-water-availability ) ) ) ) )	901.8846932951017	1.0	0.0	0.0	0.0	-1.0	0.0	0.0	0.0	0.0	1.0	0.0	0.0	0.0
0	15.0	( get-max-one-of (( all-potential-farms ) ) (( desire-migration ) ) )	1113.05884839931	1.0	0.0	0.0	0.0	0.0	0.0	1.0	0.0	0.0	0.0	0.0	0.0	0.0
0	15.0	( get-max-one-of (( all-potential-farms ) ) (( homophily-agricultural-productivity ) ) )	1779.5072351637116	1.0	0.0	0.0	0.0	0.0	0.0	0.0	0.0	0.0	1.0	0.0	0.0	0.0
0	15.0	( get-max-one-of (( all-potential-farms ) ) (( desire-migration ) ) )	963.7105374540644	1.0	0.0	0.0	0.0	0.0	0.0	1.0	0.0	0.0	0.0	0.0	0.0	0.0
0	15.0	( get-max-one-of (( all-potential-farms ) ) (( compare-quality ) ) )	1996.446593325249	1.0	0.0	0.0	1.0	0.0	0.0	0.0	0.0	0.0	0.0	0.0	0.0	0.0
0	15.0	( get-max-one-of (( all-potential-farms ) ) (( compare-quality ) ) )	1042.2446929584253	1.0	0.0	0.0	1.0	0.0	0.0	0.0	0.0	0.0	0.0	0.0	0.0	0.0
0	15.0	( get-max-one-of (( all-potential-farms ) ) (( desire-migration ) ) )	934.6983470617669	1.0	0.0	0.0	0.0	0.0	0.0	1.0	0.0	0.0	0.0	0.0	0.0	0.0
0	15.0	( get-max-one-of (( all-potential-farms ) ) (( desire-migration ) ) )	1071.023809259159	1.0	0.0	0.0	0.0	0.0	0.0	1.0	0.0	0.0	0.0	0.0	0.0	0.0
0	15.0	( get-max-one-of (( all-potential-farms ) ) (( desire-migration ) ) )	1617.6396384856562	1.0	0.0	0.0	0.0	0.0	0.0	1.0	0.0	0.0	0.0	0.0	0.0	0.0
0	15.0	( get-max-one-of (( all-potential-farms ) ) (( desire-migration ) ) )	2667.4915182620543	1.0	0.0	0.0	0.0	0.0	0.0	1.0	0.0	0.0	0.0	0.0	0.0	0.0
0	15.0	( get-max-one-of (( all-potential-farms ) ) (( desire-migration ) ) )	904.8574473363188	1.0	0.0	0.0	0.0	0.0	0.0	1.0	0.0	0.0	0.0	0.0	0.0	0.0
0	16.0	( get-max-one-of (( all-potential-farms ) ) (( compare-dryness ) ) )	1019.6013927020696	1.0	0.0	1.0	0.0	0.0	0.0	0.0	0.0	0.0	0.0	0.0	0.0	0.0
0	16.0	( get-max-one-of (( all-potential-farms ) ) (( compare-quality ) ) )	938.0591665774614	1.0	0.0	0.0	1.0	0.0	0.0	0.0	0.0	0.0	0.0	0.0	0.0	0.0
0	16.0	( get-max-one-of (( all-potential-farms ) ) (( desire-migration ) ) )	1198.5044847642407	1.0	0.0	0.0	0.0	0.0	0.0	1.0	0.0	0.0	0.0	0.0	0.0	0.0
0	16.0	( get-max-one-of (( all-potential-farms ) ) (( desire-migration ) ) )	1162.9505578484404	1.0	0.0	0.0	0.0	0.0	0.0	1.0	0.0	0.0	0.0	0.0	0.0	0.0
0	16.0	( get-max-one-of (( potential-farms-near-best-performers ) ) (( desire-migration ) ) )	1801.4191627713958	0.0	0.0	0.0	0.0	0.0	0.0	1.0	0.0	0.0	0.0	0.0	1.0	0.0
0	16.0	( get-max-one-of (( all-potential-farms ) ) (( desire-migration ) ) )	2642.6394002966063	1.0	0.0	0.0	0.0	0.0	0.0	1.0	0.0	0.0	0.0	0.0	0.0	0.0
0	16.0	( get-max-one-of (( all-potential-farms ) ) (( compare-quality ) ) )	2070.822783339993	1.0	0.0	0.0	1.0	0.0	0.0	0.0	0.0	0.0	0.0	0.0	0.0	0.0
0	16.0	( get-max-one-of (( all-potential-farms ) ) (( desire-migration ) ) )	2673.5719552688324	1.0	0.0	0.0	0.0	0.0	0.0	1.0	0.0	0.0	0.0	0.0	0.0	0.0
0	16.0	( get-max-one-of (( all-potential-farms ) ) (( desire-migration ) ) )	891.4443336518549	1.0	0.0	0.0	0.0	0.0	0.0	1.0	0.0	0.0	0.0	0.0	0.0	0.0
0	16.0	( get-max-one-of (( all-potential-farms ) ) (( desire-migration ) ) )	1024.5764978760742	1.0	0.0	0.0	0.0	0.0	0.0	1.0	0.0	0.0	0.0	0.0	0.0	0.0
0	16.0	( get-max-one-of (( all-potential-farms ) ) (( subtract (( homophily-agricultural-productivity ) ) (( compare-water-availability ) ) ) ) )	1334.0693385278005	1.0	0.0	0.0	0.0	-1.0	0.0	0.0	0.0	0.0	1.0	0.0	0.0	0.0
0	16.0	( get-max-one-of (( all-potential-farms ) ) (( compare-yeild ) ) )	2672.185060956669	1.0	0.0	0.0	0.0	0.0	1.0	0.0	0.0	0.0	0.0	0.0	0.0	0.0
0	16.0	( get-min-one-of (( all-potential-farms ) ) (( desire-migration ) ) )	1208.6724121944699	1.0	0.0	0.0	0.0	0.0	0.0	-1.0	0.0	0.0	0.0	0.0	0.0	0.0
0	16.0	( get-max-one-of (( all-potential-farms ) ) (( compare-yeild ) ) )	2165.6604073584576	1.0	0.0	0.0	0.0	0.0	1.0	0.0	0.0	0.0	0.0	0.0	0.0	0.0
0	16.0	( get-max-one-of (( all-potential-farms ) ) (( desire-migration ) ) )	1351.5594696497815	1.0	0.0	0.0	0.0	0.0	0.0	1.0	0.0	0.0	0.0	0.0	0.0	0.0
0	16.0	( get-max-one-of (( all-potential-farms ) ) (( desire-migration ) ) )	867.4548979630016	1.0	0.0	0.0	0.0	0.0	0.0	1.0	0.0	0.0	0.0	0.0	0.0	0.0
0	16.0	( get-max-one-of (( all-potential-farms ) ) (( desire-migration ) ) )	970.787309352569	1.0	0.0	0.0	0.0	0.0	0.0	1.0	0.0	0.0	0.0	0.0	0.0	0.0
0	16.0	( get-max-one-of (( potential-family-farms ) ) (( compare-quality ) ) )	1748.2539861244422	0.0	0.0	0.0	1.0	0.0	0.0	0.0	0.0	0.0	0.0	1.0	0.0	0.0
0	16.0	( get-max-one-of (( all-potential-farms ) ) (( combine (( compare-yeild ) ) (( homophily-age ) ) ) ) )	1400.2878275554644	1.0	0.0	0.0	0.0	0.0	1.0	0.0	0.0	1.0	0.0	0.0	0.0	0.0
0	16.0	( get-max-one-of (( all-potential-farms ) ) (( subtract (( homophily-agricultural-productivity ) ) (( compare-water-availability ) ) ) ) )	1951.8007070395288	1.0	0.0	0.0	0.0	-1.0	0.0	0.0	0.0	0.0	1.0	0.0	0.0	0.0
0	16.0	( get-max-one-of (( all-potential-farms ) ) (( desire-migration ) ) )	1752.6517052740421	1.0	0.0	0.0	0.0	0.0	0.0	1.0	0.0	0.0	0.0	0.0	0.0	0.0
0	16.0	( get-max-one-of (( potential-neighborhood-farms ) ) (( desire-migration ) ) )	961.606468364268	0.0	0.0	0.0	0.0	0.0	0.0	1.0	0.0	0.0	0.0	0.0	0.0	1.0
0	16.0	( get-max-one-of (( all-potential-farms ) ) (( compare-yeild ) ) )	2664.078827662573	1.0	0.0	0.0	0.0	0.0	1.0	0.0	0.0	0.0	0.0	0.0	0.0	0.0
0	16.0	( get-max-one-of (( all-potential-farms ) ) (( desire-migration ) ) )	1112.2450269612364	1.0	0.0	0.0	0.0	0.0	0.0	1.0	0.0	0.0	0.0	0.0	0.0	0.0
0	16.0	( get-max-one-of (( all-potential-farms ) ) (( desire-migration ) ) )	1229.1126880803074	1.0	0.0	0.0	0.0	0.0	0.0	1.0	0.0	0.0	0.0	0.0	0.0	0.0
0	16.0	( get-max-one-of (( all-potential-farms ) ) (( desire-migration ) ) )	1378.6957604925028	1.0	0.0	0.0	0.0	0.0	0.0	1.0	0.0	0.0	0.0	0.0	0.0	0.0
0	16.0	( get-max-one-of (( all-potential-farms ) ) (( subtract (( homophily-agricultural-productivity ) ) (( compare-water-availability ) ) ) ) )	1437.5054782504312	1.0	0.0	0.0	0.0	-1.0	0.0	0.0	0.0	0.0	1.0	0.0	0.0	0.0
0	16.0	( get-max-one-of (( all-potential-farms ) ) (( desire-migration ) ) )	1320.0852245215085	1.0	0.0	0.0	0.0	0.0	0.0	1.0	0.0	0.0	0.0	0.0	0.0	0.0
0	16.0	( get-max-one-of (( all-potential-farms ) ) (( compare-dryness ) ) )	1428.7900475577235	1.0	0.0	1.0	0.0	0.0	0.0	0.0	0.0	0.0	0.0	0.0	0.0	0.0
0	16.0	( get-max-one-of (( all-potential-farms ) ) (( desire-migration ) ) )	2672.6651492470946	1.0	0.0	0.0	0.0	0.0	0.0	1.0	0.0	0.0	0.0	0.0	0.0	0.0
0	16.0	( get-max-one-of (( all-potential-farms ) ) (( compare-quality ) ) )	1136.6063522609754	1.0	0.0	0.0	1.0	0.0	0.0	0.0	0.0	0.0	0.0	0.0	0.0	0.0
0	16.0	( get-max-one-of (( all-potential-farms ) ) (( desire-migration ) ) )	1584.0243053690826	1.0	0.0	0.0	0.0	0.0	0.0	1.0	0.0	0.0	0.0	0.0	0.0	0.0
0	16.0	( get-max-one-of (( all-potential-farms ) ) (( desire-migration ) ) )	926.7113898080677	1.0	0.0	0.0	0.0	0.0	0.0	1.0	0.0	0.0	0.0	0.0	0.0	0.0
0	16.0	( get-max-one-of (( all-potential-farms ) ) (( desire-migration ) ) )	1406.4405426465771	1.0	0.0	0.0	0.0	0.0	0.0	1.0	0.0	0.0	0.0	0.0	0.0	0.0
0	16.0	( get-max-one-of (( all-potential-farms ) ) (( compare-yeild ) ) )	2661.287282500705	1.0	0.0	0.0	0.0	0.0	1.0	0.0	0.0	0.0	0.0	0.0	0.0	0.0
0	16.0	( get-max-one-of (( all-potential-farms ) ) (( desire-migration ) ) )	1178.8697977300114	1.0	0.0	0.0	0.0	0.0	0.0	1.0	0.0	0.0	0.0	0.0	0.0	0.0
0	16.0	( get-max-one-of (( all-potential-farms ) ) (( desire-migration ) ) )	900.6786330317823	1.0	0.0	0.0	0.0	0.0	0.0	1.0	0.0	0.0	0.0	0.0	0.0	0.0
0	16.0	( get-max-one-of (( all-potential-farms ) ) (( desire-migration ) ) )	1290.2519133874596	1.0	0.0	0.0	0.0	0.0	0.0	1.0	0.0	0.0	0.0	0.0	0.0	0.0
0	16.0	( get-max-one-of (( all-potential-farms ) ) (( compare-yeild ) ) )	2673.4444075013057	1.0	0.0	0.0	0.0	0.0	1.0	0.0	0.0	0.0	0.0	0.0	0.0	0.0
0	16.0	( get-min-one-of (( all-potential-farms ) ) (( desire-migration ) ) )	940.466373667873	1.0	0.0	0.0	0.0	0.0	0.0	-1.0	0.0	0.0	0.0	0.0	0.0	0.0
0	16.0	( get-max-one-of (( all-potential-farms ) ) (( subtract (( homophily-agricultural-productivity ) ) (( compare-water-availability ) ) ) ) )	1143.2523780863078	1.0	0.0	0.0	0.0	-1.0	0.0	0.0	0.0	0.0	1.0	0.0	0.0	0.0
0	16.0	( get-max-one-of (( all-potential-farms ) ) (( compare-quality ) ) )	1922.5069570745386	1.0	0.0	0.0	1.0	0.0	0.0	0.0	0.0	0.0	0.0	0.0	0.0	0.0
0	16.0	( get-max-one-of (( all-potential-farms ) ) (( compare-water-availability ) ) )	1308.5721225824732	1.0	0.0	0.0	0.0	1.0	0.0	0.0	0.0	0.0	0.0	0.0	0.0	0.0
0	16.0	( get-max-one-of (( all-potential-farms ) ) (( subtract (( homophily-agricultural-productivity ) ) (( compare-water-availability ) ) ) ) )	2673.181250869457	1.0	0.0	0.0	0.0	-1.0	0.0	0.0	0.0	0.0	1.0	0.0	0.0	0.0
0	16.0	( get-min-one-of (( all-potential-farms ) ) (( compare-yeild ) ) )	1130.3269438529726	1.0	0.0	0.0	0.0	0.0	-1.0	0.0	0.0	0.0	0.0	0.0	0.0	0.0
0	16.0	( get-max-one-of (( all-potential-farms ) ) (( desire-migration ) ) )	1445.9356832169271	1.0	0.0	0.0	0.0	0.0	0.0	1.0	0.0	0.0	0.0	0.0	0.0	0.0
0	16.0	( get-min-one-of (( all-potential-farms ) ) (( desire-migration ) ) )	1021.2884019707652	1.0	0.0	0.0	0.0	0.0	0.0	-1.0	0.0	0.0	0.0	0.0	0.0	0.0
0	16.0	( get-max-one-of (( all-potential-farms ) ) (( desire-social-presence ) ) )	1399.6921090011185	1.0	0.0	0.0	0.0	0.0	0.0	0.0	1.0	0.0	0.0	0.0	0.0	0.0
0	16.0	( get-max-one-of (( all-potential-farms ) ) (( desire-migration ) ) )	983.5486769855368	1.0	0.0	0.0	0.0	0.0	0.0	1.0	0.0	0.0	0.0	0.0	0.0	0.0
0	16.0	( get-max-one-of (( all-potential-farms ) ) (( desire-migration ) ) )	1580.7779730246743	1.0	0.0	0.0	0.0	0.0	0.0	1.0	0.0	0.0	0.0	0.0	0.0	0.0
0	17.0	( get-max-one-of (( all-potential-farms ) ) (( desire-migration ) ) )	2075.769736748275	1.0	0.0	0.0	0.0	0.0	0.0	1.0	0.0	0.0	0.0	0.0	0.0	0.0
0	17.0	( get-max-one-of (( all-potential-farms ) ) (( desire-migration ) ) )	1197.2944499996647	1.0	0.0	0.0	0.0	0.0	0.0	1.0	0.0	0.0	0.0	0.0	0.0	0.0
0	17.0	( get-max-one-of (( all-potential-farms ) ) (( desire-migration ) ) )	2271.527899894696	1.0	0.0	0.0	0.0	0.0	0.0	1.0	0.0	0.0	0.0	0.0	0.0	0.0
0	17.0	( get-max-one-of (( all-potential-farms ) ) (( desire-migration ) ) )	1721.18040890547	1.0	0.0	0.0	0.0	0.0	0.0	1.0	0.0	0.0	0.0	0.0	0.0	0.0
0	17.0	( get-max-one-of (( all-potential-farms ) ) (( compare-quality ) ) )	1309.3483111838514	1.0	0.0	0.0	1.0	0.0	0.0	0.0	0.0	0.0	0.0	0.0	0.0	0.0
0	17.0	( get-max-one-of (( all-potential-farms ) ) (( desire-migration ) ) )	941.5917374318874	1.0	0.0	0.0	0.0	0.0	0.0	1.0	0.0	0.0	0.0	0.0	0.0	0.0
0	17.0	( get-min-one-of (( all-potential-farms ) ) (( subtract (( homophily-agricultural-productivity ) ) (( compare-water-availability ) ) ) ) )	1757.3795833569934	1.0	0.0	0.0	0.0	-1.0	0.0	0.0	0.0	0.0	-1.0	0.0	0.0	0.0
0	17.0	( get-max-one-of (( all-potential-farms ) ) (( compare-yeild ) ) )	1014.3490523483526	1.0	0.0	0.0	0.0	0.0	1.0	0.0	0.0	0.0	0.0	0.0	0.0	0.0
0	17.0	( get-max-one-of (( all-potential-farms ) ) (( desire-migration ) ) )	1486.3912674662745	1.0	0.0	0.0	0.0	0.0	0.0	1.0	0.0	0.0	0.0	0.0	0.0	0.0
0	17.0	( get-min-one-of (( all-potential-farms ) ) (( desire-migration ) ) )	918.3408953106675	1.0	0.0	0.0	0.0	0.0	0.0	-1.0	0.0	0.0	0.0	0.0	0.0	0.0
0	17.0	( get-min-one-of (( all-potential-farms ) ) (( desire-migration ) ) )	1515.904350544586	1.0	0.0	0.0	0.0	0.0	0.0	-1.0	0.0	0.0	0.0	0.0	0.0	0.0
0	17.0	( get-max-one-of (( all-potential-farms ) ) (( desire-migration ) ) )	2003.5461062825602	1.0	0.0	0.0	0.0	0.0	0.0	1.0	0.0	0.0	0.0	0.0	0.0	0.0
0	17.0	( get-max-one-of (( all-potential-farms ) ) (( desire-migration ) ) )	1476.2211893886365	1.0	0.0	0.0	0.0	0.0	0.0	1.0	0.0	0.0	0.0	0.0	0.0	0.0
0	17.0	( get-max-one-of (( all-potential-farms ) ) (( desire-migration ) ) )	1038.2244458690043	1.0	0.0	0.0	0.0	0.0	0.0	1.0	0.0	0.0	0.0	0.0	0.0	0.0
0	17.0	( get-max-one-of (( all-potential-farms ) ) (( desire-migration ) ) )	1230.5246848397614	1.0	0.0	0.0	0.0	0.0	0.0	1.0	0.0	0.0	0.0	0.0	0.0	0.0
0	17.0	( get-min-one-of (( all-potential-farms ) ) (( desire-migration ) ) )	1437.0260957964551	1.0	0.0	0.0	0.0	0.0	0.0	-1.0	0.0	0.0	0.0	0.0	0.0	0.0
0	17.0	( get-max-one-of (( all-potential-farms ) ) (( desire-migration ) ) )	1592.1538870347947	1.0	0.0	0.0	0.0	0.0	0.0	1.0	0.0	0.0	0.0	0.0	0.0	0.0
0	17.0	( get-max-one-of (( potential-neighborhood-farms ) ) (( desire-migration ) ) )	1323.761307789286	0.0	0.0	0.0	0.0	0.0	0.0	1.0	0.0	0.0	0.0	0.0	0.0	1.0
0	17.0	( get-max-one-of (( all-potential-farms ) ) (( compare-quality ) ) )	869.0339464025554	1.0	0.0	0.0	1.0	0.0	0.0	0.0	0.0	0.0	0.0	0.0	0.0	0.0
0	17.0	( get-max-one-of (( all-potential-farms ) ) (( desire-migration ) ) )	1419.0729368147365	1.0	0.0	0.0	0.0	0.0	0.0	1.0	0.0	0.0	0.0	0.0	0.0	0.0
0	17.0	( get-max-one-of (( all-potential-farms ) ) (( desire-migration ) ) )	1352.2007986981807	1.0	0.0	0.0	0.0	0.0	0.0	1.0	0.0	0.0	0.0	0.0	0.0	0.0
0	17.0	( get-max-one-of (( all-potential-farms ) ) (( compare-quality ) ) )	1531.0953595383933	1.0	0.0	0.0	1.0	0.0	0.0	0.0	0.0	0.0	0.0	0.0	0.0	0.0
0	17.0	( get-min-one-of (( all-potential-farms ) ) (( desire-migration ) ) )	2670.890113801014	1.0	0.0	0.0	0.0	0.0	0.0	-1.0	0.0	0.0	0.0	0.0	0.0	0.0
0	17.0	( get-max-one-of (( all-potential-farms ) ) (( desire-migration ) ) )	1148.147638590091	1.0	0.0	0.0	0.0	0.0	0.0	1.0	0.0	0.0	0.0	0.0	0.0	0.0
0	17.0	( get-max-one-of (( potential-neighborhood-farms ) ) (( desire-migration ) ) )	909.9181281851687	0.0	0.0	0.0	0.0	0.0	0.0	1.0	0.0	0.0	0.0	0.0	0.0	1.0
0	17.0	( get-max-one-of (( all-potential-farms ) ) (( desire-migration ) ) )	1038.3029423053754	1.0	0.0	0.0	0.0	0.0	0.0	1.0	0.0	0.0	0.0	0.0	0.0	0.0
0	17.0	( get-max-one-of (( all-potential-farms ) ) (( desire-migration ) ) )	1232.564805598473	1.0	0.0	0.0	0.0	0.0	0.0	1.0	0.0	0.0	0.0	0.0	0.0	0.0
0	17.0	( get-max-one-of (( all-potential-farms ) ) (( desire-migration ) ) )	1942.083674819395	1.0	0.0	0.0	0.0	0.0	0.0	1.0	0.0	0.0	0.0	0.0	0.0	0.0
0	17.0	( get-min-one-of (( all-potential-farms ) ) (( desire-migration ) ) )	2668.138864452147	1.0	0.0	0.0	0.0	0.0	0.0	-1.0	0.0	0.0	0.0	0.0	0.0	0.0
0	17.0	( get-max-one-of (( all-potential-farms ) ) (( homophily-age ) ) )	1151.7026525974484	1.0	0.0	0.0	0.0	0.0	0.0	0.0	0.0	1.0	0.0	0.0	0.0	0.0
0	17.0	( get-max-one-of (( potential-farms-near-best-performers ) ) (( desire-migration ) ) )	1003.961652654124	0.0	0.0	0.0	0.0	0.0	0.0	1.0	0.0	0.0	0.0	0.0	1.0	0.0
0	17.0	( get-max-one-of (( all-potential-farms ) ) (( desire-migration ) ) )	1189.7487129642122	1.0	0.0	0.0	0.0	0.0	0.0	1.0	0.0	0.0	0.0	0.0	0.0	0.0
0	17.0	( get-max-one-of (( all-potential-farms ) ) (( desire-migration ) ) )	2667.64952720555	1.0	0.0	0.0	0.0	0.0	0.0	1.0	0.0	0.0	0.0	0.0	0.0	0.0
0	17.0	( get-max-one-of (( all-potential-farms ) ) (( desire-migration ) ) )	1686.180595310006	1.0	0.0	0.0	0.0	0.0	0.0	1.0	0.0	0.0	0.0	0.0	0.0	0.0
0	17.0	( get-max-one-of (( all-potential-farms ) ) (( subtract (( homophily-agricultural-productivity ) ) (( compare-water-availability ) ) ) ) )	1518.7053697146137	1.0	0.0	0.0	0.0	-1.0	0.0	0.0	0.0	0.0	1.0	0.0	0.0	0.0
0	17.0	( get-max-one-of (( all-potential-farms ) ) (( desire-migration ) ) )	954.3893335531365	1.0	0.0	0.0	0.0	0.0	0.0	1.0	0.0	0.0	0.0	0.0	0.0	0.0
0	17.0	( get-max-one-of (( all-potential-farms ) ) (( desire-migration ) ) )	2661.3376335970584	1.0	0.0	0.0	0.0	0.0	0.0	1.0	0.0	0.0	0.0	0.0	0.0	0.0
0	17.0	( get-max-one-of (( all-potential-farms ) ) (( desire-migration ) ) )	2669.942696014281	1.0	0.0	0.0	0.0	0.0	0.0	1.0	0.0	0.0	0.0	0.0	0.0	0.0
0	17.0	( get-max-one-of (( all-potential-farms ) ) (( desire-migration ) ) )	1517.003625572466	1.0	0.0	0.0	0.0	0.0	0.0	1.0	0.0	0.0	0.0	0.0	0.0	0.0
0	17.0	( get-max-one-of (( all-potential-farms ) ) (( desire-migration ) ) )	1564.7606845776763	1.0	0.0	0.0	0.0	0.0	0.0	1.0	0.0	0.0	0.0	0.0	0.0	0.0
0	17.0	( get-max-one-of (( all-potential-farms ) ) (( desire-migration ) ) )	1088.464974172345	1.0	0.0	0.0	0.0	0.0	0.0	1.0	0.0	0.0	0.0	0.0	0.0	0.0
0	17.0	( get-max-one-of (( all-potential-farms ) ) (( desire-migration ) ) )	2671.663526718887	1.0	0.0	0.0	0.0	0.0	0.0	1.0	0.0	0.0	0.0	0.0	0.0	0.0
0	17.0	( get-max-one-of (( all-potential-farms ) ) (( desire-migration ) ) )	985.1182670116319	1.0	0.0	0.0	0.0	0.0	0.0	1.0	0.0	0.0	0.0	0.0	0.0	0.0
0	17.0	( get-max-one-of (( all-potential-farms ) ) (( desire-migration ) ) )	1514.5068504301994	1.0	0.0	0.0	0.0	0.0	0.0	1.0	0.0	0.0	0.0	0.0	0.0	0.0
0	17.0	( get-max-one-of (( all-potential-farms ) ) (( combine (( homophily-age ) ) (( compare-distance ) ) ) ) )	2664.9716696430382	1.0	1.0	0.0	0.0	0.0	0.0	0.0	0.0	1.0	0.0	0.0	0.0	0.0
0	17.0	( get-max-one-of (( all-potential-farms ) ) (( desire-migration ) ) )	806.6300267160893	1.0	0.0	0.0	0.0	0.0	0.0	1.0	0.0	0.0	0.0	0.0	0.0	0.0
0	17.0	( get-max-one-of (( all-potential-farms ) ) (( compare-dryness ) ) )	949.2154655292967	1.0	0.0	1.0	0.0	0.0	0.0	0.0	0.0	0.0	0.0	0.0	0.0	0.0
0	17.0	( get-max-one-of (( all-potential-farms ) ) (( desire-migration ) ) )	1011.494438936764	1.0	0.0	0.0	0.0	0.0	0.0	1.0	0.0	0.0	0.0	0.0	0.0	0.0
0	17.0	( get-max-one-of (( all-potential-farms ) ) (( desire-migration ) ) )	1254.9844620552078	1.0	0.0	0.0	0.0	0.0	0.0	1.0	0.0	0.0	0.0	0.0	0.0	0.0
0	17.0	( get-min-one-of (( all-potential-farms ) ) (( desire-migration ) ) )	1228.7920898182906	1.0	0.0	0.0	0.0	0.0	0.0	-1.0	0.0	0.0	0.0	0.0	0.0	0.0
0	18.0	( get-max-one-of (( all-potential-farms ) ) (( desire-migration ) ) )	2260.7003339673283	1.0	0.0	0.0	0.0	0.0	0.0	1.0	0.0	0.0	0.0	0.0	0.0	0.0
0	18.0	( get-min-one-of (( all-potential-farms ) ) (( desire-migration ) ) )	1064.3110447608824	1.0	0.0	0.0	0.0	0.0	0.0	-1.0	0.0	0.0	0.0	0.0	0.0	0.0
0	18.0	( get-min-one-of (( all-potential-farms ) ) (( desire-migration ) ) )	2665.0817998703155	1.0	0.0	0.0	0.0	0.0	0.0	-1.0	0.0	0.0	0.0	0.0	0.0	0.0
0	18.0	( get-max-one-of (( all-potential-farms ) ) (( desire-migration ) ) )	1035.3873671240146	1.0	0.0	0.0	0.0	0.0	0.0	1.0	0.0	0.0	0.0	0.0	0.0	0.0
0	18.0	( get-max-one-of (( all-potential-farms ) ) (( desire-migration ) ) )	1470.7800651355058	1.0	0.0	0.0	0.0	0.0	0.0	1.0	0.0	0.0	0.0	0.0	0.0	0.0
0	18.0	( get-max-one-of (( all-potential-farms ) ) (( desire-migration ) ) )	2672.982416702364	1.0	0.0	0.0	0.0	0.0	0.0	1.0	0.0	0.0	0.0	0.0	0.0	0.0
0	18.0	( get-max-one-of (( all-potential-farms ) ) (( homophily-age ) ) )	937.0496251533322	1.0	0.0	0.0	0.0	0.0	0.0	0.0	0.0	1.0	0.0	0.0	0.0	0.0
0	18.0	( get-max-one-of (( all-potential-farms ) ) (( desire-migration ) ) )	2666.3212484620058	1.0	0.0	0.0	0.0	0.0	0.0	1.0	0.0	0.0	0.0	0.0	0.0	0.0
0	18.0	( get-max-one-of (( all-potential-farms ) ) (( homophily-age ) ) )	2670.798008086721	1.0	0.0	0.0	0.0	0.0	0.0	0.0	0.0	1.0	0.0	0.0	0.0	0.0
0	18.0	( get-max-one-of (( all-potential-farms ) ) (( subtract (( compare-yeild ) ) (( compare-water-availability ) ) ) ) )	1943.9866254683966	1.0	0.0	0.0	0.0	-1.0	1.0	0.0	0.0	0.0	0.0	0.0	0.0	0.0
0	18.0	( get-max-one-of (( all-potential-farms ) ) (( desire-migration ) ) )	1811.3655070139764	1.0	0.0	0.0	0.0	0.0	0.0	1.0	0.0	0.0	0.0	0.0	0.0	0.0
0	18.0	( get-max-one-of (( all-potential-farms ) ) (( desire-migration ) ) )	969.6463272760848	1.0	0.0	0.0	0.0	0.0	0.0	1.0	0.0	0.0	0.0	0.0	0.0	0.0
0	18.0	( get-max-one-of (( all-potential-farms ) ) (( desire-migration ) ) )	1670.9305790486926	1.0	0.0	0.0	0.0	0.0	0.0	1.0	0.0	0.0	0.0	0.0	0.0	0.0
0	18.0	( get-min-one-of (( potential-neighborhood-farms ) ) (( desire-migration ) ) )	1054.5288047274953	0.0	0.0	0.0	0.0	0.0	0.0	-1.0	0.0	0.0	0.0	0.0	0.0	1.0
0	18.0	( get-max-one-of (( potential-neighborhood-farms ) ) (( desire-migration ) ) )	975.940571961223	0.0	0.0	0.0	0.0	0.0	0.0	1.0	0.0	0.0	0.0	0.0	0.0	1.0
0	18.0	( get-min-one-of (( all-potential-farms ) ) (( combine (( homophily-agricultural-productivity ) ) (( compare-dryness ) ) ) ) )	1127.048357436362	1.0	0.0	1.0	0.0	0.0	0.0	0.0	0.0	0.0	-1.0	0.0	0.0	0.0
0	18.0	( get-max-one-of (( all-potential-farms ) ) (( compare-quality ) ) )	1105.5451144118902	1.0	0.0	0.0	1.0	0.0	0.0	0.0	0.0	0.0	0.0	0.0	0.0	0.0
0	18.0	( get-max-one-of (( all-potential-farms ) ) (( homophily-age ) ) )	1314.979467520311	1.0	0.0	0.0	0.0	0.0	0.0	0.0	0.0	1.0	0.0	0.0	0.0	0.0
0	18.0	( get-min-one-of (( all-potential-farms ) ) (( desire-migration ) ) )	2660.8367105104376	1.0	0.0	0.0	0.0	0.0	0.0	-1.0	0.0	0.0	0.0	0.0	0.0	0.0
0	18.0	( get-max-one-of (( potential-farms-near-best-performers ) ) (( desire-migration ) ) )	1059.6409769351128	0.0	0.0	0.0	0.0	0.0	0.0	1.0	0.0	0.0	0.0	0.0	1.0	0.0
0	18.0	( get-max-one-of (( all-potential-farms ) ) (( compare-quality ) ) )	1305.7798436183648	1.0	0.0	0.0	1.0	0.0	0.0	0.0	0.0	0.0	0.0	0.0	0.0	0.0
0	18.0	( get-max-one-of (( all-potential-farms ) ) (( desire-migration ) ) )	1167.4917558595446	1.0	0.0	0.0	0.0	0.0	0.0	1.0	0.0	0.0	0.0	0.0	0.0	0.0
0	18.0	( get-max-one-of (( potential-neighborhood-farms ) ) (( desire-migration ) ) )	881.7267150313643	0.0	0.0	0.0	0.0	0.0	0.0	1.0	0.0	0.0	0.0	0.0	0.0	1.0
0	18.0	( get-max-one-of (( all-potential-farms ) ) (( desire-migration ) ) )	2664.1548378425728	1.0	0.0	0.0	0.0	0.0	0.0	1.0	0.0	0.0	0.0	0.0	0.0	0.0
0	18.0	( get-max-one-of (( all-potential-farms ) ) (( compare-dryness ) ) )	1668.9286982972046	1.0	0.0	1.0	0.0	0.0	0.0	0.0	0.0	0.0	0.0	0.0	0.0	0.0
0	18.0	( get-min-one-of (( all-potential-farms ) ) (( desire-migration ) ) )	1119.733450424698	1.0	0.0	0.0	0.0	0.0	0.0	-1.0	0.0	0.0	0.0	0.0	0.0	0.0
0	18.0	( get-max-one-of (( all-potential-farms ) ) (( desire-migration ) ) )	773.1506968243648	1.0	0.0	0.0	0.0	0.0	0.0	1.0	0.0	0.0	0.0	0.0	0.0	0.0
0	18.0	( get-max-one-of (( potential-family-farms ) ) (( desire-migration ) ) )	1291.3272242154592	0.0	0.0	0.0	0.0	0.0	0.0	1.0	0.0	0.0	0.0	1.0	0.0	0.0
0	18.0	( get-max-one-of (( all-potential-farms ) ) (( combine (( desire-migration ) ) (( combine (( compare-water-availability ) ) (( compare-distance ) ) ) ) ) ) )	1101.9736838963079	1.0	1.0	0.0	0.0	1.0	0.0	1.0	0.0	0.0	0.0	0.0	0.0	0.0
0	18.0	( get-max-one-of (( all-potential-farms ) ) (( desire-migration ) ) )	1012.5867864040092	1.0	0.0	0.0	0.0	0.0	0.0	1.0	0.0	0.0	0.0	0.0	0.0	0.0
0	18.0	( get-max-one-of (( all-potential-farms ) ) (( desire-migration ) ) )	2171.620823256216	1.0	0.0	0.0	0.0	0.0	0.0	1.0	0.0	0.0	0.0	0.0	0.0	0.0
0	18.0	( get-max-one-of (( all-potential-farms ) ) (( desire-migration ) ) )	887.4784504426007	1.0	0.0	0.0	0.0	0.0	0.0	1.0	0.0	0.0	0.0	0.0	0.0	0.0
0	18.0	( get-max-one-of (( all-potential-farms ) ) (( desire-migration ) ) )	1471.1247397824566	1.0	0.0	0.0	0.0	0.0	0.0	1.0	0.0	0.0	0.0	0.0	0.0	0.0
0	18.0	( get-max-one-of (( all-potential-farms ) ) (( desire-migration ) ) )	1244.7236641118386	1.0	0.0	0.0	0.0	0.0	0.0	1.0	0.0	0.0	0.0	0.0	0.0	0.0
0	18.0	( get-max-one-of (( potential-family-farms ) ) (( desire-migration ) ) )	1292.14511568941	0.0	0.0	0.0	0.0	0.0	0.0	1.0	0.0	0.0	0.0	1.0	0.0	0.0
0	18.0	( get-max-one-of (( potential-neighborhood-farms ) ) (( desire-migration ) ) )	1362.7321820519248	0.0	0.0	0.0	0.0	0.0	0.0	1.0	0.0	0.0	0.0	0.0	0.0	1.0
0	18.0	( get-min-one-of (( all-potential-farms ) ) (( desire-migration ) ) )	861.0017421585156	1.0	0.0	0.0	0.0	0.0	0.0	-1.0	0.0	0.0	0.0	0.0	0.0	0.0
0	18.0	( get-max-one-of (( all-potential-farms ) ) (( compare-dryness ) ) )	1055.6514576317322	1.0	0.0	1.0	0.0	0.0	0.0	0.0	0.0	0.0	0.0	0.0	0.0	0.0
0	18.0	( get-max-one-of (( potential-farms-near-best-performers ) ) (( desire-migration ) ) )	1403.4585850676176	0.0	0.0	0.0	0.0	0.0	0.0	1.0	0.0	0.0	0.0	0.0	1.0	0.0
0	18.0	( get-max-one-of (( all-potential-farms ) ) (( compare-quality ) ) )	1236.3207512615795	1.0	0.0	0.0	1.0	0.0	0.0	0.0	0.0	0.0	0.0	0.0	0.0	0.0
0	18.0	( get-max-one-of (( all-potential-farms ) ) (( desire-migration ) ) )	753.4308196510143	1.0	0.0	0.0	0.0	0.0	0.0	1.0	0.0	0.0	0.0	0.0	0.0	0.0
0	18.0	( get-max-one-of (( all-potential-farms ) ) (( desire-migration ) ) )	867.650275168515	1.0	0.0	0.0	0.0	0.0	0.0	1.0	0.0	0.0	0.0	0.0	0.0	0.0
0	18.0	( get-max-one-of (( all-potential-farms ) ) (( compare-dryness ) ) )	2667.303694744938	1.0	0.0	1.0	0.0	0.0	0.0	0.0	0.0	0.0	0.0	0.0	0.0	0.0
0	18.0	( get-max-one-of (( all-potential-farms ) ) (( desire-migration ) ) )	2673.3357439723122	1.0	0.0	0.0	0.0	0.0	0.0	1.0	0.0	0.0	0.0	0.0	0.0	0.0
0	18.0	( get-max-one-of (( all-potential-farms ) ) (( compare-yeild ) ) )	836.303174692049	1.0	0.0	0.0	0.0	0.0	1.0	0.0	0.0	0.0	0.0	0.0	0.0	0.0
0	18.0	( get-max-one-of (( all-potential-farms ) ) (( desire-migration ) ) )	1268.5527186522452	1.0	0.0	0.0	0.0	0.0	0.0	1.0	0.0	0.0	0.0	0.0	0.0	0.0
0	18.0	( get-max-one-of (( potential-neighborhood-farms ) ) (( desire-migration ) ) )	1050.4084919687205	0.0	0.0	0.0	0.0	0.0	0.0	1.0	0.0	0.0	0.0	0.0	0.0	1.0
0	18.0	( get-max-one-of (( all-potential-farms ) ) (( desire-migration ) ) )	2657.388379593769	1.0	0.0	0.0	0.0	0.0	0.0	1.0	0.0	0.0	0.0	0.0	0.0	0.0
0	18.0	( get-max-one-of (( all-potential-farms ) ) (( desire-migration ) ) )	1107.2962566540184	1.0	0.0	0.0	0.0	0.0	0.0	1.0	0.0	0.0	0.0	0.0	0.0	0.0
0	18.0	( get-max-one-of (( all-potential-farms ) ) (( desire-migration ) ) )	944.3166841690347	1.0	0.0	0.0	0.0	0.0	0.0	1.0	0.0	0.0	0.0	0.0	0.0	0.0
0	19.0	( get-max-one-of (( all-potential-farms ) ) (( compare-yeild ) ) )	1442.0183771367135	1.0	0.0	0.0	0.0	0.0	1.0	0.0	0.0	0.0	0.0	0.0	0.0	0.0
0	19.0	( get-max-one-of (( all-potential-farms ) ) (( desire-migration ) ) )	2651.327026226679	1.0	0.0	0.0	0.0	0.0	0.0	1.0	0.0	0.0	0.0	0.0	0.0	0.0
0	19.0	( get-min-one-of (( all-potential-farms ) ) (( compare-yeild ) ) )	2655.322579273561	1.0	0.0	0.0	0.0	0.0	-1.0	0.0	0.0	0.0	0.0	0.0	0.0	0.0
0	19.0	( get-max-one-of (( all-potential-farms ) ) (( desire-migration ) ) )	1274.5516858880228	1.0	0.0	0.0	0.0	0.0	0.0	1.0	0.0	0.0	0.0	0.0	0.0	0.0
0	19.0	( get-max-one-of (( all-potential-farms ) ) (( desire-migration ) ) )	1701.2180930145316	1.0	0.0	0.0	0.0	0.0	0.0	1.0	0.0	0.0	0.0	0.0	0.0	0.0
0	19.0	( get-max-one-of (( all-potential-farms ) ) (( desire-migration ) ) )	1699.5528823781876	1.0	0.0	0.0	0.0	0.0	0.0	1.0	0.0	0.0	0.0	0.0	0.0	0.0
0	19.0	( get-max-one-of (( all-potential-farms ) ) (( desire-migration ) ) )	954.713569611326	1.0	0.0	0.0	0.0	0.0	0.0	1.0	0.0	0.0	0.0	0.0	0.0	0.0
0	19.0	( get-max-one-of (( all-potential-farms ) ) (( desire-migration ) ) )	1096.0437947454473	1.0	0.0	0.0	0.0	0.0	0.0	1.0	0.0	0.0	0.0	0.0	0.0	0.0
0	19.0	( get-min-one-of (( potential-neighborhood-farms ) ) (( desire-migration ) ) )	2673.5796229025987	0.0	0.0	0.0	0.0	0.0	0.0	-1.0	0.0	0.0	0.0	0.0	0.0	1.0
0	19.0	( get-max-one-of (( all-potential-farms ) ) (( desire-migration ) ) )	1466.3730766759188	1.0	0.0	0.0	0.0	0.0	0.0	1.0	0.0	0.0	0.0	0.0	0.0	0.0
0	19.0	( get-max-one-of (( all-potential-farms ) ) (( desire-migration ) ) )	770.7353631435367	1.0	0.0	0.0	0.0	0.0	0.0	1.0	0.0	0.0	0.0	0.0	0.0	0.0
0	19.0	( get-max-one-of (( potential-neighborhood-farms ) ) (( desire-migration ) ) )	2672.8191109762743	0.0	0.0	0.0	0.0	0.0	0.0	1.0	0.0	0.0	0.0	0.0	0.0	1.0
0	19.0	( get-max-one-of (( all-potential-farms ) ) (( combine (( desire-migration ) ) (( combine (( compare-water-availability ) ) (( compare-distance ) ) ) ) ) ) )	1604.6616465784916	1.0	1.0	0.0	0.0	1.0	0.0	1.0	0.0	0.0	0.0	0.0	0.0	0.0
0	19.0	( get-max-one-of (( all-potential-farms ) ) (( desire-migration ) ) )	1154.6029620609856	1.0	0.0	0.0	0.0	0.0	0.0	1.0	0.0	0.0	0.0	0.0	0.0	0.0
0	19.0	( get-max-one-of (( potential-family-farms ) ) (( desire-migration ) ) )	1024.2543629392055	0.0	0.0	0.0	0.0	0.0	0.0	1.0	0.0	0.0	0.0	1.0	0.0	0.0
0	19.0	( get-max-one-of (( potential-neighborhood-farms ) ) (( desire-migration ) ) )	1234.8935176767268	0.0	0.0	0.0	0.0	0.0	0.0	1.0	0.0	0.0	0.0	0.0	0.0	1.0
0	19.0	( get-max-one-of (( all-potential-farms ) ) (( desire-migration ) ) )	1179.0564023828551	1.0	0.0	0.0	0.0	0.0	0.0	1.0	0.0	0.0	0.0	0.0	0.0	0.0
0	19.0	( get-max-one-of (( potential-neighborhood-farms ) ) (( desire-migration ) ) )	817.6307234931912	0.0	0.0	0.0	0.0	0.0	0.0	1.0	0.0	0.0	0.0	0.0	0.0	1.0
0	19.0	( get-max-one-of (( all-potential-farms ) ) (( desire-migration ) ) )	1553.3367310406345	1.0	0.0	0.0	0.0	0.0	0.0	1.0	0.0	0.0	0.0	0.0	0.0	0.0
0	19.0	( get-max-one-of (( all-potential-farms ) ) (( compare-dryness ) ) )	2550.381344034653	1.0	0.0	1.0	0.0	0.0	0.0	0.0	0.0	0.0	0.0	0.0	0.0	0.0
0	19.0	( get-max-one-of (( all-potential-farms ) ) (( desire-migration ) ) )	877.1328291655719	1.0	0.0	0.0	0.0	0.0	0.0	1.0	0.0	0.0	0.0	0.0	0.0	0.0
0	19.0	( get-max-one-of (( all-potential-farms ) ) (( desire-migration ) ) )	1133.0066195746601	1.0	0.0	0.0	0.0	0.0	0.0	1.0	0.0	0.0	0.0	0.0	0.0	0.0
0	19.0	( get-max-one-of (( all-potential-farms ) ) (( compare-distance ) ) )	2142.382085436677	1.0	1.0	0.0	0.0	0.0	0.0	0.0	0.0	0.0	0.0	0.0	0.0	0.0
0	19.0	( get-min-one-of (( all-potential-farms ) ) (( desire-migration ) ) )	2668.6981845086943	1.0	0.0	0.0	0.0	0.0	0.0	-1.0	0.0	0.0	0.0	0.0	0.0	0.0
0	19.0	( get-max-one-of (( potential-neighborhood-farms ) ) (( desire-migration ) ) )	1378.8843316246646	0.0	0.0	0.0	0.0	0.0	0.0	1.0	0.0	0.0	0.0	0.0	0.0	1.0
0	19.0	( get-max-one-of (( all-potential-farms ) ) (( desire-migration ) ) )	1792.7194426345693	1.0	0.0	0.0	0.0	0.0	0.0	1.0	0.0	0.0	0.0	0.0	0.0	0.0
0	19.0	( get-min-one-of (( potential-neighborhood-farms ) ) (( desire-migration ) ) )	2673.185552856367	0.0	0.0	0.0	0.0	0.0	0.0	-1.0	0.0	0.0	0.0	0.0	0.0	1.0
0	19.0	( get-max-one-of (( potential-neighborhood-farms ) ) (( desire-migration ) ) )	1078.6802121110784	0.0	0.0	0.0	0.0	0.0	0.0	1.0	0.0	0.0	0.0	0.0	0.0	1.0
0	19.0	( get-max-one-of (( all-potential-farms ) ) (( desire-migration ) ) )	1223.7556945730628	1.0	0.0	0.0	0.0	0.0	0.0	1.0	0.0	0.0	0.0	0.0	0.0	0.0
0	19.0	( get-min-one-of (( potential-neighborhood-farms ) ) (( desire-migration ) ) )	1629.874535048635	0.0	0.0	0.0	0.0	0.0	0.0	-1.0	0.0	0.0	0.0	0.0	0.0	1.0
0	19.0	( get-max-one-of (( potential-neighborhood-farms ) ) (( desire-migration ) ) )	1135.8653089165093	0.0	0.0	0.0	0.0	0.0	0.0	1.0	0.0	0.0	0.0	0.0	0.0	1.0
0	19.0	( get-max-one-of (( potential-neighborhood-farms ) ) (( desire-migration ) ) )	1017.7593035683826	0.0	0.0	0.0	0.0	0.0	0.0	1.0	0.0	0.0	0.0	0.0	0.0	1.0
0	19.0	( get-max-one-of (( all-potential-farms ) ) (( desire-migration ) ) )	1495.7974461804642	1.0	0.0	0.0	0.0	0.0	0.0	1.0	0.0	0.0	0.0	0.0	0.0	0.0
0	19.0	( get-min-one-of (( all-potential-farms ) ) (( desire-migration ) ) )	1238.8333221220682	1.0	0.0	0.0	0.0	0.0	0.0	-1.0	0.0	0.0	0.0	0.0	0.0	0.0
0	19.0	( get-max-one-of (( all-potential-farms ) ) (( homophily-age ) ) )	2664.694166316276	1.0	0.0	0.0	0.0	0.0	0.0	0.0	0.0	1.0	0.0	0.0	0.0	0.0
0	19.0	( get-max-one-of (( all-potential-farms ) ) (( desire-migration ) ) )	1154.492096118462	1.0	0.0	0.0	0.0	0.0	0.0	1.0	0.0	0.0	0.0	0.0	0.0	0.0
0	19.0	( get-max-one-of (( all-potential-farms ) ) (( desire-migration ) ) )	1057.8274906618744	1.0	0.0	0.0	0.0	0.0	0.0	1.0	0.0	0.0	0.0	0.0	0.0	0.0
0	19.0	( get-max-one-of (( all-potential-farms ) ) (( desire-migration ) ) )	2661.619056138573	1.0	0.0	0.0	0.0	0.0	0.0	1.0	0.0	0.0	0.0	0.0	0.0	0.0
0	19.0	( get-max-one-of (( all-potential-farms ) ) (( desire-migration ) ) )	1207.3988570476633	1.0	0.0	0.0	0.0	0.0	0.0	1.0	0.0	0.0	0.0	0.0	0.0	0.0
0	19.0	( get-min-one-of (( potential-neighborhood-farms ) ) (( desire-migration ) ) )	1880.8623022433103	0.0	0.0	0.0	0.0	0.0	0.0	-1.0	0.0	0.0	0.0	0.0	0.0	1.0
0	19.0	( get-max-one-of (( all-potential-farms ) ) (( compare-yeild ) ) )	1494.4427054925854	1.0	0.0	0.0	0.0	0.0	1.0	0.0	0.0	0.0	0.0	0.0	0.0	0.0
0	19.0	( get-min-one-of (( all-potential-farms ) ) (( combine (( homophily-agricultural-productivity ) ) (( compare-dryness ) ) ) ) )	785.1853284416367	1.0	0.0	1.0	0.0	0.0	0.0	0.0	0.0	0.0	-1.0	0.0	0.0	0.0
0	19.0	( get-max-one-of (( all-potential-farms ) ) (( homophily-age ) ) )	1077.34906135384	1.0	0.0	0.0	0.0	0.0	0.0	0.0	0.0	1.0	0.0	0.0	0.0	0.0
0	19.0	( get-max-one-of (( all-potential-farms ) ) (( desire-migration ) ) )	1411.6249501903833	1.0	0.0	0.0	0.0	0.0	0.0	1.0	0.0	0.0	0.0	0.0	0.0	0.0
0	19.0	( get-max-one-of (( all-potential-farms ) ) (( desire-migration ) ) )	1211.4194153966666	1.0	0.0	0.0	0.0	0.0	0.0	1.0	0.0	0.0	0.0	0.0	0.0	0.0
0	19.0	( get-max-one-of (( all-potential-farms ) ) (( desire-migration ) ) )	1362.3597175489294	1.0	0.0	0.0	0.0	0.0	0.0	1.0	0.0	0.0	0.0	0.0	0.0	0.0
0	19.0	( get-min-one-of (( all-potential-farms ) ) (( desire-migration ) ) )	2129.2418838638305	1.0	0.0	0.0	0.0	0.0	0.0	-1.0	0.0	0.0	0.0	0.0	0.0	0.0
0	19.0	( get-max-one-of (( potential-neighborhood-farms ) ) (( desire-migration ) ) )	2672.378154378605	0.0	0.0	0.0	0.0	0.0	0.0	1.0	0.0	0.0	0.0	0.0	0.0	1.0
0	19.0	( get-max-one-of (( all-potential-farms ) ) (( desire-migration ) ) )	885.8160079835994	1.0	0.0	0.0	0.0	0.0	0.0	1.0	0.0	0.0	0.0	0.0	0.0	0.0
0	19.0	( get-max-one-of (( all-potential-farms ) ) (( combine (( desire-migration ) ) (( combine (( compare-water-availability ) ) (( compare-distance ) ) ) ) ) ) )	875.2508211935602	1.0	1.0	0.0	0.0	1.0	0.0	1.0	0.0	0.0	0.0	0.0	0.0	0.0
0	20.0	( get-min-one-of (( all-potential-farms ) ) (( desire-migration ) ) )	2672.2179926046456	1.0	0.0	0.0	0.0	0.0	0.0	-1.0	0.0	0.0	0.0	0.0	0.0	0.0
0	20.0	( get-max-one-of (( all-potential-farms ) ) (( combine (( homophily-agricultural-productivity ) ) (( compare-dryness ) ) ) ) )	1622.4835900556925	1.0	0.0	1.0	0.0	0.0	0.0	0.0	0.0	0.0	1.0	0.0	0.0	0.0
0	20.0	( get-max-one-of (( all-potential-farms ) ) (( desire-migration ) ) )	1008.2717887553932	1.0	0.0	0.0	0.0	0.0	0.0	1.0	0.0	0.0	0.0	0.0	0.0	0.0
0	20.0	( get-max-one-of (( potential-neighborhood-farms ) ) (( desire-migration ) ) )	1547.002262441786	0.0	0.0	0.0	0.0	0.0	0.0	1.0	0.0	0.0	0.0	0.0	0.0	1.0
0	20.0	( get-max-one-of (( potential-neighborhood-farms ) ) (( desire-migration ) ) )	1349.9807406033638	0.0	0.0	0.0	0.0	0.0	0.0	1.0	0.0	0.0	0.0	0.0	0.0	1.0
0	20.0	( get-max-one-of (( potential-neighborhood-farms ) ) (( desire-migration ) ) )	959.0135556914712	0.0	0.0	0.0	0.0	0.0	0.0	1.0	0.0	0.0	0.0	0.0	0.0	1.0
0	20.0	( get-max-one-of (( potential-neighborhood-farms ) ) (( desire-migration ) ) )	1384.6956344265686	0.0	0.0	0.0	0.0	0.0	0.0	1.0	0.0	0.0	0.0	0.0	0.0	1.0
0	20.0	( get-max-one-of (( all-potential-farms ) ) (( desire-migration ) ) )	2269.5832216510594	1.0	0.0	0.0	0.0	0.0	0.0	1.0	0.0	0.0	0.0	0.0	0.0	0.0
0	20.0	( get-max-one-of (( all-potential-farms ) ) (( desire-migration ) ) )	1454.7700849275116	1.0	0.0	0.0	0.0	0.0	0.0	1.0	0.0	0.0	0.0	0.0	0.0	0.0
0	20.0	( get-max-one-of (( all-potential-farms ) ) (( desire-migration ) ) )	999.3082607484038	1.0	0.0	0.0	0.0	0.0	0.0	1.0	0.0	0.0	0.0	0.0	0.0	0.0
0	20.0	( get-max-one-of (( all-potential-farms ) ) (( desire-migration ) ) )	2659.1363259524687	1.0	0.0	0.0	0.0	0.0	0.0	1.0	0.0	0.0	0.0	0.0	0.0	0.0
0	20.0	( get-max-one-of (( all-potential-farms ) ) (( combine (( desire-migration ) ) (( combine (( compare-water-availability ) ) (( compare-distance ) ) ) ) ) ) )	1142.2569763411384	1.0	1.0	0.0	0.0	1.0	0.0	1.0	0.0	0.0	0.0	0.0	0.0	0.0
0	20.0	( get-max-one-of (( all-potential-farms ) ) (( desire-migration ) ) )	884.2708860976932	1.0	0.0	0.0	0.0	0.0	0.0	1.0	0.0	0.0	0.0	0.0	0.0	0.0
0	20.0	( get-max-one-of (( potential-neighborhood-farms ) ) (( desire-migration ) ) )	1615.1829617724413	0.0	0.0	0.0	0.0	0.0	0.0	1.0	0.0	0.0	0.0	0.0	0.0	1.0
0	20.0	( get-max-one-of (( all-potential-farms ) ) (( desire-migration ) ) )	1067.7850907368952	1.0	0.0	0.0	0.0	0.0	0.0	1.0	0.0	0.0	0.0	0.0	0.0	0.0
0	20.0	( get-max-one-of (( potential-family-farms ) ) (( desire-migration ) ) )	2673.775046633504	0.0	0.0	0.0	0.0	0.0	0.0	1.0	0.0	0.0	0.0	1.0	0.0	0.0
0	20.0	( get-max-one-of (( all-potential-farms ) ) (( desire-migration ) ) )	1286.8119520738062	1.0	0.0	0.0	0.0	0.0	0.0	1.0	0.0	0.0	0.0	0.0	0.0	0.0
0	20.0	( get-max-one-of (( all-potential-farms ) ) (( desire-migration ) ) )	1791.8607646801138	1.0	0.0	0.0	0.0	0.0	0.0	1.0	0.0	0.0	0.0	0.0	0.0	0.0
0	20.0	( get-min-one-of (( all-potential-farms ) ) (( combine (( homophily-agricultural-productivity ) ) (( compare-dryness ) ) ) ) )	1235.1655759451844	1.0	0.0	1.0	0.0	0.0	0.0	0.0	0.0	0.0	-1.0	0.0	0.0	0.0
0	20.0	( get-max-one-of (( all-potential-farms ) ) (( desire-migration ) ) )	1138.2376728961312	1.0	0.0	0.0	0.0	0.0	0.0	1.0	0.0	0.0	0.0	0.0	0.0	0.0
0	20.0	( get-max-one-of (( potential-neighborhood-farms ) ) (( desire-migration ) ) )	930.3214498225864	0.0	0.0	0.0	0.0	0.0	0.0	1.0	0.0	0.0	0.0	0.0	0.0	1.0
0	20.0	( get-max-one-of (( potential-family-farms ) ) (( desire-migration ) ) )	1116.9265866653898	0.0	0.0	0.0	0.0	0.0	0.0	1.0	0.0	0.0	0.0	1.0	0.0	0.0
0	20.0	( get-max-one-of (( all-potential-farms ) ) (( desire-migration ) ) )	1095.405860857061	1.0	0.0	0.0	0.0	0.0	0.0	1.0	0.0	0.0	0.0	0.0	0.0	0.0
0	20.0	( get-max-one-of (( all-potential-farms ) ) (( desire-migration ) ) )	1103.9175693864092	1.0	0.0	0.0	0.0	0.0	0.0	1.0	0.0	0.0	0.0	0.0	0.0	0.0
0	20.0	( get-max-one-of (( all-potential-farms ) ) (( desire-migration ) ) )	1560.2554278066132	1.0	0.0	0.0	0.0	0.0	0.0	1.0	0.0	0.0	0.0	0.0	0.0	0.0
0	20.0	( get-max-one-of (( all-potential-farms ) ) (( desire-migration ) ) )	1568.2464729754693	1.0	0.0	0.0	0.0	0.0	0.0	1.0	0.0	0.0	0.0	0.0	0.0	0.0
0	20.0	( get-max-one-of (( all-potential-farms ) ) (( desire-migration ) ) )	1086.2983015728223	1.0	0.0	0.0	0.0	0.0	0.0	1.0	0.0	0.0	0.0	0.0	0.0	0.0
0	20.0	( get-max-one-of (( all-potential-farms ) ) (( desire-migration ) ) )	1446.0020746873058	1.0	0.0	0.0	0.0	0.0	0.0	1.0	0.0	0.0	0.0	0.0	0.0	0.0
0	20.0	( get-max-one-of (( all-potential-farms ) ) (( desire-migration ) ) )	1907.290748679915	1.0	0.0	0.0	0.0	0.0	0.0	1.0	0.0	0.0	0.0	0.0	0.0	0.0
0	20.0	( get-max-one-of (( all-potential-farms ) ) (( desire-migration ) ) )	1253.5681074437082	1.0	0.0	0.0	0.0	0.0	0.0	1.0	0.0	0.0	0.0	0.0	0.0	0.0
0	20.0	( get-max-one-of (( all-potential-farms ) ) (( desire-migration ) ) )	1084.9211952948476	1.0	0.0	0.0	0.0	0.0	0.0	1.0	0.0	0.0	0.0	0.0	0.0	0.0
0	20.0	( get-max-one-of (( potential-family-farms ) ) (( desire-migration ) ) )	1156.4376334243022	0.0	0.0	0.0	0.0	0.0	0.0	1.0	0.0	0.0	0.0	1.0	0.0	0.0
0	20.0	( get-max-one-of (( all-potential-farms ) ) (( desire-migration ) ) )	1206.7733838629365	1.0	0.0	0.0	0.0	0.0	0.0	1.0	0.0	0.0	0.0	0.0	0.0	0.0
0	20.0	( get-max-one-of (( potential-neighborhood-farms ) ) (( desire-migration ) ) )	1331.8704891993066	0.0	0.0	0.0	0.0	0.0	0.0	1.0	0.0	0.0	0.0	0.0	0.0	1.0
0	20.0	( get-max-one-of (( all-potential-farms ) ) (( desire-migration ) ) )	1416.3029336974482	1.0	0.0	0.0	0.0	0.0	0.0	1.0	0.0	0.0	0.0	0.0	0.0	0.0
0	20.0	( get-max-one-of (( all-potential-farms ) ) (( desire-migration ) ) )	1456.1607054168153	1.0	0.0	0.0	0.0	0.0	0.0	1.0	0.0	0.0	0.0	0.0	0.0	0.0
0	20.0	( get-max-one-of (( all-potential-farms ) ) (( combine (( desire-migration ) ) (( combine (( compare-water-availability ) ) (( compare-distance ) ) ) ) ) ) )	1746.996565537549	1.0	1.0	0.0	0.0	1.0	0.0	1.0	0.0	0.0	0.0	0.0	0.0	0.0
0	20.0	( get-max-one-of (( all-potential-farms ) ) (( desire-migration ) ) )	1206.7999005634692	1.0	0.0	0.0	0.0	0.0	0.0	1.0	0.0	0.0	0.0	0.0	0.0	0.0
0	20.0	( get-max-one-of (( all-potential-farms ) ) (( desire-migration ) ) )	882.3304369679194	1.0	0.0	0.0	0.0	0.0	0.0	1.0	0.0	0.0	0.0	0.0	0.0	0.0
0	20.0	( get-max-one-of (( potential-neighborhood-farms ) ) (( desire-migration ) ) )	2655.4931745346275	0.0	0.0	0.0	0.0	0.0	0.0	1.0	0.0	0.0	0.0	0.0	0.0	1.0
0	20.0	( get-max-one-of (( all-potential-farms ) ) (( combine (( desire-migration ) ) (( combine (( compare-water-availability ) ) (( compare-distance ) ) ) ) ) ) )	1172.4427491353254	1.0	1.0	0.0	0.0	1.0	0.0	1.0	0.0	0.0	0.0	0.0	0.0	0.0
0	20.0	( get-max-one-of (( all-potential-farms ) ) (( desire-migration ) ) )	1955.3119955649015	1.0	0.0	0.0	0.0	0.0	0.0	1.0	0.0	0.0	0.0	0.0	0.0	0.0
0	20.0	( get-max-one-of (( potential-neighborhood-farms ) ) (( desire-migration ) ) )	1593.4152001283262	0.0	0.0	0.0	0.0	0.0	0.0	1.0	0.0	0.0	0.0	0.0	0.0	1.0
0	20.0	( get-max-one-of (( all-potential-farms ) ) (( subtract (( compare-distance ) ) (( compare-water-availability ) ) ) ) )	1741.2929104547584	1.0	1.0	0.0	0.0	-1.0	0.0	0.0	0.0	0.0	0.0	0.0	0.0	0.0
0	20.0	( get-max-one-of (( all-potential-farms ) ) (( desire-migration ) ) )	1444.9339085231545	1.0	0.0	0.0	0.0	0.0	0.0	1.0	0.0	0.0	0.0	0.0	0.0	0.0
0	20.0	( get-max-one-of (( potential-neighborhood-farms ) ) (( desire-migration ) ) )	998.6280588887951	0.0	0.0	0.0	0.0	0.0	0.0	1.0	0.0	0.0	0.0	0.0	0.0	1.0
0	20.0	( get-max-one-of (( all-potential-farms ) ) (( compare-distance ) ) )	1246.3386377706518	1.0	1.0	0.0	0.0	0.0	0.0	0.0	0.0	0.0	0.0	0.0	0.0	0.0
0	20.0	( get-max-one-of (( all-potential-farms ) ) (( desire-migration ) ) )	1329.7270396588929	1.0	0.0	0.0	0.0	0.0	0.0	1.0	0.0	0.0	0.0	0.0	0.0	0.0
0	20.0	( get-max-one-of (( all-potential-farms ) ) (( combine (( desire-migration ) ) (( combine (( compare-water-availability ) ) (( compare-distance ) ) ) ) ) ) )	1122.9332126177408	1.0	1.0	0.0	0.0	1.0	0.0	1.0	0.0	0.0	0.0	0.0	0.0	0.0
0	20.0	( get-max-one-of (( potential-family-farms ) ) (( homophily-age ) ) )	818.1546308614285	0.0	0.0	0.0	0.0	0.0	0.0	0.0	0.0	1.0	0.0	1.0	0.0	0.0
0	21.0	( get-max-one-of (( all-potential-farms ) ) (( desire-migration ) ) )	2657.352629968405	1.0	0.0	0.0	0.0	0.0	0.0	1.0	0.0	0.0	0.0	0.0	0.0	0.0
0	21.0	( get-max-one-of (( all-potential-farms ) ) (( desire-migration ) ) )	1370.9485767161352	1.0	0.0	0.0	0.0	0.0	0.0	1.0	0.0	0.0	0.0	0.0	0.0	0.0
0	21.0	( get-max-one-of (( all-potential-farms ) ) (( desire-migration ) ) )	1312.1848192994755	1.0	0.0	0.0	0.0	0.0	0.0	1.0	0.0	0.0	0.0	0.0	0.0	0.0
0	21.0	( get-max-one-of (( all-potential-farms ) ) (( desire-migration ) ) )	2670.359339115244	1.0	0.0	0.0	0.0	0.0	0.0	1.0	0.0	0.0	0.0	0.0	0.0	0.0
0	21.0	( get-max-one-of (( potential-neighborhood-farms ) ) (( desire-migration ) ) )	1271.830963611125	0.0	0.0	0.0	0.0	0.0	0.0	1.0	0.0	0.0	0.0	0.0	0.0	1.0
0	21.0	( get-max-one-of (( all-potential-farms ) ) (( desire-migration ) ) )	1491.1324555518202	1.0	0.0	0.0	0.0	0.0	0.0	1.0	0.0	0.0	0.0	0.0	0.0	0.0
0	21.0	( get-max-one-of (( all-potential-farms ) ) (( combine (( compare-dryness ) ) (( desire-social-presence ) ) ) ) )	1524.5628881748362	1.0	0.0	1.0	0.0	0.0	0.0	0.0	1.0	0.0	0.0	0.0	0.0	0.0
0	21.0	( get-max-one-of (( all-potential-farms ) ) (( desire-migration ) ) )	1026.937680679797	1.0	0.0	0.0	0.0	0.0	0.0	1.0	0.0	0.0	0.0	0.0	0.0	0.0
0	21.0	( get-max-one-of (( potential-neighborhood-farms ) ) (( desire-migration ) ) )	801.3051853070705	0.0	0.0	0.0	0.0	0.0	0.0	1.0	0.0	0.0	0.0	0.0	0.0	1.0
0	21.0	( get-max-one-of (( all-potential-farms ) ) (( desire-migration ) ) )	1436.277480154863	1.0	0.0	0.0	0.0	0.0	0.0	1.0	0.0	0.0	0.0	0.0	0.0	0.0
0	21.0	( get-max-one-of (( all-potential-farms ) ) (( desire-migration ) ) )	1644.0407537527758	1.0	0.0	0.0	0.0	0.0	0.0	1.0	0.0	0.0	0.0	0.0	0.0	0.0
0	21.0	( get-max-one-of (( all-potential-farms ) ) (( desire-migration ) ) )	2280.384616682019	1.0	0.0	0.0	0.0	0.0	0.0	1.0	0.0	0.0	0.0	0.0	0.0	0.0
0	21.0	( get-max-one-of (( potential-neighborhood-farms ) ) (( desire-migration ) ) )	981.4800048905728	0.0	0.0	0.0	0.0	0.0	0.0	1.0	0.0	0.0	0.0	0.0	0.0	1.0
0	21.0	( get-max-one-of (( all-potential-farms ) ) (( desire-migration ) ) )	1670.4514359896864	1.0	0.0	0.0	0.0	0.0	0.0	1.0	0.0	0.0	0.0	0.0	0.0	0.0
0	21.0	( get-max-one-of (( all-potential-farms ) ) (( desire-migration ) ) )	2031.1378584428976	1.0	0.0	0.0	0.0	0.0	0.0	1.0	0.0	0.0	0.0	0.0	0.0	0.0
0	21.0	( get-max-one-of (( potential-family-farms ) ) (( desire-migration ) ) )	2673.24409659874	0.0	0.0	0.0	0.0	0.0	0.0	1.0	0.0	0.0	0.0	1.0	0.0	0.0
0	21.0	( get-max-one-of (( all-potential-farms ) ) (( desire-migration ) ) )	1117.3285103316755	1.0	0.0	0.0	0.0	0.0	0.0	1.0	0.0	0.0	0.0	0.0	0.0	0.0
0	21.0	( get-max-one-of (( all-potential-farms ) ) (( desire-migration ) ) )	1765.0495743746112	1.0	0.0	0.0	0.0	0.0	0.0	1.0	0.0	0.0	0.0	0.0	0.0	0.0
0	21.0	( get-max-one-of (( all-potential-farms ) ) (( desire-migration ) ) )	1320.305646431915	1.0	0.0	0.0	0.0	0.0	0.0	1.0	0.0	0.0	0.0	0.0	0.0	0.0
0	21.0	( get-max-one-of (( all-potential-farms ) ) (( desire-migration ) ) )	1017.4787467067799	1.0	0.0	0.0	0.0	0.0	0.0	1.0	0.0	0.0	0.0	0.0	0.0	0.0
0	21.0	( get-max-one-of (( all-potential-farms ) ) (( desire-migration ) ) )	1025.5968993712877	1.0	0.0	0.0	0.0	0.0	0.0	1.0	0.0	0.0	0.0	0.0	0.0	0.0
0	21.0	( get-max-one-of (( potential-neighborhood-farms ) ) (( desire-migration ) ) )	1420.6635773468688	0.0	0.0	0.0	0.0	0.0	0.0	1.0	0.0	0.0	0.0	0.0	0.0	1.0
0	21.0	( get-max-one-of (( potential-neighborhood-farms ) ) (( desire-migration ) ) )	1733.119441931225	0.0	0.0	0.0	0.0	0.0	0.0	1.0	0.0	0.0	0.0	0.0	0.0	1.0
0	21.0	( get-max-one-of (( all-potential-farms ) ) (( desire-migration ) ) )	1048.8064645109703	1.0	0.0	0.0	0.0	0.0	0.0	1.0	0.0	0.0	0.0	0.0	0.0	0.0
0	21.0	( get-max-one-of (( potential-family-farms ) ) (( homophily-age ) ) )	1526.9397499574102	0.0	0.0	0.0	0.0	0.0	0.0	0.0	0.0	1.0	0.0	1.0	0.0	0.0
0	21.0	( get-max-one-of (( potential-family-farms ) ) (( homophily-age ) ) )	1776.9468196881976	0.0	0.0	0.0	0.0	0.0	0.0	0.0	0.0	1.0	0.0	1.0	0.0	0.0
0	21.0	( get-max-one-of (( all-potential-farms ) ) (( desire-migration ) ) )	1274.832145813714	1.0	0.0	0.0	0.0	0.0	0.0	1.0	0.0	0.0	0.0	0.0	0.0	0.0
0	21.0	( get-max-one-of (( all-potential-farms ) ) (( desire-migration ) ) )	1472.339974326582	1.0	0.0	0.0	0.0	0.0	0.0	1.0	0.0	0.0	0.0	0.0	0.0	0.0
0	21.0	( get-max-one-of (( potential-family-farms ) ) (( desire-migration ) ) )	1466.4422934435581	0.0	0.0	0.0	0.0	0.0	0.0	1.0	0.0	0.0	0.0	1.0	0.0	0.0
0	21.0	( get-max-one-of (( all-potential-farms ) ) (( homophily-age ) ) )	1052.9439681198614	1.0	0.0	0.0	0.0	0.0	0.0	0.0	0.0	1.0	0.0	0.0	0.0	0.0
0	21.0	( get-max-one-of (( potential-family-farms ) ) (( homophily-age ) ) )	2673.121396420297	0.0	0.0	0.0	0.0	0.0	0.0	0.0	0.0	1.0	0.0	1.0	0.0	0.0
0	21.0	( get-max-one-of (( potential-neighborhood-farms ) ) (( desire-migration ) ) )	1063.5135166042785	0.0	0.0	0.0	0.0	0.0	0.0	1.0	0.0	0.0	0.0	0.0	0.0	1.0
0	21.0	( get-max-one-of (( all-potential-farms ) ) (( desire-migration ) ) )	1151.5098783770804	1.0	0.0	0.0	0.0	0.0	0.0	1.0	0.0	0.0	0.0	0.0	0.0	0.0
0	21.0	( get-max-one-of (( all-potential-farms ) ) (( desire-migration ) ) )	1743.0289727941995	1.0	0.0	0.0	0.0	0.0	0.0	1.0	0.0	0.0	0.0	0.0	0.0	0.0
0	21.0	( get-max-one-of (( all-potential-farms ) ) (( desire-migration ) ) )	1054.502726407096	1.0	0.0	0.0	0.0	0.0	0.0	1.0	0.0	0.0	0.0	0.0	0.0	0.0
0	21.0	( get-max-one-of (( all-potential-farms ) ) (( desire-migration ) ) )	1353.0218032241762	1.0	0.0	0.0	0.0	0.0	0.0	1.0	0.0	0.0	0.0	0.0	0.0	0.0
0	21.0	( get-max-one-of (( all-potential-farms ) ) (( desire-migration ) ) )	1034.5269450333321	1.0	0.0	0.0	0.0	0.0	0.0	1.0	0.0	0.0	0.0	0.0	0.0	0.0
0	21.0	( get-max-one-of (( potential-neighborhood-farms ) ) (( combine (( homophily-age ) ) (( compare-quality ) ) ) ) )	1900.2144615805896	0.0	0.0	0.0	1.0	0.0	0.0	0.0	0.0	1.0	0.0	0.0	0.0	1.0
0	21.0	( get-max-one-of (( potential-neighborhood-farms ) ) (( desire-migration ) ) )	1067.9812732440582	0.0	0.0	0.0	0.0	0.0	0.0	1.0	0.0	0.0	0.0	0.0	0.0	1.0
0	21.0	( get-max-one-of (( all-potential-farms ) ) (( desire-migration ) ) )	2195.2901858296527	1.0	0.0	0.0	0.0	0.0	0.0	1.0	0.0	0.0	0.0	0.0	0.0	0.0
0	21.0	( get-max-one-of (( all-potential-farms ) ) (( combine (( combine (( compare-water-availability ) ) (( homophily-agricultural-productivity ) ) ) ) (( compare-distance ) ) ) ) )	1508.357716193344	1.0	1.0	0.0	0.0	1.0	0.0	0.0	0.0	0.0	1.0	0.0	0.0	0.0
0	21.0	( get-max-one-of (( potential-family-farms ) ) (( homophily-age ) ) )	1648.2915397465347	0.0	0.0	0.0	0.0	0.0	0.0	0.0	0.0	1.0	0.0	1.0	0.0	0.0
0	21.0	( get-max-one-of (( potential-neighborhood-farms ) ) (( desire-migration ) ) )	2668.6680198181266	0.0	0.0	0.0	0.0	0.0	0.0	1.0	0.0	0.0	0.0	0.0	0.0	1.0
0	21.0	( get-max-one-of (( potential-neighborhood-farms ) ) (( desire-migration ) ) )	981.6547254508583	0.0	0.0	0.0	0.0	0.0	0.0	1.0	0.0	0.0	0.0	0.0	0.0	1.0
0	21.0	( get-max-one-of (( potential-neighborhood-farms ) ) (( homophily-agricultural-productivity ) ) )	909.5158052502437	0.0	0.0	0.0	0.0	0.0	0.0	0.0	0.0	0.0	1.0	0.0	0.0	1.0
0	21.0	( get-max-one-of (( all-potential-farms ) ) (( desire-migration ) ) )	1814.455290162861	1.0	0.0	0.0	0.0	0.0	0.0	1.0	0.0	0.0	0.0	0.0	0.0	0.0
0	21.0	( get-max-one-of (( potential-neighborhood-farms ) ) (( desire-migration ) ) )	1069.5770191996457	0.0	0.0	0.0	0.0	0.0	0.0	1.0	0.0	0.0	0.0	0.0	0.0	1.0
0	21.0	( get-max-one-of (( all-potential-farms ) ) (( desire-migration ) ) )	1424.5350118547467	1.0	0.0	0.0	0.0	0.0	0.0	1.0	0.0	0.0	0.0	0.0	0.0	0.0
0	21.0	( get-max-one-of (( all-potential-farms ) ) (( desire-migration ) ) )	1058.8092368316395	1.0	0.0	0.0	0.0	0.0	0.0	1.0	0.0	0.0	0.0	0.0	0.0	0.0
0	21.0	( get-max-one-of (( all-potential-farms ) ) (( desire-migration ) ) )	1220.2557109065312	1.0	0.0	0.0	0.0	0.0	0.0	1.0	0.0	0.0	0.0	0.0	0.0	0.0
0	22.0	( get-max-one-of (( all-potential-farms ) ) (( desire-migration ) ) )	1033.6396857706268	1.0	0.0	0.0	0.0	0.0	0.0	1.0	0.0	0.0	0.0	0.0	0.0	0.0
0	22.0	( get-max-one-of (( potential-neighborhood-farms ) ) (( desire-migration ) ) )	965.1461029295004	0.0	0.0	0.0	0.0	0.0	0.0	1.0	0.0	0.0	0.0	0.0	0.0	1.0
0	22.0	( get-max-one-of (( potential-neighborhood-farms ) ) (( desire-migration ) ) )	1349.6414338630852	0.0	0.0	0.0	0.0	0.0	0.0	1.0	0.0	0.0	0.0	0.0	0.0	1.0
0	22.0	( get-max-one-of (( potential-neighborhood-farms ) ) (( desire-migration ) ) )	2040.6030971259433	0.0	0.0	0.0	0.0	0.0	0.0	1.0	0.0	0.0	0.0	0.0	0.0	1.0
0	22.0	( get-max-one-of (( potential-neighborhood-farms ) ) (( desire-migration ) ) )	1321.689070848358	0.0	0.0	0.0	0.0	0.0	0.0	1.0	0.0	0.0	0.0	0.0	0.0	1.0
0	22.0	( get-max-one-of (( potential-neighborhood-farms ) ) (( desire-migration ) ) )	1627.4393997934292	0.0	0.0	0.0	0.0	0.0	0.0	1.0	0.0	0.0	0.0	0.0	0.0	1.0
0	22.0	( get-max-one-of (( all-potential-farms ) ) (( homophily-age ) ) )	1424.090587006317	1.0	0.0	0.0	0.0	0.0	0.0	0.0	0.0	1.0	0.0	0.0	0.0	0.0
0	22.0	( get-max-one-of (( all-potential-farms ) ) (( desire-migration ) ) )	1019.7823297155136	1.0	0.0	0.0	0.0	0.0	0.0	1.0	0.0	0.0	0.0	0.0	0.0	0.0
0	22.0	( get-max-one-of (( potential-neighborhood-farms ) ) (( desire-migration ) ) )	1035.2255792821195	0.0	0.0	0.0	0.0	0.0	0.0	1.0	0.0	0.0	0.0	0.0	0.0	1.0
0	22.0	( get-max-one-of (( all-potential-farms ) ) (( desire-migration ) ) )	991.8608773411722	1.0	0.0	0.0	0.0	0.0	0.0	1.0	0.0	0.0	0.0	0.0	0.0	0.0
0	22.0	( get-max-one-of (( potential-neighborhood-farms ) ) (( desire-migration ) ) )	2033.762277160238	0.0	0.0	0.0	0.0	0.0	0.0	1.0	0.0	0.0	0.0	0.0	0.0	1.0
0	22.0	( get-max-one-of (( potential-neighborhood-farms ) ) (( desire-migration ) ) )	1513.2392408340454	0.0	0.0	0.0	0.0	0.0	0.0	1.0	0.0	0.0	0.0	0.0	0.0	1.0
0	22.0	( get-max-one-of (( all-potential-farms ) ) (( desire-migration ) ) )	1087.0188590820303	1.0	0.0	0.0	0.0	0.0	0.0	1.0	0.0	0.0	0.0	0.0	0.0	0.0
0	22.0	( get-max-one-of (( all-potential-farms ) ) (( desire-migration ) ) )	992.7557604970112	1.0	0.0	0.0	0.0	0.0	0.0	1.0	0.0	0.0	0.0	0.0	0.0	0.0
0	22.0	( get-max-one-of (( potential-neighborhood-farms ) ) (( homophily-agricultural-productivity ) ) )	1440.1416596987954	0.0	0.0	0.0	0.0	0.0	0.0	0.0	0.0	0.0	1.0	0.0	0.0	1.0
0	22.0	( get-max-one-of (( potential-neighborhood-farms ) ) (( desire-migration ) ) )	1355.9823007694456	0.0	0.0	0.0	0.0	0.0	0.0	1.0	0.0	0.0	0.0	0.0	0.0	1.0
0	22.0	( get-max-one-of (( potential-neighborhood-farms ) ) (( desire-migration ) ) )	1043.210908685296	0.0	0.0	0.0	0.0	0.0	0.0	1.0	0.0	0.0	0.0	0.0	0.0	1.0
0	22.0	( get-max-one-of (( all-potential-farms ) ) (( desire-migration ) ) )	930.2795278839577	1.0	0.0	0.0	0.0	0.0	0.0	1.0	0.0	0.0	0.0	0.0	0.0	0.0
0	22.0	( get-max-one-of (( potential-neighborhood-farms ) ) (( desire-migration ) ) )	1034.1295856903046	0.0	0.0	0.0	0.0	0.0	0.0	1.0	0.0	0.0	0.0	0.0	0.0	1.0
0	22.0	( get-max-one-of (( potential-neighborhood-farms ) ) (( desire-migration ) ) )	932.4650127484678	0.0	0.0	0.0	0.0	0.0	0.0	1.0	0.0	0.0	0.0	0.0	0.0	1.0
0	22.0	( get-max-one-of (( all-potential-farms ) ) (( homophily-agricultural-productivity ) ) )	970.5601475436753	1.0	0.0	0.0	0.0	0.0	0.0	0.0	0.0	0.0	1.0	0.0	0.0	0.0
0	22.0	( get-max-one-of (( potential-neighborhood-farms ) ) (( desire-migration ) ) )	866.5939072022146	0.0	0.0	0.0	0.0	0.0	0.0	1.0	0.0	0.0	0.0	0.0	0.0	1.0
0	22.0	( get-max-one-of (( potential-neighborhood-farms ) ) (( desire-migration ) ) )	1482.125163405576	0.0	0.0	0.0	0.0	0.0	0.0	1.0	0.0	0.0	0.0	0.0	0.0	1.0
0	22.0	( get-max-one-of (( potential-neighborhood-farms ) ) (( desire-migration ) ) )	1255.8937056932807	0.0	0.0	0.0	0.0	0.0	0.0	1.0	0.0	0.0	0.0	0.0	0.0	1.0
0	22.0	( get-max-one-of (( all-potential-farms ) ) (( desire-migration ) ) )	1168.851573126374	1.0	0.0	0.0	0.0	0.0	0.0	1.0	0.0	0.0	0.0	0.0	0.0	0.0
0	22.0	( get-max-one-of (( potential-neighborhood-farms ) ) (( desire-migration ) ) )	1130.8019278370552	0.0	0.0	0.0	0.0	0.0	0.0	1.0	0.0	0.0	0.0	0.0	0.0	1.0
0	22.0	( get-max-one-of (( potential-neighborhood-farms ) ) (( desire-migration ) ) )	2673.53436484366	0.0	0.0	0.0	0.0	0.0	0.0	1.0	0.0	0.0	0.0	0.0	0.0	1.0
0	22.0	( get-max-one-of (( all-potential-farms ) ) (( desire-migration ) ) )	2658.425850009738	1.0	0.0	0.0	0.0	0.0	0.0	1.0	0.0	0.0	0.0	0.0	0.0	0.0
0	22.0	( get-max-one-of (( all-potential-farms ) ) (( desire-migration ) ) )	1333.2767904677564	1.0	0.0	0.0	0.0	0.0	0.0	1.0	0.0	0.0	0.0	0.0	0.0	0.0
0	22.0	( get-max-one-of (( potential-neighborhood-farms ) ) (( desire-migration ) ) )	860.6875158848293	0.0	0.0	0.0	0.0	0.0	0.0	1.0	0.0	0.0	0.0	0.0	0.0	1.0
0	22.0	( get-max-one-of (( potential-farms-near-best-performers ) ) (( desire-migration ) ) )	2641.172845536621	0.0	0.0	0.0	0.0	0.0	0.0	1.0	0.0	0.0	0.0	0.0	1.0	0.0
0	22.0	( get-max-one-of (( potential-neighborhood-farms ) ) (( desire-migration ) ) )	2670.465315258748	0.0	0.0	0.0	0.0	0.0	0.0	1.0	0.0	0.0	0.0	0.0	0.0	1.0
0	22.0	( get-max-one-of (( all-potential-farms ) ) (( homophily-age ) ) )	1035.2671152895748	1.0	0.0	0.0	0.0	0.0	0.0	0.0	0.0	1.0	0.0	0.0	0.0	0.0
0	22.0	( get-max-one-of (( all-potential-farms ) ) (( homophily-age ) ) )	1604.4139116823928	1.0	0.0	0.0	0.0	0.0	0.0	0.0	0.0	1.0	0.0	0.0	0.0	0.0
0	22.0	( get-max-one-of (( potential-family-farms ) ) (( desire-migration ) ) )	1011.8888278857513	0.0	0.0	0.0	0.0	0.0	0.0	1.0	0.0	0.0	0.0	1.0	0.0	0.0
0	22.0	( get-max-one-of (( potential-neighborhood-farms ) ) (( homophily-age ) ) )	2654.5210490783456	0.0	0.0	0.0	0.0	0.0	0.0	0.0	0.0	1.0	0.0	0.0	0.0	1.0
0	22.0	( get-max-one-of (( potential-neighborhood-farms ) ) (( homophily-agricultural-productivity ) ) )	2006.3887958219864	0.0	0.0	0.0	0.0	0.0	0.0	0.0	0.0	0.0	1.0	0.0	0.0	1.0
0	22.0	( get-max-one-of (( potential-neighborhood-farms ) ) (( desire-migration ) ) )	1403.2269951793246	0.0	0.0	0.0	0.0	0.0	0.0	1.0	0.0	0.0	0.0	0.0	0.0	1.0
0	22.0	( get-max-one-of (( all-potential-farms ) ) (( desire-migration ) ) )	1080.3147689446816	1.0	0.0	0.0	0.0	0.0	0.0	1.0	0.0	0.0	0.0	0.0	0.0	0.0
0	22.0	( get-max-one-of (( potential-farms-near-best-performers ) ) (( homophily-age ) ) )	1447.6204613088346	0.0	0.0	0.0	0.0	0.0	0.0	0.0	0.0	1.0	0.0	0.0	1.0	0.0
0	22.0	( get-max-one-of (( potential-neighborhood-farms ) ) (( desire-migration ) ) )	1115.6289705811694	0.0	0.0	0.0	0.0	0.0	0.0	1.0	0.0	0.0	0.0	0.0	0.0	1.0
0	22.0	( get-max-one-of (( all-potential-farms ) ) (( desire-migration ) ) )	1112.4652803571	1.0	0.0	0.0	0.0	0.0	0.0	1.0	0.0	0.0	0.0	0.0	0.0	0.0
0	22.0	( get-max-one-of (( all-potential-farms ) ) (( homophily-age ) ) )	1515.8997328319574	1.0	0.0	0.0	0.0	0.0	0.0	0.0	0.0	1.0	0.0	0.0	0.0	0.0
0	22.0	( get-max-one-of (( potential-neighborhood-farms ) ) (( desire-migration ) ) )	1274.2032804854966	0.0	0.0	0.0	0.0	0.0	0.0	1.0	0.0	0.0	0.0	0.0	0.0	1.0
0	22.0	( get-max-one-of (( potential-neighborhood-farms ) ) (( desire-migration ) ) )	831.5575746753793	0.0	0.0	0.0	0.0	0.0	0.0	1.0	0.0	0.0	0.0	0.0	0.0	1.0
0	22.0	( get-max-one-of (( potential-neighborhood-farms ) ) (( desire-migration ) ) )	859.9244152831111	0.0	0.0	0.0	0.0	0.0	0.0	1.0	0.0	0.0	0.0	0.0	0.0	1.0
0	22.0	( get-max-one-of (( potential-neighborhood-farms ) ) (( desire-migration ) ) )	1251.3332889362446	0.0	0.0	0.0	0.0	0.0	0.0	1.0	0.0	0.0	0.0	0.0	0.0	1.0
0	22.0	( get-max-one-of (( potential-neighborhood-farms ) ) (( desire-migration ) ) )	1435.3361975509433	0.0	0.0	0.0	0.0	0.0	0.0	1.0	0.0	0.0	0.0	0.0	0.0	1.0
0	22.0	( get-max-one-of (( all-potential-farms ) ) (( desire-migration ) ) )	2673.447025845097	1.0	0.0	0.0	0.0	0.0	0.0	1.0	0.0	0.0	0.0	0.0	0.0	0.0
0	22.0	( get-max-one-of (( potential-neighborhood-farms ) ) (( desire-migration ) ) )	2317.7338069761176	0.0	0.0	0.0	0.0	0.0	0.0	1.0	0.0	0.0	0.0	0.0	0.0	1.0
0	23.0	( get-max-one-of (( potential-neighborhood-farms ) ) (( desire-migration ) ) )	2202.4874573990187	0.0	0.0	0.0	0.0	0.0	0.0	1.0	0.0	0.0	0.0	0.0	0.0	1.0
0	23.0	( get-max-one-of (( all-potential-farms ) ) (( desire-migration ) ) )	908.5923178191624	1.0	0.0	0.0	0.0	0.0	0.0	1.0	0.0	0.0	0.0	0.0	0.0	0.0
0	23.0	( get-max-one-of (( potential-neighborhood-farms ) ) (( combine (( combine (( homophily-age ) ) (( desire-social-presence ) ) ) ) (( combine (( homophily-age ) ) (( desire-migration ) ) ) ) ) ) )	1104.3233222204449	0.0	0.0	0.0	0.0	0.0	0.0	1.0	1.0	2.0	0.0	0.0	0.0	1.0
0	23.0	( get-max-one-of (( potential-neighborhood-farms ) ) (( desire-migration ) ) )	950.166301233632	0.0	0.0	0.0	0.0	0.0	0.0	1.0	0.0	0.0	0.0	0.0	0.0	1.0
0	23.0	( get-max-one-of (( all-potential-farms ) ) (( desire-migration ) ) )	1174.687618050006	1.0	0.0	0.0	0.0	0.0	0.0	1.0	0.0	0.0	0.0	0.0	0.0	0.0
0	23.0	( get-max-one-of (( all-potential-farms ) ) (( homophily-age ) ) )	1172.1625313922978	1.0	0.0	0.0	0.0	0.0	0.0	0.0	0.0	1.0	0.0	0.0	0.0	0.0
0	23.0	( get-max-one-of (( potential-neighborhood-farms ) ) (( desire-migration ) ) )	2658.494310695437	0.0	0.0	0.0	0.0	0.0	0.0	1.0	0.0	0.0	0.0	0.0	0.0	1.0
0	23.0	( get-max-one-of (( potential-neighborhood-farms ) ) (( desire-migration ) ) )	1544.824909172556	0.0	0.0	0.0	0.0	0.0	0.0	1.0	0.0	0.0	0.0	0.0	0.0	1.0
0	23.0	( get-max-one-of (( potential-neighborhood-farms ) ) (( desire-migration ) ) )	1342.3766237535572	0.0	0.0	0.0	0.0	0.0	0.0	1.0	0.0	0.0	0.0	0.0	0.0	1.0
0	23.0	( get-max-one-of (( all-potential-farms ) ) (( desire-migration ) ) )	1934.3153827646615	1.0	0.0	0.0	0.0	0.0	0.0	1.0	0.0	0.0	0.0	0.0	0.0	0.0
0	23.0	( get-max-one-of (( all-potential-farms ) ) (( homophily-agricultural-productivity ) ) )	1207.2812431244038	1.0	0.0	0.0	0.0	0.0	0.0	0.0	0.0	0.0	1.0	0.0	0.0	0.0
0	23.0	( get-max-one-of (( potential-neighborhood-farms ) ) (( desire-migration ) ) )	894.9240191211774	0.0	0.0	0.0	0.0	0.0	0.0	1.0	0.0	0.0	0.0	0.0	0.0	1.0
0	23.0	( get-max-one-of (( all-potential-farms ) ) (( desire-migration ) ) )	1469.9387742351714	1.0	0.0	0.0	0.0	0.0	0.0	1.0	0.0	0.0	0.0	0.0	0.0	0.0
0	23.0	( get-max-one-of (( potential-neighborhood-farms ) ) (( desire-migration ) ) )	1824.2212036921414	0.0	0.0	0.0	0.0	0.0	0.0	1.0	0.0	0.0	0.0	0.0	0.0	1.0
0	23.0	( get-max-one-of (( potential-family-farms ) ) (( desire-migration ) ) )	998.16431513053	0.0	0.0	0.0	0.0	0.0	0.0	1.0	0.0	0.0	0.0	1.0	0.0	0.0
0	23.0	( get-max-one-of (( potential-neighborhood-farms ) ) (( desire-migration ) ) )	1216.2454522011585	0.0	0.0	0.0	0.0	0.0	0.0	1.0	0.0	0.0	0.0	0.0	0.0	1.0
0	23.0	( get-max-one-of (( all-potential-farms ) ) (( desire-migration ) ) )	1231.9845778255494	1.0	0.0	0.0	0.0	0.0	0.0	1.0	0.0	0.0	0.0	0.0	0.0	0.0
0	23.0	( get-max-one-of (( potential-neighborhood-farms ) ) (( desire-migration ) ) )	1104.5890638604035	0.0	0.0	0.0	0.0	0.0	0.0	1.0	0.0	0.0	0.0	0.0	0.0	1.0
0	23.0	( get-max-one-of (( potential-neighborhood-farms ) ) (( desire-migration ) ) )	1376.3033822526197	0.0	0.0	0.0	0.0	0.0	0.0	1.0	0.0	0.0	0.0	0.0	0.0	1.0
0	23.0	( get-max-one-of (( potential-neighborhood-farms ) ) (( desire-migration ) ) )	1090.416434212178	0.0	0.0	0.0	0.0	0.0	0.0	1.0	0.0	0.0	0.0	0.0	0.0	1.0
0	23.0	( get-max-one-of (( all-potential-farms ) ) (( desire-migration ) ) )	1815.4151040464535	1.0	0.0	0.0	0.0	0.0	0.0	1.0	0.0	0.0	0.0	0.0	0.0	0.0
0	23.0	( get-max-one-of (( potential-neighborhood-farms ) ) (( desire-migration ) ) )	1595.7368204061713	0.0	0.0	0.0	0.0	0.0	0.0	1.0	0.0	0.0	0.0	0.0	0.0	1.0
0	23.0	( get-max-one-of (( all-potential-farms ) ) (( desire-migration ) ) )	1140.026315485743	1.0	0.0	0.0	0.0	0.0	0.0	1.0	0.0	0.0	0.0	0.0	0.0	0.0
0	23.0	( get-max-one-of (( potential-neighborhood-farms ) ) (( desire-migration ) ) )	2331.740122740953	0.0	0.0	0.0	0.0	0.0	0.0	1.0	0.0	0.0	0.0	0.0	0.0	1.0
0	23.0	( get-max-one-of (( potential-neighborhood-farms ) ) (( desire-migration ) ) )	1642.8040053518255	0.0	0.0	0.0	0.0	0.0	0.0	1.0	0.0	0.0	0.0	0.0	0.0	1.0
0	23.0	( get-max-one-of (( all-potential-farms ) ) (( desire-migration ) ) )	1982.4426851740252	1.0	0.0	0.0	0.0	0.0	0.0	1.0	0.0	0.0	0.0	0.0	0.0	0.0
0	23.0	( get-max-one-of (( potential-neighborhood-farms ) ) (( desire-migration ) ) )	1321.3107128908025	0.0	0.0	0.0	0.0	0.0	0.0	1.0	0.0	0.0	0.0	0.0	0.0	1.0
0	23.0	( get-max-one-of (( potential-neighborhood-farms ) ) (( desire-migration ) ) )	1813.4340351940014	0.0	0.0	0.0	0.0	0.0	0.0	1.0	0.0	0.0	0.0	0.0	0.0	1.0
0	23.0	( get-max-one-of (( all-potential-farms ) ) (( desire-migration ) ) )	1404.4244372695887	1.0	0.0	0.0	0.0	0.0	0.0	1.0	0.0	0.0	0.0	0.0	0.0	0.0
0	23.0	( get-max-one-of (( potential-neighborhood-farms ) ) (( desire-migration ) ) )	2670.927554240285	0.0	0.0	0.0	0.0	0.0	0.0	1.0	0.0	0.0	0.0	0.0	0.0	1.0
0	23.0	( get-max-one-of (( all-potential-farms ) ) (( desire-migration ) ) )	825.7687327575435	1.0	0.0	0.0	0.0	0.0	0.0	1.0	0.0	0.0	0.0	0.0	0.0	0.0
0	23.0	( get-max-one-of (( potential-neighborhood-farms ) ) (( homophily-agricultural-productivity ) ) )	2673.6966918481985	0.0	0.0	0.0	0.0	0.0	0.0	0.0	0.0	0.0	1.0	0.0	0.0	1.0
0	23.0	( get-max-one-of (( potential-neighborhood-farms ) ) (( desire-migration ) ) )	895.3178206648187	0.0	0.0	0.0	0.0	0.0	0.0	1.0	0.0	0.0	0.0	0.0	0.0	1.0
0	23.0	( get-max-one-of (( all-potential-farms ) ) (( desire-migration ) ) )	1664.9987987983652	1.0	0.0	0.0	0.0	0.0	0.0	1.0	0.0	0.0	0.0	0.0	0.0	0.0
0	23.0	( get-max-one-of (( potential-neighborhood-farms ) ) (( desire-migration ) ) )	976.6795789817653	0.0	0.0	0.0	0.0	0.0	0.0	1.0	0.0	0.0	0.0	0.0	0.0	1.0
0	23.0	( get-max-one-of (( potential-neighborhood-farms ) ) (( desire-migration ) ) )	1457.8007408421756	0.0	0.0	0.0	0.0	0.0	0.0	1.0	0.0	0.0	0.0	0.0	0.0	1.0
0	23.0	( get-max-one-of (( potential-farms-near-best-performers ) ) (( desire-migration ) ) )	1006.5152755919811	0.0	0.0	0.0	0.0	0.0	0.0	1.0	0.0	0.0	0.0	0.0	1.0	0.0
0	23.0	( get-max-one-of (( potential-neighborhood-farms ) ) (( desire-migration ) ) )	2671.028079223431	0.0	0.0	0.0	0.0	0.0	0.0	1.0	0.0	0.0	0.0	0.0	0.0	1.0
0	23.0	( get-max-one-of (( all-potential-farms ) ) (( desire-migration ) ) )	2074.0621977173187	1.0	0.0	0.0	0.0	0.0	0.0	1.0	0.0	0.0	0.0	0.0	0.0	0.0
0	23.0	( get-max-one-of (( potential-neighborhood-farms ) ) (( desire-migration ) ) )	1024.719473807344	0.0	0.0	0.0	0.0	0.0	0.0	1.0	0.0	0.0	0.0	0.0	0.0	1.0
0	23.0	( get-max-one-of (( potential-neighborhood-farms ) ) (( desire-migration ) ) )	1750.1497078821558	0.0	0.0	0.0	0.0	0.0	0.0	1.0	0.0	0.0	0.0	0.0	0.0	1.0
0	23.0	( get-max-one-of (( potential-neighborhood-farms ) ) (( desire-migration ) ) )	911.6139533815832	0.0	0.0	0.0	0.0	0.0	0.0	1.0	0.0	0.0	0.0	0.0	0.0	1.0
0	23.0	( get-max-one-of (( potential-neighborhood-farms ) ) (( desire-migration ) ) )	859.7296086561172	0.0	0.0	0.0	0.0	0.0	0.0	1.0	0.0	0.0	0.0	0.0	0.0	1.0
0	23.0	( get-max-one-of (( potential-neighborhood-farms ) ) (( desire-migration ) ) )	1158.4437837029461	0.0	0.0	0.0	0.0	0.0	0.0	1.0	0.0	0.0	0.0	0.0	0.0	1.0
0	23.0	( get-max-one-of (( all-potential-farms ) ) (( desire-migration ) ) )	1064.3575527049163	1.0	0.0	0.0	0.0	0.0	0.0	1.0	0.0	0.0	0.0	0.0	0.0	0.0
0	23.0	( get-max-one-of (( potential-neighborhood-farms ) ) (( homophily-agricultural-productivity ) ) )	1059.0594884141299	0.0	0.0	0.0	0.0	0.0	0.0	0.0	0.0	0.0	1.0	0.0	0.0	1.0
0	23.0	( get-max-one-of (( all-potential-farms ) ) (( desire-migration ) ) )	1344.94014736716	1.0	0.0	0.0	0.0	0.0	0.0	1.0	0.0	0.0	0.0	0.0	0.0	0.0
0	23.0	( get-max-one-of (( potential-neighborhood-farms ) ) (( desire-migration ) ) )	1152.2143897730145	0.0	0.0	0.0	0.0	0.0	0.0	1.0	0.0	0.0	0.0	0.0	0.0	1.0
0	23.0	( get-max-one-of (( potential-neighborhood-farms ) ) (( desire-migration ) ) )	2104.680735883709	0.0	0.0	0.0	0.0	0.0	0.0	1.0	0.0	0.0	0.0	0.0	0.0	1.0
0	23.0	( get-max-one-of (( potential-neighborhood-farms ) ) (( desire-migration ) ) )	2658.821167359702	0.0	0.0	0.0	0.0	0.0	0.0	1.0	0.0	0.0	0.0	0.0	0.0	1.0
0	24.0	( get-max-one-of (( potential-neighborhood-farms ) ) (( desire-migration ) ) )	880.3340275145564	0.0	0.0	0.0	0.0	0.0	0.0	1.0	0.0	0.0	0.0	0.0	0.0	1.0
0	24.0	( get-max-one-of (( potential-neighborhood-farms ) ) (( desire-migration ) ) )	1526.3089464456395	0.0	0.0	0.0	0.0	0.0	0.0	1.0	0.0	0.0	0.0	0.0	0.0	1.0
0	24.0	( get-max-one-of (( all-potential-farms ) ) (( desire-migration ) ) )	1157.3715911495324	1.0	0.0	0.0	0.0	0.0	0.0	1.0	0.0	0.0	0.0	0.0	0.0	0.0
0	24.0	( get-max-one-of (( potential-neighborhood-farms ) ) (( desire-migration ) ) )	865.8192652049268	0.0	0.0	0.0	0.0	0.0	0.0	1.0	0.0	0.0	0.0	0.0	0.0	1.0
0	24.0	( get-max-one-of (( potential-neighborhood-farms ) ) (( desire-migration ) ) )	1042.685475107426	0.0	0.0	0.0	0.0	0.0	0.0	1.0	0.0	0.0	0.0	0.0	0.0	1.0
0	24.0	( get-max-one-of (( potential-neighborhood-farms ) ) (( desire-migration ) ) )	873.0733073459528	0.0	0.0	0.0	0.0	0.0	0.0	1.0	0.0	0.0	0.0	0.0	0.0	1.0
0	24.0	( get-max-one-of (( all-potential-farms ) ) (( desire-migration ) ) )	2088.655787821441	1.0	0.0	0.0	0.0	0.0	0.0	1.0	0.0	0.0	0.0	0.0	0.0	0.0
0	24.0	( get-max-one-of (( all-potential-farms ) ) (( desire-migration ) ) )	945.834552128437	1.0	0.0	0.0	0.0	0.0	0.0	1.0	0.0	0.0	0.0	0.0	0.0	0.0
0	24.0	( get-max-one-of (( potential-farms-near-best-performers ) ) (( subtract (( homophily-agricultural-productivity ) ) (( compare-dryness ) ) ) ) )	2662.3788235335696	0.0	0.0	-1.0	0.0	0.0	0.0	0.0	0.0	0.0	1.0	0.0	1.0	0.0
0	24.0	( get-max-one-of (( potential-neighborhood-farms ) ) (( desire-migration ) ) )	924.4284720842385	0.0	0.0	0.0	0.0	0.0	0.0	1.0	0.0	0.0	0.0	0.0	0.0	1.0
0	24.0	( get-max-one-of (( all-potential-farms ) ) (( homophily-agricultural-productivity ) ) )	1714.084887046146	1.0	0.0	0.0	0.0	0.0	0.0	0.0	0.0	0.0	1.0	0.0	0.0	0.0
0	24.0	( get-max-one-of (( potential-family-farms ) ) (( desire-migration ) ) )	2670.701780431501	0.0	0.0	0.0	0.0	0.0	0.0	1.0	0.0	0.0	0.0	1.0	0.0	0.0
0	24.0	( get-max-one-of (( all-potential-farms ) ) (( desire-migration ) ) )	1528.4675331847916	1.0	0.0	0.0	0.0	0.0	0.0	1.0	0.0	0.0	0.0	0.0	0.0	0.0
0	24.0	( get-max-one-of (( all-potential-farms ) ) (( desire-migration ) ) )	1146.7048443256886	1.0	0.0	0.0	0.0	0.0	0.0	1.0	0.0	0.0	0.0	0.0	0.0	0.0
0	24.0	( get-max-one-of (( potential-neighborhood-farms ) ) (( desire-migration ) ) )	1241.4000161108424	0.0	0.0	0.0	0.0	0.0	0.0	1.0	0.0	0.0	0.0	0.0	0.0	1.0
0	24.0	( get-max-one-of (( all-potential-farms ) ) (( desire-migration ) ) )	2165.345007152441	1.0	0.0	0.0	0.0	0.0	0.0	1.0	0.0	0.0	0.0	0.0	0.0	0.0
0	24.0	( get-max-one-of (( potential-family-farms ) ) (( desire-migration ) ) )	2260.814455013949	0.0	0.0	0.0	0.0	0.0	0.0	1.0	0.0	0.0	0.0	1.0	0.0	0.0
0	24.0	( get-max-one-of (( all-potential-farms ) ) (( desire-migration ) ) )	2655.401099645777	1.0	0.0	0.0	0.0	0.0	0.0	1.0	0.0	0.0	0.0	0.0	0.0	0.0
0	24.0	( get-max-one-of (( all-potential-farms ) ) (( desire-migration ) ) )	2672.780013394296	1.0	0.0	0.0	0.0	0.0	0.0	1.0	0.0	0.0	0.0	0.0	0.0	0.0
0	24.0	( get-max-one-of (( potential-neighborhood-farms ) ) (( desire-migration ) ) )	2656.580508849678	0.0	0.0	0.0	0.0	0.0	0.0	1.0	0.0	0.0	0.0	0.0	0.0	1.0
0	24.0	( get-max-one-of (( potential-neighborhood-farms ) ) (( desire-migration ) ) )	1275.5708525989462	0.0	0.0	0.0	0.0	0.0	0.0	1.0	0.0	0.0	0.0	0.0	0.0	1.0
0	24.0	( get-max-one-of (( potential-neighborhood-farms ) ) (( desire-migration ) ) )	1366.112367267056	0.0	0.0	0.0	0.0	0.0	0.0	1.0	0.0	0.0	0.0	0.0	0.0	1.0
0	24.0	( get-max-one-of (( all-potential-farms ) ) (( desire-migration ) ) )	2659.7509281885777	1.0	0.0	0.0	0.0	0.0	0.0	1.0	0.0	0.0	0.0	0.0	0.0	0.0
0	24.0	( get-max-one-of (( potential-farms-near-best-performers ) ) (( desire-migration ) ) )	1827.6129240077082	0.0	0.0	0.0	0.0	0.0	0.0	1.0	0.0	0.0	0.0	0.0	1.0	0.0
0	24.0	( get-max-one-of (( potential-farms-near-best-performers ) ) (( desire-migration ) ) )	2668.666333583125	0.0	0.0	0.0	0.0	0.0	0.0	1.0	0.0	0.0	0.0	0.0	1.0	0.0
0	24.0	( get-max-one-of (( potential-neighborhood-farms ) ) (( desire-migration ) ) )	1372.438705370846	0.0	0.0	0.0	0.0	0.0	0.0	1.0	0.0	0.0	0.0	0.0	0.0	1.0
0	24.0	( get-max-one-of (( potential-neighborhood-farms ) ) (( combine (( homophily-agricultural-productivity ) ) (( combine (( compare-quality ) ) (( desire-migration ) ) ) ) ) ) )	1370.5579155949595	0.0	0.0	0.0	1.0	0.0	0.0	1.0	0.0	0.0	1.0	0.0	0.0	1.0
0	24.0	( get-max-one-of (( all-potential-farms ) ) (( desire-migration ) ) )	1059.0873429514686	1.0	0.0	0.0	0.0	0.0	0.0	1.0	0.0	0.0	0.0	0.0	0.0	0.0
0	24.0	( get-max-one-of (( potential-neighborhood-farms ) ) (( desire-migration ) ) )	1847.7532302772486	0.0	0.0	0.0	0.0	0.0	0.0	1.0	0.0	0.0	0.0	0.0	0.0	1.0
0	24.0	( get-max-one-of (( potential-neighborhood-farms ) ) (( desire-migration ) ) )	966.3125788273687	0.0	0.0	0.0	0.0	0.0	0.0	1.0	0.0	0.0	0.0	0.0	0.0	1.0
0	24.0	( get-max-one-of (( all-potential-farms ) ) (( desire-migration ) ) )	2332.062820766196	1.0	0.0	0.0	0.0	0.0	0.0	1.0	0.0	0.0	0.0	0.0	0.0	0.0
0	24.0	( get-max-one-of (( potential-family-farms ) ) (( desire-migration ) ) )	1032.7230993833737	0.0	0.0	0.0	0.0	0.0	0.0	1.0	0.0	0.0	0.0	1.0	0.0	0.0
0	24.0	( get-max-one-of (( potential-neighborhood-farms ) ) (( desire-migration ) ) )	2666.704333067318	0.0	0.0	0.0	0.0	0.0	0.0	1.0	0.0	0.0	0.0	0.0	0.0	1.0
0	24.0	( get-max-one-of (( potential-neighborhood-farms ) ) (( desire-migration ) ) )	2671.9384349194893	0.0	0.0	0.0	0.0	0.0	0.0	1.0	0.0	0.0	0.0	0.0	0.0	1.0
0	24.0	( get-max-one-of (( potential-neighborhood-farms ) ) (( desire-migration ) ) )	2669.4469464666267	0.0	0.0	0.0	0.0	0.0	0.0	1.0	0.0	0.0	0.0	0.0	0.0	1.0
0	24.0	( get-max-one-of (( potential-family-farms ) ) (( desire-migration ) ) )	2384.482124068032	0.0	0.0	0.0	0.0	0.0	0.0	1.0	0.0	0.0	0.0	1.0	0.0	0.0
0	24.0	( get-max-one-of (( potential-neighborhood-farms ) ) (( desire-migration ) ) )	2066.6385750778973	0.0	0.0	0.0	0.0	0.0	0.0	1.0	0.0	0.0	0.0	0.0	0.0	1.0
0	24.0	( get-max-one-of (( all-potential-farms ) ) (( desire-migration ) ) )	955.209401126266	1.0	0.0	0.0	0.0	0.0	0.0	1.0	0.0	0.0	0.0	0.0	0.0	0.0
0	24.0	( get-max-one-of (( potential-neighborhood-farms ) ) (( desire-migration ) ) )	1369.0964173497787	0.0	0.0	0.0	0.0	0.0	0.0	1.0	0.0	0.0	0.0	0.0	0.0	1.0
0	24.0	( get-max-one-of (( all-potential-farms ) ) (( desire-migration ) ) )	1205.8013932650756	1.0	0.0	0.0	0.0	0.0	0.0	1.0	0.0	0.0	0.0	0.0	0.0	0.0
0	24.0	( get-max-one-of (( all-potential-farms ) ) (( desire-migration ) ) )	1289.7356318253753	1.0	0.0	0.0	0.0	0.0	0.0	1.0	0.0	0.0	0.0	0.0	0.0	0.0
0	24.0	( get-max-one-of (( potential-neighborhood-farms ) ) (( desire-migration ) ) )	997.0952813046499	0.0	0.0	0.0	0.0	0.0	0.0	1.0	0.0	0.0	0.0	0.0	0.0	1.0
0	24.0	( get-max-one-of (( potential-neighborhood-farms ) ) (( desire-migration ) ) )	1833.8860378987574	0.0	0.0	0.0	0.0	0.0	0.0	1.0	0.0	0.0	0.0	0.0	0.0	1.0
0	24.0	( get-max-one-of (( potential-neighborhood-farms ) ) (( desire-migration ) ) )	940.3212217109641	0.0	0.0	0.0	0.0	0.0	0.0	1.0	0.0	0.0	0.0	0.0	0.0	1.0
0	24.0	( get-max-one-of (( potential-neighborhood-farms ) ) (( desire-migration ) ) )	953.281700233463	0.0	0.0	0.0	0.0	0.0	0.0	1.0	0.0	0.0	0.0	0.0	0.0	1.0
0	24.0	( get-max-one-of (( all-potential-farms ) ) (( homophily-agricultural-productivity ) ) )	2668.3622317818845	1.0	0.0	0.0	0.0	0.0	0.0	0.0	0.0	0.0	1.0	0.0	0.0	0.0
0	24.0	( get-max-one-of (( potential-neighborhood-farms ) ) (( desire-migration ) ) )	1129.1735916146808	0.0	0.0	0.0	0.0	0.0	0.0	1.0	0.0	0.0	0.0	0.0	0.0	1.0
0	24.0	( get-max-one-of (( potential-neighborhood-farms ) ) (( desire-migration ) ) )	983.1586850554694	0.0	0.0	0.0	0.0	0.0	0.0	1.0	0.0	0.0	0.0	0.0	0.0	1.0
0	24.0	( get-max-one-of (( potential-neighborhood-farms ) ) (( desire-migration ) ) )	1359.822414876295	0.0	0.0	0.0	0.0	0.0	0.0	1.0	0.0	0.0	0.0	0.0	0.0	1.0
0	24.0	( get-max-one-of (( potential-neighborhood-farms ) ) (( desire-migration ) ) )	1194.441291985504	0.0	0.0	0.0	0.0	0.0	0.0	1.0	0.0	0.0	0.0	0.0	0.0	1.0
0	25.0	( get-max-one-of (( potential-neighborhood-farms ) ) (( desire-migration ) ) )	1344.4452387509127	0.0	0.0	0.0	0.0	0.0	0.0	1.0	0.0	0.0	0.0	0.0	0.0	1.0
0	25.0	( get-max-one-of (( potential-neighborhood-farms ) ) (( desire-migration ) ) )	1213.8142361992634	0.0	0.0	0.0	0.0	0.0	0.0	1.0	0.0	0.0	0.0	0.0	0.0	1.0
0	25.0	( get-max-one-of (( potential-neighborhood-farms ) ) (( desire-migration ) ) )	1017.819728635675	0.0	0.0	0.0	0.0	0.0	0.0	1.0	0.0	0.0	0.0	0.0	0.0	1.0
0	25.0	( get-max-one-of (( potential-neighborhood-farms ) ) (( desire-migration ) ) )	1877.9153335547385	0.0	0.0	0.0	0.0	0.0	0.0	1.0	0.0	0.0	0.0	0.0	0.0	1.0
0	25.0	( get-max-one-of (( potential-neighborhood-farms ) ) (( desire-migration ) ) )	825.5598100682953	0.0	0.0	0.0	0.0	0.0	0.0	1.0	0.0	0.0	0.0	0.0	0.0	1.0
0	25.0	( get-max-one-of (( potential-neighborhood-farms ) ) (( desire-migration ) ) )	1187.4283136257106	0.0	0.0	0.0	0.0	0.0	0.0	1.0	0.0	0.0	0.0	0.0	0.0	1.0
0	25.0	( get-max-one-of (( potential-neighborhood-farms ) ) (( desire-migration ) ) )	805.0639726133569	0.0	0.0	0.0	0.0	0.0	0.0	1.0	0.0	0.0	0.0	0.0	0.0	1.0
0	25.0	( get-max-one-of (( potential-neighborhood-farms ) ) (( desire-migration ) ) )	1440.3707855965424	0.0	0.0	0.0	0.0	0.0	0.0	1.0	0.0	0.0	0.0	0.0	0.0	1.0
0	25.0	( get-max-one-of (( potential-neighborhood-farms ) ) (( desire-migration ) ) )	1220.2516133978274	0.0	0.0	0.0	0.0	0.0	0.0	1.0	0.0	0.0	0.0	0.0	0.0	1.0
0	25.0	( get-max-one-of (( potential-neighborhood-farms ) ) (( desire-migration ) ) )	2296.949063431752	0.0	0.0	0.0	0.0	0.0	0.0	1.0	0.0	0.0	0.0	0.0	0.0	1.0
0	25.0	( get-max-one-of (( potential-neighborhood-farms ) ) (( desire-migration ) ) )	1717.1319110656586	0.0	0.0	0.0	0.0	0.0	0.0	1.0	0.0	0.0	0.0	0.0	0.0	1.0
0	25.0	( get-max-one-of (( all-potential-farms ) ) (( desire-migration ) ) )	1123.4562741824896	1.0	0.0	0.0	0.0	0.0	0.0	1.0	0.0	0.0	0.0	0.0	0.0	0.0
0	25.0	( get-max-one-of (( potential-neighborhood-farms ) ) (( desire-migration ) ) )	1062.2179625670046	0.0	0.0	0.0	0.0	0.0	0.0	1.0	0.0	0.0	0.0	0.0	0.0	1.0
0	25.0	( get-max-one-of (( potential-neighborhood-farms ) ) (( desire-migration ) ) )	962.9029026854166	0.0	0.0	0.0	0.0	0.0	0.0	1.0	0.0	0.0	0.0	0.0	0.0	1.0
0	25.0	( get-max-one-of (( potential-neighborhood-farms ) ) (( desire-migration ) ) )	1734.6227255515835	0.0	0.0	0.0	0.0	0.0	0.0	1.0	0.0	0.0	0.0	0.0	0.0	1.0
0	25.0	( get-max-one-of (( potential-family-farms ) ) (( desire-migration ) ) )	1065.3947625176309	0.0	0.0	0.0	0.0	0.0	0.0	1.0	0.0	0.0	0.0	1.0	0.0	0.0
0	25.0	( get-max-one-of (( potential-neighborhood-farms ) ) (( desire-migration ) ) )	1523.82479307826	0.0	0.0	0.0	0.0	0.0	0.0	1.0	0.0	0.0	0.0	0.0	0.0	1.0
0	25.0	( get-max-one-of (( potential-neighborhood-farms ) ) (( desire-migration ) ) )	1350.7038905696554	0.0	0.0	0.0	0.0	0.0	0.0	1.0	0.0	0.0	0.0	0.0	0.0	1.0
0	25.0	( get-max-one-of (( potential-neighborhood-farms ) ) (( desire-migration ) ) )	1293.4183391308486	0.0	0.0	0.0	0.0	0.0	0.0	1.0	0.0	0.0	0.0	0.0	0.0	1.0
0	25.0	( get-max-one-of (( potential-neighborhood-farms ) ) (( desire-migration ) ) )	1535.9944661358652	0.0	0.0	0.0	0.0	0.0	0.0	1.0	0.0	0.0	0.0	0.0	0.0	1.0
0	25.0	( get-max-one-of (( potential-neighborhood-farms ) ) (( desire-migration ) ) )	1120.457942093321	0.0	0.0	0.0	0.0	0.0	0.0	1.0	0.0	0.0	0.0	0.0	0.0	1.0
0	25.0	( get-max-one-of (( potential-neighborhood-farms ) ) (( desire-migration ) ) )	1531.9050231655995	0.0	0.0	0.0	0.0	0.0	0.0	1.0	0.0	0.0	0.0	0.0	0.0	1.0
0	25.0	( get-max-one-of (( potential-neighborhood-farms ) ) (( desire-migration ) ) )	1061.8111884888006	0.0	0.0	0.0	0.0	0.0	0.0	1.0	0.0	0.0	0.0	0.0	0.0	1.0
0	25.0	( get-max-one-of (( all-potential-farms ) ) (( desire-migration ) ) )	1389.0741520883614	1.0	0.0	0.0	0.0	0.0	0.0	1.0	0.0	0.0	0.0	0.0	0.0	0.0
0	25.0	( get-max-one-of (( potential-neighborhood-farms ) ) (( desire-migration ) ) )	985.0563435661946	0.0	0.0	0.0	0.0	0.0	0.0	1.0	0.0	0.0	0.0	0.0	0.0	1.0
0	25.0	( get-max-one-of (( potential-family-farms ) ) (( desire-migration ) ) )	997.87925121229	0.0	0.0	0.0	0.0	0.0	0.0	1.0	0.0	0.0	0.0	1.0	0.0	0.0
0	25.0	( get-max-one-of (( all-potential-farms ) ) (( desire-migration ) ) )	1016.0536403162967	1.0	0.0	0.0	0.0	0.0	0.0	1.0	0.0	0.0	0.0	0.0	0.0	0.0
0	25.0	( get-max-one-of (( potential-neighborhood-farms ) ) (( desire-migration ) ) )	2672.998503553642	0.0	0.0	0.0	0.0	0.0	0.0	1.0	0.0	0.0	0.0	0.0	0.0	1.0
0	25.0	( get-max-one-of (( potential-neighborhood-farms ) ) (( desire-migration ) ) )	2190.0057077551182	0.0	0.0	0.0	0.0	0.0	0.0	1.0	0.0	0.0	0.0	0.0	0.0	1.0
0	25.0	( get-max-one-of (( all-potential-farms ) ) (( desire-migration ) ) )	920.8023675034726	1.0	0.0	0.0	0.0	0.0	0.0	1.0	0.0	0.0	0.0	0.0	0.0	0.0
0	25.0	( get-max-one-of (( potential-neighborhood-farms ) ) (( desire-migration ) ) )	1555.244675284246	0.0	0.0	0.0	0.0	0.0	0.0	1.0	0.0	0.0	0.0	0.0	0.0	1.0
0	25.0	( get-max-one-of (( potential-neighborhood-farms ) ) (( desire-migration ) ) )	1428.9905528029199	0.0	0.0	0.0	0.0	0.0	0.0	1.0	0.0	0.0	0.0	0.0	0.0	1.0
0	25.0	( get-max-one-of (( all-potential-farms ) ) (( desire-migration ) ) )	1239.6184896975362	1.0	0.0	0.0	0.0	0.0	0.0	1.0	0.0	0.0	0.0	0.0	0.0	0.0
0	25.0	( get-max-one-of (( potential-neighborhood-farms ) ) (( desire-migration ) ) )	1197.5550091749428	0.0	0.0	0.0	0.0	0.0	0.0	1.0	0.0	0.0	0.0	0.0	0.0	1.0
0	25.0	( get-max-one-of (( potential-neighborhood-farms ) ) (( desire-migration ) ) )	1376.131171073457	0.0	0.0	0.0	0.0	0.0	0.0	1.0	0.0	0.0	0.0	0.0	0.0	1.0
0	25.0	( get-max-one-of (( potential-neighborhood-farms ) ) (( desire-migration ) ) )	1024.9321928791194	0.0	0.0	0.0	0.0	0.0	0.0	1.0	0.0	0.0	0.0	0.0	0.0	1.0
0	25.0	( get-max-one-of (( potential-neighborhood-farms ) ) (( desire-migration ) ) )	2633.731193573105	0.0	0.0	0.0	0.0	0.0	0.0	1.0	0.0	0.0	0.0	0.0	0.0	1.0
0	25.0	( get-max-one-of (( potential-neighborhood-farms ) ) (( desire-migration ) ) )	947.330459765757	0.0	0.0	0.0	0.0	0.0	0.0	1.0	0.0	0.0	0.0	0.0	0.0	1.0
0	25.0	( get-max-one-of (( potential-neighborhood-farms ) ) (( compare-distance ) ) )	1548.9448021152978	0.0	1.0	0.0	0.0	0.0	0.0	0.0	0.0	0.0	0.0	0.0	0.0	1.0
0	25.0	( get-max-one-of (( potential-neighborhood-farms ) ) (( desire-migration ) ) )	1316.347598470858	0.0	0.0	0.0	0.0	0.0	0.0	1.0	0.0	0.0	0.0	0.0	0.0	1.0
0	25.0	( get-max-one-of (( potential-neighborhood-farms ) ) (( desire-migration ) ) )	871.0717536460471	0.0	0.0	0.0	0.0	0.0	0.0	1.0	0.0	0.0	0.0	0.0	0.0	1.0
0	25.0	( get-max-one-of (( all-potential-farms ) ) (( desire-migration ) ) )	1093.8093983871215	1.0	0.0	0.0	0.0	0.0	0.0	1.0	0.0	0.0	0.0	0.0	0.0	0.0
0	25.0	( get-max-one-of (( all-potential-farms ) ) (( desire-migration ) ) )	1000.6362975627063	1.0	0.0	0.0	0.0	0.0	0.0	1.0	0.0	0.0	0.0	0.0	0.0	0.0
0	25.0	( get-max-one-of (( potential-neighborhood-farms ) ) (( desire-migration ) ) )	1015.7696589286377	0.0	0.0	0.0	0.0	0.0	0.0	1.0	0.0	0.0	0.0	0.0	0.0	1.0
0	25.0	( get-min-one-of (( all-potential-farms ) ) (( compare-yeild ) ) )	2667.936843330443	1.0	0.0	0.0	0.0	0.0	-1.0	0.0	0.0	0.0	0.0	0.0	0.0	0.0
0	25.0	( get-max-one-of (( potential-neighborhood-farms ) ) (( desire-migration ) ) )	1015.309804936405	0.0	0.0	0.0	0.0	0.0	0.0	1.0	0.0	0.0	0.0	0.0	0.0	1.0
0	25.0	( get-max-one-of (( potential-family-farms ) ) (( desire-migration ) ) )	1583.9971590883615	0.0	0.0	0.0	0.0	0.0	0.0	1.0	0.0	0.0	0.0	1.0	0.0	0.0
0	25.0	( get-max-one-of (( all-potential-farms ) ) (( desire-migration ) ) )	1470.1445507160165	1.0	0.0	0.0	0.0	0.0	0.0	1.0	0.0	0.0	0.0	0.0	0.0	0.0
0	25.0	( get-max-one-of (( potential-neighborhood-farms ) ) (( desire-migration ) ) )	2158.3308365493936	0.0	0.0	0.0	0.0	0.0	0.0	1.0	0.0	0.0	0.0	0.0	0.0	1.0
0	25.0	( get-max-one-of (( potential-neighborhood-farms ) ) (( desire-migration ) ) )	1015.476735331735	0.0	0.0	0.0	0.0	0.0	0.0	1.0	0.0	0.0	0.0	0.0	0.0	1.0
0	26.0	( get-max-one-of (( all-potential-farms ) ) (( desire-migration ) ) )	1055.0061611194503	1.0	0.0	0.0	0.0	0.0	0.0	1.0	0.0	0.0	0.0	0.0	0.0	0.0
0	26.0	( get-max-one-of (( all-potential-farms ) ) (( desire-migration ) ) )	1776.3242947164804	1.0	0.0	0.0	0.0	0.0	0.0	1.0	0.0	0.0	0.0	0.0	0.0	0.0
0	26.0	( get-max-one-of (( potential-neighborhood-farms ) ) (( desire-migration ) ) )	894.0251674309842	0.0	0.0	0.0	0.0	0.0	0.0	1.0	0.0	0.0	0.0	0.0	0.0	1.0
0	26.0	( get-max-one-of (( potential-neighborhood-farms ) ) (( desire-migration ) ) )	1791.6467285712336	0.0	0.0	0.0	0.0	0.0	0.0	1.0	0.0	0.0	0.0	0.0	0.0	1.0
0	26.0	( get-max-one-of (( potential-neighborhood-farms ) ) (( desire-migration ) ) )	1218.2072894216305	0.0	0.0	0.0	0.0	0.0	0.0	1.0	0.0	0.0	0.0	0.0	0.0	1.0
0	26.0	( get-max-one-of (( all-potential-farms ) ) (( desire-migration ) ) )	1072.1851519210668	1.0	0.0	0.0	0.0	0.0	0.0	1.0	0.0	0.0	0.0	0.0	0.0	0.0
0	26.0	( get-max-one-of (( potential-neighborhood-farms ) ) (( desire-migration ) ) )	872.2235951864633	0.0	0.0	0.0	0.0	0.0	0.0	1.0	0.0	0.0	0.0	0.0	0.0	1.0
0	26.0	( get-max-one-of (( potential-neighborhood-farms ) ) (( desire-migration ) ) )	1365.7108039405698	0.0	0.0	0.0	0.0	0.0	0.0	1.0	0.0	0.0	0.0	0.0	0.0	1.0
0	26.0	( get-max-one-of (( potential-family-farms ) ) (( desire-migration ) ) )	2321.9995693367405	0.0	0.0	0.0	0.0	0.0	0.0	1.0	0.0	0.0	0.0	1.0	0.0	0.0
0	26.0	( get-max-one-of (( potential-neighborhood-farms ) ) (( homophily-agricultural-productivity ) ) )	874.8965653150087	0.0	0.0	0.0	0.0	0.0	0.0	0.0	0.0	0.0	1.0	0.0	0.0	1.0
0	26.0	( get-max-one-of (( potential-neighborhood-farms ) ) (( desire-migration ) ) )	916.3629193720133	0.0	0.0	0.0	0.0	0.0	0.0	1.0	0.0	0.0	0.0	0.0	0.0	1.0
0	26.0	( get-max-one-of (( potential-neighborhood-farms ) ) (( desire-migration ) ) )	1132.9205620872099	0.0	0.0	0.0	0.0	0.0	0.0	1.0	0.0	0.0	0.0	0.0	0.0	1.0
0	26.0	( get-max-one-of (( potential-neighborhood-farms ) ) (( desire-migration ) ) )	1887.3878774645127	0.0	0.0	0.0	0.0	0.0	0.0	1.0	0.0	0.0	0.0	0.0	0.0	1.0
0	26.0	( get-max-one-of (( potential-neighborhood-farms ) ) (( desire-migration ) ) )	1888.9637370791424	0.0	0.0	0.0	0.0	0.0	0.0	1.0	0.0	0.0	0.0	0.0	0.0	1.0
0	26.0	( get-max-one-of (( potential-neighborhood-farms ) ) (( desire-migration ) ) )	929.8021294877736	0.0	0.0	0.0	0.0	0.0	0.0	1.0	0.0	0.0	0.0	0.0	0.0	1.0
0	26.0	( get-max-one-of (( potential-neighborhood-farms ) ) (( desire-migration ) ) )	2672.6404546814765	0.0	0.0	0.0	0.0	0.0	0.0	1.0	0.0	0.0	0.0	0.0	0.0	1.0
0	26.0	( get-max-one-of (( all-potential-farms ) ) (( desire-migration ) ) )	1390.0402871859515	1.0	0.0	0.0	0.0	0.0	0.0	1.0	0.0	0.0	0.0	0.0	0.0	0.0
0	26.0	( get-max-one-of (( potential-neighborhood-farms ) ) (( desire-migration ) ) )	1252.4488013487814	0.0	0.0	0.0	0.0	0.0	0.0	1.0	0.0	0.0	0.0	0.0	0.0	1.0
0	26.0	( get-max-one-of (( potential-family-farms ) ) (( desire-migration ) ) )	917.2992968491808	0.0	0.0	0.0	0.0	0.0	0.0	1.0	0.0	0.0	0.0	1.0	0.0	0.0
0	26.0	( get-max-one-of (( potential-neighborhood-farms ) ) (( desire-migration ) ) )	1194.4325012322795	0.0	0.0	0.0	0.0	0.0	0.0	1.0	0.0	0.0	0.0	0.0	0.0	1.0
0	26.0	( get-max-one-of (( potential-neighborhood-farms ) ) (( desire-migration ) ) )	1079.8967543242272	0.0	0.0	0.0	0.0	0.0	0.0	1.0	0.0	0.0	0.0	0.0	0.0	1.0
0	26.0	( get-max-one-of (( potential-neighborhood-farms ) ) (( desire-migration ) ) )	2671.5486145679597	0.0	0.0	0.0	0.0	0.0	0.0	1.0	0.0	0.0	0.0	0.0	0.0	1.0
0	26.0	( get-max-one-of (( potential-neighborhood-farms ) ) (( desire-migration ) ) )	882.5015580722792	0.0	0.0	0.0	0.0	0.0	0.0	1.0	0.0	0.0	0.0	0.0	0.0	1.0
0	26.0	( get-max-one-of (( potential-neighborhood-farms ) ) (( desire-migration ) ) )	2033.9208440841564	0.0	0.0	0.0	0.0	0.0	0.0	1.0	0.0	0.0	0.0	0.0	0.0	1.0
0	26.0	( get-max-one-of (( potential-family-farms ) ) (( desire-migration ) ) )	1107.2727757874304	0.0	0.0	0.0	0.0	0.0	0.0	1.0	0.0	0.0	0.0	1.0	0.0	0.0
0	26.0	( get-max-one-of (( potential-neighborhood-farms ) ) (( desire-migration ) ) )	1255.698212151312	0.0	0.0	0.0	0.0	0.0	0.0	1.0	0.0	0.0	0.0	0.0	0.0	1.0
0	26.0	( get-max-one-of (( potential-family-farms ) ) (( desire-migration ) ) )	1638.7498283752775	0.0	0.0	0.0	0.0	0.0	0.0	1.0	0.0	0.0	0.0	1.0	0.0	0.0
0	26.0	( get-max-one-of (( potential-neighborhood-farms ) ) (( desire-migration ) ) )	1795.56119361051	0.0	0.0	0.0	0.0	0.0	0.0	1.0	0.0	0.0	0.0	0.0	0.0	1.0
0	26.0	( get-max-one-of (( potential-neighborhood-farms ) ) (( desire-migration ) ) )	1047.725154799674	0.0	0.0	0.0	0.0	0.0	0.0	1.0	0.0	0.0	0.0	0.0	0.0	1.0
0	26.0	( get-max-one-of (( potential-neighborhood-farms ) ) (( desire-migration ) ) )	1607.1191617300815	0.0	0.0	0.0	0.0	0.0	0.0	1.0	0.0	0.0	0.0	0.0	0.0	1.0
0	26.0	( get-max-one-of (( potential-neighborhood-farms ) ) (( desire-migration ) ) )	1069.7504381864028	0.0	0.0	0.0	0.0	0.0	0.0	1.0	0.0	0.0	0.0	0.0	0.0	1.0
0	26.0	( get-max-one-of (( potential-neighborhood-farms ) ) (( combine (( homophily-agricultural-productivity ) ) (( subtract (( homophily-agricultural-productivity ) ) (( desire-migration ) ) ) ) ) ) )	1070.4508395998405	0.0	0.0	0.0	0.0	0.0	0.0	-1.0	0.0	0.0	2.0	0.0	0.0	1.0
0	26.0	( get-max-one-of (( potential-neighborhood-farms ) ) (( desire-migration ) ) )	861.513783987232	0.0	0.0	0.0	0.0	0.0	0.0	1.0	0.0	0.0	0.0	0.0	0.0	1.0
0	26.0	( get-max-one-of (( potential-neighborhood-farms ) ) (( subtract (( compare-quality ) ) (( desire-social-presence ) ) ) ) )	1561.9401396980627	0.0	0.0	0.0	1.0	0.0	0.0	0.0	-1.0	0.0	0.0	0.0	0.0	1.0
0	26.0	( get-max-one-of (( potential-neighborhood-farms ) ) (( desire-migration ) ) )	1085.768852012251	0.0	0.0	0.0	0.0	0.0	0.0	1.0	0.0	0.0	0.0	0.0	0.0	1.0
0	26.0	( get-max-one-of (( potential-neighborhood-farms ) ) (( desire-migration ) ) )	962.036381848421	0.0	0.0	0.0	0.0	0.0	0.0	1.0	0.0	0.0	0.0	0.0	0.0	1.0
0	26.0	( get-max-one-of (( all-potential-farms ) ) (( desire-migration ) ) )	1170.6100973424084	1.0	0.0	0.0	0.0	0.0	0.0	1.0	0.0	0.0	0.0	0.0	0.0	0.0
0	26.0	( get-max-one-of (( potential-neighborhood-farms ) ) (( desire-migration ) ) )	997.1704969562624	0.0	0.0	0.0	0.0	0.0	0.0	1.0	0.0	0.0	0.0	0.0	0.0	1.0
0	26.0	( get-max-one-of (( potential-neighborhood-farms ) ) (( desire-migration ) ) )	1018.513622883857	0.0	0.0	0.0	0.0	0.0	0.0	1.0	0.0	0.0	0.0	0.0	0.0	1.0
0	26.0	( get-max-one-of (( potential-neighborhood-farms ) ) (( desire-migration ) ) )	872.8877361952108	0.0	0.0	0.0	0.0	0.0	0.0	1.0	0.0	0.0	0.0	0.0	0.0	1.0
0	26.0	( get-max-one-of (( potential-neighborhood-farms ) ) (( desire-migration ) ) )	913.4768743651912	0.0	0.0	0.0	0.0	0.0	0.0	1.0	0.0	0.0	0.0	0.0	0.0	1.0
0	26.0	( get-max-one-of (( potential-neighborhood-farms ) ) (( desire-migration ) ) )	2673.0534974070365	0.0	0.0	0.0	0.0	0.0	0.0	1.0	0.0	0.0	0.0	0.0	0.0	1.0
0	26.0	( get-max-one-of (( potential-family-farms ) ) (( desire-migration ) ) )	1820.8242638980835	0.0	0.0	0.0	0.0	0.0	0.0	1.0	0.0	0.0	0.0	1.0	0.0	0.0
0	26.0	( get-max-one-of (( potential-neighborhood-farms ) ) (( desire-migration ) ) )	1795.6903964770786	0.0	0.0	0.0	0.0	0.0	0.0	1.0	0.0	0.0	0.0	0.0	0.0	1.0
0	26.0	( get-max-one-of (( potential-neighborhood-farms ) ) (( desire-migration ) ) )	1459.2583732841822	0.0	0.0	0.0	0.0	0.0	0.0	1.0	0.0	0.0	0.0	0.0	0.0	1.0
0	26.0	( get-max-one-of (( potential-neighborhood-farms ) ) (( combine (( compare-yeild ) ) (( compare-quality ) ) ) ) )	1830.4335551994227	0.0	0.0	0.0	1.0	0.0	1.0	0.0	0.0	0.0	0.0	0.0	0.0	1.0
0	26.0	( get-max-one-of (( all-potential-farms ) ) (( desire-migration ) ) )	933.4398748714349	1.0	0.0	0.0	0.0	0.0	0.0	1.0	0.0	0.0	0.0	0.0	0.0	0.0
0	26.0	( get-max-one-of (( potential-neighborhood-farms ) ) (( desire-migration ) ) )	973.3406392419873	0.0	0.0	0.0	0.0	0.0	0.0	1.0	0.0	0.0	0.0	0.0	0.0	1.0
0	26.0	( get-max-one-of (( potential-neighborhood-farms ) ) (( desire-migration ) ) )	1104.842522715342	0.0	0.0	0.0	0.0	0.0	0.0	1.0	0.0	0.0	0.0	0.0	0.0	1.0
0	26.0	( get-max-one-of (( potential-neighborhood-farms ) ) (( desire-migration ) ) )	1185.4480165743248	0.0	0.0	0.0	0.0	0.0	0.0	1.0	0.0	0.0	0.0	0.0	0.0	1.0
0	27.0	( get-max-one-of (( potential-neighborhood-farms ) ) (( desire-migration ) ) )	978.4267984882672	0.0	0.0	0.0	0.0	0.0	0.0	1.0	0.0	0.0	0.0	0.0	0.0	1.0
0	27.0	( get-max-one-of (( potential-neighborhood-farms ) ) (( desire-migration ) ) )	1874.4761935004676	0.0	0.0	0.0	0.0	0.0	0.0	1.0	0.0	0.0	0.0	0.0	0.0	1.0
0	27.0	( get-max-one-of (( potential-neighborhood-farms ) ) (( homophily-agricultural-productivity ) ) )	1839.5564682825045	0.0	0.0	0.0	0.0	0.0	0.0	0.0	0.0	0.0	1.0	0.0	0.0	1.0
0	27.0	( get-max-one-of (( potential-neighborhood-farms ) ) (( compare-yeild ) ) )	1007.6780239739282	0.0	0.0	0.0	0.0	0.0	1.0	0.0	0.0	0.0	0.0	0.0	0.0	1.0
0	27.0	( get-max-one-of (( potential-neighborhood-farms ) ) (( desire-migration ) ) )	1142.4005427169593	0.0	0.0	0.0	0.0	0.0	0.0	1.0	0.0	0.0	0.0	0.0	0.0	1.0
0	27.0	( get-max-one-of (( potential-neighborhood-farms ) ) (( desire-migration ) ) )	1437.7318943391358	0.0	0.0	0.0	0.0	0.0	0.0	1.0	0.0	0.0	0.0	0.0	0.0	1.0
0	27.0	( get-max-one-of (( potential-neighborhood-farms ) ) (( homophily-agricultural-productivity ) ) )	2668.4495498322613	0.0	0.0	0.0	0.0	0.0	0.0	0.0	0.0	0.0	1.0	0.0	0.0	1.0
0	27.0	( get-max-one-of (( potential-neighborhood-farms ) ) (( desire-migration ) ) )	1644.793300083632	0.0	0.0	0.0	0.0	0.0	0.0	1.0	0.0	0.0	0.0	0.0	0.0	1.0
0	27.0	( get-max-one-of (( all-potential-farms ) ) (( desire-migration ) ) )	1409.752460540501	1.0	0.0	0.0	0.0	0.0	0.0	1.0	0.0	0.0	0.0	0.0	0.0	0.0
0	27.0	( get-max-one-of (( potential-neighborhood-farms ) ) (( desire-migration ) ) )	1849.8486424569985	0.0	0.0	0.0	0.0	0.0	0.0	1.0	0.0	0.0	0.0	0.0	0.0	1.0
0	27.0	( get-max-one-of (( potential-neighborhood-farms ) ) (( combine (( homophily-agricultural-productivity ) ) (( subtract (( homophily-agricultural-productivity ) ) (( desire-migration ) ) ) ) ) ) )	978.1467170113077	0.0	0.0	0.0	0.0	0.0	0.0	-1.0	0.0	0.0	2.0	0.0	0.0	1.0
0	27.0	( get-max-one-of (( potential-neighborhood-farms ) ) (( desire-migration ) ) )	1872.792834245156	0.0	0.0	0.0	0.0	0.0	0.0	1.0	0.0	0.0	0.0	0.0	0.0	1.0
0	27.0	( get-max-one-of (( potential-neighborhood-farms ) ) (( desire-migration ) ) )	1878.2702148519534	0.0	0.0	0.0	0.0	0.0	0.0	1.0	0.0	0.0	0.0	0.0	0.0	1.0
0	27.0	( get-max-one-of (( potential-family-farms ) ) (( desire-migration ) ) )	2673.562230433395	0.0	0.0	0.0	0.0	0.0	0.0	1.0	0.0	0.0	0.0	1.0	0.0	0.0
0	27.0	( get-max-one-of (( potential-family-farms ) ) (( desire-migration ) ) )	786.7871376681245	0.0	0.0	0.0	0.0	0.0	0.0	1.0	0.0	0.0	0.0	1.0	0.0	0.0
0	27.0	( get-max-one-of (( potential-neighborhood-farms ) ) (( homophily-agricultural-productivity ) ) )	1914.7986839352075	0.0	0.0	0.0	0.0	0.0	0.0	0.0	0.0	0.0	1.0	0.0	0.0	1.0
0	27.0	( get-max-one-of (( potential-neighborhood-farms ) ) (( desire-migration ) ) )	848.7649851401738	0.0	0.0	0.0	0.0	0.0	0.0	1.0	0.0	0.0	0.0	0.0	0.0	1.0
0	27.0	( get-max-one-of (( potential-neighborhood-farms ) ) (( homophily-age ) ) )	2673.010849211054	0.0	0.0	0.0	0.0	0.0	0.0	0.0	0.0	1.0	0.0	0.0	0.0	1.0
0	27.0	( get-max-one-of (( potential-neighborhood-farms ) ) (( desire-migration ) ) )	1509.756271720704	0.0	0.0	0.0	0.0	0.0	0.0	1.0	0.0	0.0	0.0	0.0	0.0	1.0
0	27.0	( get-max-one-of (( potential-neighborhood-farms ) ) (( desire-migration ) ) )	1110.3976765105383	0.0	0.0	0.0	0.0	0.0	0.0	1.0	0.0	0.0	0.0	0.0	0.0	1.0
0	27.0	( get-max-one-of (( potential-neighborhood-farms ) ) (( desire-migration ) ) )	1858.0196446754805	0.0	0.0	0.0	0.0	0.0	0.0	1.0	0.0	0.0	0.0	0.0	0.0	1.0
0	27.0	( get-max-one-of (( potential-neighborhood-farms ) ) (( subtract (( compare-yeild ) ) (( compare-dryness ) ) ) ) )	1344.3530042366099	0.0	0.0	-1.0	0.0	0.0	1.0	0.0	0.0	0.0	0.0	0.0	0.0	1.0
0	27.0	( get-max-one-of (( potential-neighborhood-farms ) ) (( desire-migration ) ) )	1558.982360387698	0.0	0.0	0.0	0.0	0.0	0.0	1.0	0.0	0.0	0.0	0.0	0.0	1.0
0	27.0	( get-max-one-of (( potential-neighborhood-farms ) ) (( desire-migration ) ) )	1206.9983429980352	0.0	0.0	0.0	0.0	0.0	0.0	1.0	0.0	0.0	0.0	0.0	0.0	1.0
0	27.0	( get-max-one-of (( potential-neighborhood-farms ) ) (( homophily-agricultural-productivity ) ) )	1949.0674693298852	0.0	0.0	0.0	0.0	0.0	0.0	0.0	0.0	0.0	1.0	0.0	0.0	1.0
0	27.0	( get-max-one-of (( potential-neighborhood-farms ) ) (( desire-migration ) ) )	1221.1719780604215	0.0	0.0	0.0	0.0	0.0	0.0	1.0	0.0	0.0	0.0	0.0	0.0	1.0
0	27.0	( get-max-one-of (( potential-neighborhood-farms ) ) (( desire-migration ) ) )	1439.5356890330982	0.0	0.0	0.0	0.0	0.0	0.0	1.0	0.0	0.0	0.0	0.0	0.0	1.0
0	27.0	( get-max-one-of (( potential-neighborhood-farms ) ) (( desire-migration ) ) )	998.0255507751297	0.0	0.0	0.0	0.0	0.0	0.0	1.0	0.0	0.0	0.0	0.0	0.0	1.0
0	27.0	( get-max-one-of (( potential-neighborhood-farms ) ) (( desire-migration ) ) )	1213.456632929253	0.0	0.0	0.0	0.0	0.0	0.0	1.0	0.0	0.0	0.0	0.0	0.0	1.0
0	27.0	( get-max-one-of (( all-potential-farms ) ) (( desire-migration ) ) )	1585.2431990076475	1.0	0.0	0.0	0.0	0.0	0.0	1.0	0.0	0.0	0.0	0.0	0.0	0.0
0	27.0	( get-max-one-of (( potential-neighborhood-farms ) ) (( homophily-agricultural-productivity ) ) )	828.9288268603041	0.0	0.0	0.0	0.0	0.0	0.0	0.0	0.0	0.0	1.0	0.0	0.0	1.0
0	27.0	( get-max-one-of (( all-potential-farms ) ) (( desire-migration ) ) )	1218.4034635538435	1.0	0.0	0.0	0.0	0.0	0.0	1.0	0.0	0.0	0.0	0.0	0.0	0.0
0	27.0	( get-max-one-of (( potential-neighborhood-farms ) ) (( homophily-agricultural-productivity ) ) )	1281.8221405483678	0.0	0.0	0.0	0.0	0.0	0.0	0.0	0.0	0.0	1.0	0.0	0.0	1.0
0	27.0	( get-max-one-of (( potential-farms-near-best-performers ) ) (( desire-migration ) ) )	2668.81584227912	0.0	0.0	0.0	0.0	0.0	0.0	1.0	0.0	0.0	0.0	0.0	1.0	0.0
0	27.0	( get-max-one-of (( potential-neighborhood-farms ) ) (( desire-migration ) ) )	2670.169470277119	0.0	0.0	0.0	0.0	0.0	0.0	1.0	0.0	0.0	0.0	0.0	0.0	1.0
0	27.0	( get-max-one-of (( potential-neighborhood-farms ) ) (( desire-migration ) ) )	1135.7702232405998	0.0	0.0	0.0	0.0	0.0	0.0	1.0	0.0	0.0	0.0	0.0	0.0	1.0
0	27.0	( get-max-one-of (( potential-neighborhood-farms ) ) (( desire-migration ) ) )	1536.6977581814845	0.0	0.0	0.0	0.0	0.0	0.0	1.0	0.0	0.0	0.0	0.0	0.0	1.0
0	27.0	( get-max-one-of (( potential-neighborhood-farms ) ) (( desire-migration ) ) )	1497.5049248666926	0.0	0.0	0.0	0.0	0.0	0.0	1.0	0.0	0.0	0.0	0.0	0.0	1.0
0	27.0	( get-max-one-of (( potential-neighborhood-farms ) ) (( desire-migration ) ) )	837.7386227219088	0.0	0.0	0.0	0.0	0.0	0.0	1.0	0.0	0.0	0.0	0.0	0.0	1.0
0	27.0	( get-max-one-of (( potential-neighborhood-farms ) ) (( desire-migration ) ) )	1022.5497542907144	0.0	0.0	0.0	0.0	0.0	0.0	1.0	0.0	0.0	0.0	0.0	0.0	1.0
0	27.0	( get-max-one-of (( potential-neighborhood-farms ) ) (( desire-migration ) ) )	932.59637571674	0.0	0.0	0.0	0.0	0.0	0.0	1.0	0.0	0.0	0.0	0.0	0.0	1.0
0	27.0	( get-max-one-of (( potential-neighborhood-farms ) ) (( desire-migration ) ) )	1053.9245703559618	0.0	0.0	0.0	0.0	0.0	0.0	1.0	0.0	0.0	0.0	0.0	0.0	1.0
0	27.0	( get-max-one-of (( potential-neighborhood-farms ) ) (( desire-migration ) ) )	891.3983396888292	0.0	0.0	0.0	0.0	0.0	0.0	1.0	0.0	0.0	0.0	0.0	0.0	1.0
0	27.0	( get-max-one-of (( potential-neighborhood-farms ) ) (( desire-migration ) ) )	1674.9961193984898	0.0	0.0	0.0	0.0	0.0	0.0	1.0	0.0	0.0	0.0	0.0	0.0	1.0
0	27.0	( get-max-one-of (( potential-neighborhood-farms ) ) (( desire-migration ) ) )	1036.0622568166448	0.0	0.0	0.0	0.0	0.0	0.0	1.0	0.0	0.0	0.0	0.0	0.0	1.0
0	27.0	( get-max-one-of (( all-potential-farms ) ) (( desire-migration ) ) )	1253.6578480590301	1.0	0.0	0.0	0.0	0.0	0.0	1.0	0.0	0.0	0.0	0.0	0.0	0.0
0	27.0	( get-max-one-of (( potential-neighborhood-farms ) ) (( desire-migration ) ) )	1753.795598124252	0.0	0.0	0.0	0.0	0.0	0.0	1.0	0.0	0.0	0.0	0.0	0.0	1.0
0	27.0	( get-max-one-of (( potential-neighborhood-farms ) ) (( desire-migration ) ) )	1691.3852311049652	0.0	0.0	0.0	0.0	0.0	0.0	1.0	0.0	0.0	0.0	0.0	0.0	1.0
0	27.0	( get-max-one-of (( potential-neighborhood-farms ) ) (( desire-migration ) ) )	1402.0795269883938	0.0	0.0	0.0	0.0	0.0	0.0	1.0	0.0	0.0	0.0	0.0	0.0	1.0
0	27.0	( get-max-one-of (( potential-neighborhood-farms ) ) (( homophily-agricultural-productivity ) ) )	1742.4565991725603	0.0	0.0	0.0	0.0	0.0	0.0	0.0	0.0	0.0	1.0	0.0	0.0	1.0
0	28.0	( get-max-one-of (( potential-neighborhood-farms ) ) (( desire-migration ) ) )	2425.265758633476	0.0	0.0	0.0	0.0	0.0	0.0	1.0	0.0	0.0	0.0	0.0	0.0	1.0
0	28.0	( get-max-one-of (( potential-neighborhood-farms ) ) (( desire-migration ) ) )	1128.3186606628474	0.0	0.0	0.0	0.0	0.0	0.0	1.0	0.0	0.0	0.0	0.0	0.0	1.0
0	28.0	( get-max-one-of (( potential-neighborhood-farms ) ) (( desire-migration ) ) )	1609.2504466365713	0.0	0.0	0.0	0.0	0.0	0.0	1.0	0.0	0.0	0.0	0.0	0.0	1.0
0	28.0	( get-max-one-of (( potential-neighborhood-farms ) ) (( desire-migration ) ) )	1209.8599092456939	0.0	0.0	0.0	0.0	0.0	0.0	1.0	0.0	0.0	0.0	0.0	0.0	1.0
0	28.0	( get-max-one-of (( potential-neighborhood-farms ) ) (( homophily-agricultural-productivity ) ) )	1585.901636294007	0.0	0.0	0.0	0.0	0.0	0.0	0.0	0.0	0.0	1.0	0.0	0.0	1.0
0	28.0	( get-max-one-of (( potential-family-farms ) ) (( desire-migration ) ) )	1390.0607900376153	0.0	0.0	0.0	0.0	0.0	0.0	1.0	0.0	0.0	0.0	1.0	0.0	0.0
0	28.0	( get-max-one-of (( potential-neighborhood-farms ) ) (( desire-migration ) ) )	1115.2327111414909	0.0	0.0	0.0	0.0	0.0	0.0	1.0	0.0	0.0	0.0	0.0	0.0	1.0
0	28.0	( get-max-one-of (( potential-neighborhood-farms ) ) (( subtract (( homophily-agricultural-productivity ) ) (( desire-social-presence ) ) ) ) )	953.2119386579243	0.0	0.0	0.0	0.0	0.0	0.0	0.0	-1.0	0.0	1.0	0.0	0.0	1.0
0	28.0	( get-max-one-of (( potential-family-farms ) ) (( desire-migration ) ) )	996.5053938639779	0.0	0.0	0.0	0.0	0.0	0.0	1.0	0.0	0.0	0.0	1.0	0.0	0.0
0	28.0	( get-max-one-of (( potential-neighborhood-farms ) ) (( desire-migration ) ) )	984.4567029585397	0.0	0.0	0.0	0.0	0.0	0.0	1.0	0.0	0.0	0.0	0.0	0.0	1.0
0	28.0	( get-max-one-of (( potential-neighborhood-farms ) ) (( compare-yeild ) ) )	1994.9165396076112	0.0	0.0	0.0	0.0	0.0	1.0	0.0	0.0	0.0	0.0	0.0	0.0	1.0
0	28.0	( get-max-one-of (( potential-neighborhood-farms ) ) (( desire-migration ) ) )	1132.458829273718	0.0	0.0	0.0	0.0	0.0	0.0	1.0	0.0	0.0	0.0	0.0	0.0	1.0
0	28.0	( get-max-one-of (( potential-neighborhood-farms ) ) (( desire-migration ) ) )	1155.12337003456	0.0	0.0	0.0	0.0	0.0	0.0	1.0	0.0	0.0	0.0	0.0	0.0	1.0
0	28.0	( get-max-one-of (( all-potential-farms ) ) (( desire-migration ) ) )	1233.5927204713885	1.0	0.0	0.0	0.0	0.0	0.0	1.0	0.0	0.0	0.0	0.0	0.0	0.0
0	28.0	( get-max-one-of (( potential-neighborhood-farms ) ) (( homophily-agricultural-productivity ) ) )	1039.5821275878109	0.0	0.0	0.0	0.0	0.0	0.0	0.0	0.0	0.0	1.0	0.0	0.0	1.0
0	28.0	( get-max-one-of (( potential-neighborhood-farms ) ) (( desire-migration ) ) )	1513.8669030003916	0.0	0.0	0.0	0.0	0.0	0.0	1.0	0.0	0.0	0.0	0.0	0.0	1.0
0	28.0	( get-max-one-of (( potential-neighborhood-farms ) ) (( desire-migration ) ) )	1024.587721964303	0.0	0.0	0.0	0.0	0.0	0.0	1.0	0.0	0.0	0.0	0.0	0.0	1.0
0	28.0	( get-max-one-of (( potential-neighborhood-farms ) ) (( compare-dryness ) ) )	1122.6597881816194	0.0	0.0	1.0	0.0	0.0	0.0	0.0	0.0	0.0	0.0	0.0	0.0	1.0
0	28.0	( get-max-one-of (( potential-neighborhood-farms ) ) (( desire-migration ) ) )	2666.4832645265196	0.0	0.0	0.0	0.0	0.0	0.0	1.0	0.0	0.0	0.0	0.0	0.0	1.0
0	28.0	( get-max-one-of (( potential-neighborhood-farms ) ) (( homophily-age ) ) )	1462.376148601994	0.0	0.0	0.0	0.0	0.0	0.0	0.0	0.0	1.0	0.0	0.0	0.0	1.0
0	28.0	( get-max-one-of (( potential-neighborhood-farms ) ) (( desire-migration ) ) )	2132.103656016752	0.0	0.0	0.0	0.0	0.0	0.0	1.0	0.0	0.0	0.0	0.0	0.0	1.0
0	28.0	( get-max-one-of (( potential-neighborhood-farms ) ) (( desire-migration ) ) )	1756.14777282551	0.0	0.0	0.0	0.0	0.0	0.0	1.0	0.0	0.0	0.0	0.0	0.0	1.0
0	28.0	( get-max-one-of (( potential-neighborhood-farms ) ) (( desire-migration ) ) )	2660.466500446866	0.0	0.0	0.0	0.0	0.0	0.0	1.0	0.0	0.0	0.0	0.0	0.0	1.0
0	28.0	( get-max-one-of (( potential-neighborhood-farms ) ) (( desire-migration ) ) )	1158.9836064414365	0.0	0.0	0.0	0.0	0.0	0.0	1.0	0.0	0.0	0.0	0.0	0.0	1.0
0	28.0	( get-max-one-of (( potential-neighborhood-farms ) ) (( desire-migration ) ) )	1196.7184297068375	0.0	0.0	0.0	0.0	0.0	0.0	1.0	0.0	0.0	0.0	0.0	0.0	1.0
0	28.0	( get-max-one-of (( potential-family-farms ) ) (( compare-water-availability ) ) )	1002.3916400289861	0.0	0.0	0.0	0.0	1.0	0.0	0.0	0.0	0.0	0.0	1.0	0.0	0.0
0	28.0	( get-max-one-of (( potential-neighborhood-farms ) ) (( desire-migration ) ) )	2655.496752022116	0.0	0.0	0.0	0.0	0.0	0.0	1.0	0.0	0.0	0.0	0.0	0.0	1.0
0	28.0	( get-max-one-of (( potential-neighborhood-farms ) ) (( desire-migration ) ) )	772.7942805171374	0.0	0.0	0.0	0.0	0.0	0.0	1.0	0.0	0.0	0.0	0.0	0.0	1.0
0	28.0	( get-max-one-of (( potential-neighborhood-farms ) ) (( desire-migration ) ) )	1262.111326310005	0.0	0.0	0.0	0.0	0.0	0.0	1.0	0.0	0.0	0.0	0.0	0.0	1.0
0	28.0	( get-max-one-of (( potential-neighborhood-farms ) ) (( desire-migration ) ) )	1227.858298013252	0.0	0.0	0.0	0.0	0.0	0.0	1.0	0.0	0.0	0.0	0.0	0.0	1.0
0	28.0	( get-max-one-of (( potential-neighborhood-farms ) ) (( desire-migration ) ) )	1000.7936850320343	0.0	0.0	0.0	0.0	0.0	0.0	1.0	0.0	0.0	0.0	0.0	0.0	1.0
0	28.0	( get-max-one-of (( all-potential-farms ) ) (( desire-migration ) ) )	1776.6125069918862	1.0	0.0	0.0	0.0	0.0	0.0	1.0	0.0	0.0	0.0	0.0	0.0	0.0
0	28.0	( get-max-one-of (( potential-neighborhood-farms ) ) (( desire-migration ) ) )	1731.919455402012	0.0	0.0	0.0	0.0	0.0	0.0	1.0	0.0	0.0	0.0	0.0	0.0	1.0
0	28.0	( get-max-one-of (( potential-neighborhood-farms ) ) (( desire-migration ) ) )	1740.9603671537177	0.0	0.0	0.0	0.0	0.0	0.0	1.0	0.0	0.0	0.0	0.0	0.0	1.0
0	28.0	( get-max-one-of (( potential-family-farms ) ) (( desire-migration ) ) )	942.8403894615464	0.0	0.0	0.0	0.0	0.0	0.0	1.0	0.0	0.0	0.0	1.0	0.0	0.0
0	28.0	( get-min-one-of (( potential-neighborhood-farms ) ) (( subtract (( compare-water-availability ) ) (( compare-water-availability ) ) ) ) )	936.007478602602	0.0	0.0	0.0	0.0	-2.0	0.0	0.0	0.0	0.0	0.0	0.0	0.0	1.0
0	28.0	( get-max-one-of (( potential-neighborhood-farms ) ) (( combine (( homophily-agricultural-productivity ) ) (( subtract (( homophily-agricultural-productivity ) ) (( desire-migration ) ) ) ) ) ) )	2671.0447394231337	0.0	0.0	0.0	0.0	0.0	0.0	-1.0	0.0	0.0	2.0	0.0	0.0	1.0
0	28.0	( get-max-one-of (( potential-family-farms ) ) (( desire-migration ) ) )	2627.279771931418	0.0	0.0	0.0	0.0	0.0	0.0	1.0	0.0	0.0	0.0	1.0	0.0	0.0
0	28.0	( get-max-one-of (( potential-neighborhood-farms ) ) (( desire-migration ) ) )	1379.8224523466777	0.0	0.0	0.0	0.0	0.0	0.0	1.0	0.0	0.0	0.0	0.0	0.0	1.0
0	28.0	( get-max-one-of (( potential-neighborhood-farms ) ) (( subtract (( desire-migration ) ) (( homophily-age ) ) ) ) )	778.6147956467308	0.0	0.0	0.0	0.0	0.0	0.0	1.0	0.0	-1.0	0.0	0.0	0.0	1.0
0	28.0	( get-max-one-of (( potential-neighborhood-farms ) ) (( compare-yeild ) ) )	2408.801361673473	0.0	0.0	0.0	0.0	0.0	1.0	0.0	0.0	0.0	0.0	0.0	0.0	1.0
0	28.0	( get-min-one-of (( potential-neighborhood-farms ) ) (( compare-dryness ) ) )	1150.349946755334	0.0	0.0	-1.0	0.0	0.0	0.0	0.0	0.0	0.0	0.0	0.0	0.0	1.0
0	28.0	( get-max-one-of (( potential-neighborhood-farms ) ) (( desire-migration ) ) )	1067.3265667076794	0.0	0.0	0.0	0.0	0.0	0.0	1.0	0.0	0.0	0.0	0.0	0.0	1.0
0	28.0	( get-max-one-of (( potential-neighborhood-farms ) ) (( desire-migration ) ) )	880.0318176066129	0.0	0.0	0.0	0.0	0.0	0.0	1.0	0.0	0.0	0.0	0.0	0.0	1.0
0	28.0	( get-max-one-of (( all-potential-farms ) ) (( compare-yeild ) ) )	1772.820915941596	1.0	0.0	0.0	0.0	0.0	1.0	0.0	0.0	0.0	0.0	0.0	0.0	0.0
0	28.0	( get-max-one-of (( potential-neighborhood-farms ) ) (( combine (( homophily-agricultural-productivity ) ) (( subtract (( desire-migration ) ) (( desire-migration ) ) ) ) ) ) )	1233.895457484143	0.0	0.0	0.0	0.0	0.0	0.0	0.0	0.0	0.0	1.0	0.0	0.0	1.0
0	28.0	( get-max-one-of (( potential-neighborhood-farms ) ) (( desire-migration ) ) )	1010.6987681797183	0.0	0.0	0.0	0.0	0.0	0.0	1.0	0.0	0.0	0.0	0.0	0.0	1.0
0	28.0	( get-max-one-of (( potential-neighborhood-farms ) ) (( combine (( compare-yeild ) ) (( desire-migration ) ) ) ) )	1085.5353517965243	0.0	0.0	0.0	0.0	0.0	1.0	1.0	0.0	0.0	0.0	0.0	0.0	1.0
0	28.0	( get-max-one-of (( potential-neighborhood-farms ) ) (( compare-yeild ) ) )	1807.96155932586	0.0	0.0	0.0	0.0	0.0	1.0	0.0	0.0	0.0	0.0	0.0	0.0	1.0
0	28.0	( get-max-one-of (( potential-neighborhood-farms ) ) (( desire-migration ) ) )	1509.3607918585938	0.0	0.0	0.0	0.0	0.0	0.0	1.0	0.0	0.0	0.0	0.0	0.0	1.0
0	29.0	( get-max-one-of (( potential-family-farms ) ) (( desire-social-presence ) ) )	1171.8156851655474	0.0	0.0	0.0	0.0	0.0	0.0	0.0	1.0	0.0	0.0	1.0	0.0	0.0
0	29.0	( get-max-one-of (( potential-neighborhood-farms ) ) (( subtract (( homophily-agricultural-productivity ) ) (( compare-water-availability ) ) ) ) )	1567.0303124062393	0.0	0.0	0.0	0.0	-1.0	0.0	0.0	0.0	0.0	1.0	0.0	0.0	1.0
0	29.0	( get-max-one-of (( potential-neighborhood-farms ) ) (( desire-migration ) ) )	991.7545059136355	0.0	0.0	0.0	0.0	0.0	0.0	1.0	0.0	0.0	0.0	0.0	0.0	1.0
0	29.0	( get-max-one-of (( potential-neighborhood-farms ) ) (( subtract (( desire-migration ) ) (( homophily-age ) ) ) ) )	1109.46067978996	0.0	0.0	0.0	0.0	0.0	0.0	1.0	0.0	-1.0	0.0	0.0	0.0	1.0
0	29.0	( get-min-one-of (( potential-neighborhood-farms ) ) (( desire-migration ) ) )	2667.1571007347893	0.0	0.0	0.0	0.0	0.0	0.0	-1.0	0.0	0.0	0.0	0.0	0.0	1.0
0	29.0	( get-max-one-of (( potential-neighborhood-farms ) ) (( compare-dryness ) ) )	2306.8179381997197	0.0	0.0	1.0	0.0	0.0	0.0	0.0	0.0	0.0	0.0	0.0	0.0	1.0
0	29.0	( get-max-one-of (( potential-neighborhood-farms ) ) (( subtract (( desire-migration ) ) (( combine (( desire-migration ) ) (( compare-quality ) ) ) ) ) ) )	1080.7085638598412	0.0	0.0	0.0	1.0	0.0	0.0	0.0	0.0	0.0	0.0	0.0	0.0	1.0
0	29.0	( get-max-one-of (( potential-neighborhood-farms ) ) (( subtract (( desire-migration ) ) (( homophily-age ) ) ) ) )	1448.0714761364509	0.0	0.0	0.0	0.0	0.0	0.0	1.0	0.0	-1.0	0.0	0.0	0.0	1.0
0	29.0	( get-max-one-of (( potential-neighborhood-farms ) ) (( subtract (( subtract (( desire-migration ) ) (( homophily-age ) ) ) ) (( homophily-age ) ) ) ) )	1058.8640139319118	0.0	0.0	0.0	0.0	0.0	0.0	1.0	0.0	-2.0	0.0	0.0	0.0	1.0
0	29.0	( get-max-one-of (( potential-neighborhood-farms ) ) (( desire-migration ) ) )	923.7748643473686	0.0	0.0	0.0	0.0	0.0	0.0	1.0	0.0	0.0	0.0	0.0	0.0	1.0
0	29.0	( get-max-one-of (( potential-family-farms ) ) (( compare-water-availability ) ) )	1411.3125096873487	0.0	0.0	0.0	0.0	1.0	0.0	0.0	0.0	0.0	0.0	1.0	0.0	0.0
0	29.0	( get-max-one-of (( potential-family-farms ) ) (( desire-migration ) ) )	1849.5545409638507	0.0	0.0	0.0	0.0	0.0	0.0	1.0	0.0	0.0	0.0	1.0	0.0	0.0
0	29.0	( get-max-one-of (( potential-neighborhood-farms ) ) (( subtract (( homophily-agricultural-productivity ) ) (( desire-social-presence ) ) ) ) )	1129.724745236644	0.0	0.0	0.0	0.0	0.0	0.0	0.0	-1.0	0.0	1.0	0.0	0.0	1.0
0	29.0	( get-max-one-of (( potential-neighborhood-farms ) ) (( desire-migration ) ) )	1383.8489801997907	0.0	0.0	0.0	0.0	0.0	0.0	1.0	0.0	0.0	0.0	0.0	0.0	1.0
0	29.0	( get-max-one-of (( potential-neighborhood-farms ) ) (( subtract (( homophily-agricultural-productivity ) ) (( homophily-agricultural-productivity ) ) ) ) )	1314.227910219534	0.0	0.0	0.0	0.0	0.0	0.0	0.0	0.0	0.0	0.0	0.0	0.0	1.0
0	29.0	( get-max-one-of (( potential-neighborhood-farms ) ) (( desire-migration ) ) )	1212.6545262357288	0.0	0.0	0.0	0.0	0.0	0.0	1.0	0.0	0.0	0.0	0.0	0.0	1.0
0	29.0	( get-max-one-of (( potential-family-farms ) ) (( subtract (( desire-migration ) ) (( homophily-age ) ) ) ) )	1185.624308117879	0.0	0.0	0.0	0.0	0.0	0.0	1.0	0.0	-1.0	0.0	1.0	0.0	0.0
0	29.0	( get-max-one-of (( potential-neighborhood-farms ) ) (( desire-migration ) ) )	1177.2930816071264	0.0	0.0	0.0	0.0	0.0	0.0	1.0	0.0	0.0	0.0	0.0	0.0	1.0
0	29.0	( get-min-one-of (( potential-neighborhood-farms ) ) (( subtract (( compare-water-availability ) ) (( compare-water-availability ) ) ) ) )	1389.095389093204	0.0	0.0	0.0	0.0	-2.0	0.0	0.0	0.0	0.0	0.0	0.0	0.0	1.0
0	29.0	( get-max-one-of (( potential-neighborhood-farms ) ) (( desire-migration ) ) )	849.2502575801782	0.0	0.0	0.0	0.0	0.0	0.0	1.0	0.0	0.0	0.0	0.0	0.0	1.0
0	29.0	( get-max-one-of (( potential-neighborhood-farms ) ) (( desire-migration ) ) )	1895.4002215890976	0.0	0.0	0.0	0.0	0.0	0.0	1.0	0.0	0.0	0.0	0.0	0.0	1.0
0	29.0	( get-max-one-of (( potential-neighborhood-farms ) ) (( desire-migration ) ) )	864.5345568570411	0.0	0.0	0.0	0.0	0.0	0.0	1.0	0.0	0.0	0.0	0.0	0.0	1.0
0	29.0	( get-max-one-of (( potential-neighborhood-farms ) ) (( desire-migration ) ) )	1063.7852226836003	0.0	0.0	0.0	0.0	0.0	0.0	1.0	0.0	0.0	0.0	0.0	0.0	1.0
0	29.0	( get-max-one-of (( potential-family-farms ) ) (( subtract (( desire-migration ) ) (( homophily-age ) ) ) ) )	1240.5369805048151	0.0	0.0	0.0	0.0	0.0	0.0	1.0	0.0	-1.0	0.0	1.0	0.0	0.0
0	29.0	( get-max-one-of (( potential-neighborhood-farms ) ) (( desire-migration ) ) )	946.450209995222	0.0	0.0	0.0	0.0	0.0	0.0	1.0	0.0	0.0	0.0	0.0	0.0	1.0
0	29.0	( get-max-one-of (( potential-neighborhood-farms ) ) (( desire-migration ) ) )	2068.086797017958	0.0	0.0	0.0	0.0	0.0	0.0	1.0	0.0	0.0	0.0	0.0	0.0	1.0
0	29.0	( get-min-one-of (( potential-neighborhood-farms ) ) (( subtract (( compare-water-availability ) ) (( compare-water-availability ) ) ) ) )	2006.1256191973612	0.0	0.0	0.0	0.0	-2.0	0.0	0.0	0.0	0.0	0.0	0.0	0.0	1.0
0	29.0	( get-max-one-of (( potential-neighborhood-farms ) ) (( compare-dryness ) ) )	1647.6519656772189	0.0	0.0	1.0	0.0	0.0	0.0	0.0	0.0	0.0	0.0	0.0	0.0	1.0
0	29.0	( get-max-one-of (( potential-neighborhood-farms ) ) (( desire-migration ) ) )	876.10387511984	0.0	0.0	0.0	0.0	0.0	0.0	1.0	0.0	0.0	0.0	0.0	0.0	1.0
0	29.0	( get-max-one-of (( potential-family-farms ) ) (( desire-migration ) ) )	1644.9483274559118	0.0	0.0	0.0	0.0	0.0	0.0	1.0	0.0	0.0	0.0	1.0	0.0	0.0
0	29.0	( get-max-one-of (( potential-neighborhood-farms ) ) (( desire-migration ) ) )	1411.9497158185195	0.0	0.0	0.0	0.0	0.0	0.0	1.0	0.0	0.0	0.0	0.0	0.0	1.0
0	29.0	( get-max-one-of (( potential-family-farms ) ) (( desire-migration ) ) )	1140.1890194173945	0.0	0.0	0.0	0.0	0.0	0.0	1.0	0.0	0.0	0.0	1.0	0.0	0.0
0	29.0	( get-max-one-of (( potential-neighborhood-farms ) ) (( homophily-agricultural-productivity ) ) )	1177.7427562927326	0.0	0.0	0.0	0.0	0.0	0.0	0.0	0.0	0.0	1.0	0.0	0.0	1.0
0	29.0	( get-max-one-of (( potential-neighborhood-farms ) ) (( desire-migration ) ) )	1299.389856817423	0.0	0.0	0.0	0.0	0.0	0.0	1.0	0.0	0.0	0.0	0.0	0.0	1.0
0	29.0	( get-max-one-of (( potential-neighborhood-farms ) ) (( desire-migration ) ) )	1024.5096388028771	0.0	0.0	0.0	0.0	0.0	0.0	1.0	0.0	0.0	0.0	0.0	0.0	1.0
0	29.0	( get-max-one-of (( potential-neighborhood-farms ) ) (( desire-migration ) ) )	1553.399819750216	0.0	0.0	0.0	0.0	0.0	0.0	1.0	0.0	0.0	0.0	0.0	0.0	1.0
0	29.0	( get-max-one-of (( potential-neighborhood-farms ) ) (( desire-migration ) ) )	871.2714846705368	0.0	0.0	0.0	0.0	0.0	0.0	1.0	0.0	0.0	0.0	0.0	0.0	1.0
0	29.0	( get-max-one-of (( potential-neighborhood-farms ) ) (( desire-migration ) ) )	1237.0291023254067	0.0	0.0	0.0	0.0	0.0	0.0	1.0	0.0	0.0	0.0	0.0	0.0	1.0
0	29.0	( get-max-one-of (( potential-neighborhood-farms ) ) (( homophily-agricultural-productivity ) ) )	2672.561692459129	0.0	0.0	0.0	0.0	0.0	0.0	0.0	0.0	0.0	1.0	0.0	0.0	1.0
0	29.0	( get-min-one-of (( all-potential-farms ) ) (( compare-distance ) ) )	2673.454319789287	1.0	-1.0	0.0	0.0	0.0	0.0	0.0	0.0	0.0	0.0	0.0	0.0	0.0
0	29.0	( get-max-one-of (( potential-neighborhood-farms ) ) (( subtract (( desire-migration ) ) (( homophily-age ) ) ) ) )	1167.9837327634316	0.0	0.0	0.0	0.0	0.0	0.0	1.0	0.0	-1.0	0.0	0.0	0.0	1.0
0	29.0	( get-max-one-of (( potential-neighborhood-farms ) ) (( desire-migration ) ) )	2673.8605049628163	0.0	0.0	0.0	0.0	0.0	0.0	1.0	0.0	0.0	0.0	0.0	0.0	1.0
0	29.0	( get-max-one-of (( potential-family-farms ) ) (( desire-migration ) ) )	2669.747928175991	0.0	0.0	0.0	0.0	0.0	0.0	1.0	0.0	0.0	0.0	1.0	0.0	0.0
0	29.0	( get-max-one-of (( potential-family-farms ) ) (( desire-migration ) ) )	1004.5601027315394	0.0	0.0	0.0	0.0	0.0	0.0	1.0	0.0	0.0	0.0	1.0	0.0	0.0
0	29.0	( get-max-one-of (( potential-neighborhood-farms ) ) (( desire-migration ) ) )	2673.535112916979	0.0	0.0	0.0	0.0	0.0	0.0	1.0	0.0	0.0	0.0	0.0	0.0	1.0
0	29.0	( get-max-one-of (( potential-neighborhood-farms ) ) (( desire-migration ) ) )	1019.8367516421436	0.0	0.0	0.0	0.0	0.0	0.0	1.0	0.0	0.0	0.0	0.0	0.0	1.0
0	29.0	( get-min-one-of (( potential-neighborhood-farms ) ) (( subtract (( compare-water-availability ) ) (( compare-water-availability ) ) ) ) )	2671.109507302161	0.0	0.0	0.0	0.0	-2.0	0.0	0.0	0.0	0.0	0.0	0.0	0.0	1.0
0	29.0	( get-max-one-of (( potential-neighborhood-farms ) ) (( desire-migration ) ) )	1337.8456562698102	0.0	0.0	0.0	0.0	0.0	0.0	1.0	0.0	0.0	0.0	0.0	0.0	1.0
0	29.0	( get-min-one-of (( potential-neighborhood-farms ) ) (( subtract (( compare-water-availability ) ) (( compare-water-availability ) ) ) ) )	1304.2346414660217	0.0	0.0	0.0	0.0	-2.0	0.0	0.0	0.0	0.0	0.0	0.0	0.0	1.0
0	29.0	( get-max-one-of (( potential-farms-near-best-performers ) ) (( desire-social-presence ) ) )	1412.3314058676185	0.0	0.0	0.0	0.0	0.0	0.0	0.0	1.0	0.0	0.0	0.0	1.0	0.0
0	30.0	( get-max-one-of (( potential-neighborhood-farms ) ) (( subtract (( subtract (( desire-migration ) ) (( homophily-age ) ) ) ) (( homophily-age ) ) ) ) )	1223.6739761881013	0.0	0.0	0.0	0.0	0.0	0.0	1.0	0.0	-2.0	0.0	0.0	0.0	1.0
0	30.0	( get-max-one-of (( potential-neighborhood-farms ) ) (( desire-migration ) ) )	1364.0476531265324	0.0	0.0	0.0	0.0	0.0	0.0	1.0	0.0	0.0	0.0	0.0	0.0	1.0
0	30.0	( get-max-one-of (( potential-neighborhood-farms ) ) (( desire-migration ) ) )	2102.9281965868468	0.0	0.0	0.0	0.0	0.0	0.0	1.0	0.0	0.0	0.0	0.0	0.0	1.0
0	30.0	( get-max-one-of (( potential-farms-near-best-performers ) ) (( desire-migration ) ) )	1248.9903922768974	0.0	0.0	0.0	0.0	0.0	0.0	1.0	0.0	0.0	0.0	0.0	1.0	0.0
0	30.0	( get-max-one-of (( potential-neighborhood-farms ) ) (( desire-migration ) ) )	943.2337992247733	0.0	0.0	0.0	0.0	0.0	0.0	1.0	0.0	0.0	0.0	0.0	0.0	1.0
0	30.0	( get-max-one-of (( potential-neighborhood-farms ) ) (( desire-migration ) ) )	994.7854039942483	0.0	0.0	0.0	0.0	0.0	0.0	1.0	0.0	0.0	0.0	0.0	0.0	1.0
0	30.0	( get-max-one-of (( potential-neighborhood-farms ) ) (( subtract (( homophily-agricultural-productivity ) ) (( desire-social-presence ) ) ) ) )	1194.477291538018	0.0	0.0	0.0	0.0	0.0	0.0	0.0	-1.0	0.0	1.0	0.0	0.0	1.0
0	30.0	( get-max-one-of (( potential-neighborhood-farms ) ) (( subtract (( compare-quality ) ) (( compare-water-availability ) ) ) ) )	1402.606858674233	0.0	0.0	0.0	1.0	-1.0	0.0	0.0	0.0	0.0	0.0	0.0	0.0	1.0
0	30.0	( get-max-one-of (( potential-neighborhood-farms ) ) (( desire-migration ) ) )	1594.7476289369426	0.0	0.0	0.0	0.0	0.0	0.0	1.0	0.0	0.0	0.0	0.0	0.0	1.0
0	30.0	( get-max-one-of (( potential-neighborhood-farms ) ) (( subtract (( homophily-agricultural-productivity ) ) (( desire-social-presence ) ) ) ) )	1492.4644049356752	0.0	0.0	0.0	0.0	0.0	0.0	0.0	-1.0	0.0	1.0	0.0	0.0	1.0
0	30.0	( get-max-one-of (( potential-neighborhood-farms ) ) (( subtract (( desire-migration ) ) (( homophily-age ) ) ) ) )	1129.0132860157153	0.0	0.0	0.0	0.0	0.0	0.0	1.0	0.0	-1.0	0.0	0.0	0.0	1.0
0	30.0	( get-max-one-of (( potential-family-farms ) ) (( desire-migration ) ) )	2268.620726344534	0.0	0.0	0.0	0.0	0.0	0.0	1.0	0.0	0.0	0.0	1.0	0.0	0.0
0	30.0	( get-max-one-of (( potential-neighborhood-farms ) ) (( subtract (( desire-migration ) ) (( homophily-age ) ) ) ) )	1265.2264619426826	0.0	0.0	0.0	0.0	0.0	0.0	1.0	0.0	-1.0	0.0	0.0	0.0	1.0
0	30.0	( get-max-one-of (( potential-neighborhood-farms ) ) (( desire-migration ) ) )	1323.4976388343125	0.0	0.0	0.0	0.0	0.0	0.0	1.0	0.0	0.0	0.0	0.0	0.0	1.0
0	30.0	( get-max-one-of (( potential-neighborhood-farms ) ) (( subtract (( homophily-agricultural-productivity ) ) (( desire-social-presence ) ) ) ) )	2636.799006371173	0.0	0.0	0.0	0.0	0.0	0.0	0.0	-1.0	0.0	1.0	0.0	0.0	1.0
0	30.0	( get-max-one-of (( potential-neighborhood-farms ) ) (( desire-migration ) ) )	2665.5083942842866	0.0	0.0	0.0	0.0	0.0	0.0	1.0	0.0	0.0	0.0	0.0	0.0	1.0
0	30.0	( get-max-one-of (( potential-neighborhood-farms ) ) (( desire-migration ) ) )	1869.8521331912855	0.0	0.0	0.0	0.0	0.0	0.0	1.0	0.0	0.0	0.0	0.0	0.0	1.0
0	30.0	( get-max-one-of (( potential-neighborhood-farms ) ) (( desire-migration ) ) )	1849.757551680759	0.0	0.0	0.0	0.0	0.0	0.0	1.0	0.0	0.0	0.0	0.0	0.0	1.0
0	30.0	( get-max-one-of (( potential-neighborhood-farms ) ) (( desire-migration ) ) )	1639.73107551208	0.0	0.0	0.0	0.0	0.0	0.0	1.0	0.0	0.0	0.0	0.0	0.0	1.0
0	30.0	( get-max-one-of (( potential-neighborhood-farms ) ) (( desire-migration ) ) )	1230.2593222568978	0.0	0.0	0.0	0.0	0.0	0.0	1.0	0.0	0.0	0.0	0.0	0.0	1.0
0	30.0	( get-max-one-of (( potential-neighborhood-farms ) ) (( desire-migration ) ) )	2115.6114955255853	0.0	0.0	0.0	0.0	0.0	0.0	1.0	0.0	0.0	0.0	0.0	0.0	1.0
0	30.0	( get-max-one-of (( potential-neighborhood-farms ) ) (( subtract (( homophily-agricultural-productivity ) ) (( desire-social-presence ) ) ) ) )	1320.9280828266155	0.0	0.0	0.0	0.0	0.0	0.0	0.0	-1.0	0.0	1.0	0.0	0.0	1.0
0	30.0	( get-max-one-of (( potential-neighborhood-farms ) ) (( homophily-age ) ) )	2641.2400496736386	0.0	0.0	0.0	0.0	0.0	0.0	0.0	0.0	1.0	0.0	0.0	0.0	1.0
0	30.0	( get-max-one-of (( potential-neighborhood-farms ) ) (( subtract (( subtract (( desire-migration ) ) (( homophily-age ) ) ) ) (( desire-migration ) ) ) ) )	954.0628910087636	0.0	0.0	0.0	0.0	0.0	0.0	0.0	0.0	-1.0	0.0	0.0	0.0	1.0
0	30.0	( get-max-one-of (( potential-family-farms ) ) (( desire-migration ) ) )	2021.78040350578	0.0	0.0	0.0	0.0	0.0	0.0	1.0	0.0	0.0	0.0	1.0	0.0	0.0
0	30.0	( get-max-one-of (( potential-neighborhood-farms ) ) (( desire-migration ) ) )	1017.7941835164906	0.0	0.0	0.0	0.0	0.0	0.0	1.0	0.0	0.0	0.0	0.0	0.0	1.0
0	30.0	( get-max-one-of (( potential-family-farms ) ) (( subtract (( desire-migration ) ) (( homophily-age ) ) ) ) )	2345.055223230362	0.0	0.0	0.0	0.0	0.0	0.0	1.0	0.0	-1.0	0.0	1.0	0.0	0.0
0	30.0	( get-max-one-of (( potential-neighborhood-farms ) ) (( desire-migration ) ) )	1418.759317150023	0.0	0.0	0.0	0.0	0.0	0.0	1.0	0.0	0.0	0.0	0.0	0.0	1.0
0	30.0	( get-max-one-of (( potential-neighborhood-farms ) ) (( desire-migration ) ) )	2670.711328466632	0.0	0.0	0.0	0.0	0.0	0.0	1.0	0.0	0.0	0.0	0.0	0.0	1.0
0	30.0	( get-max-one-of (( potential-neighborhood-farms ) ) (( desire-migration ) ) )	1161.6260155488942	0.0	0.0	0.0	0.0	0.0	0.0	1.0	0.0	0.0	0.0	0.0	0.0	1.0
0	30.0	( get-max-one-of (( potential-neighborhood-farms ) ) (( desire-migration ) ) )	2665.7704327267184	0.0	0.0	0.0	0.0	0.0	0.0	1.0	0.0	0.0	0.0	0.0	0.0	1.0
0	30.0	( get-max-one-of (( potential-neighborhood-farms ) ) (( desire-migration ) ) )	1065.6772494521967	0.0	0.0	0.0	0.0	0.0	0.0	1.0	0.0	0.0	0.0	0.0	0.0	1.0
0	30.0	( get-max-one-of (( potential-neighborhood-farms ) ) (( desire-migration ) ) )	2260.581341159835	0.0	0.0	0.0	0.0	0.0	0.0	1.0	0.0	0.0	0.0	0.0	0.0	1.0
0	30.0	( get-max-one-of (( potential-farms-near-best-performers ) ) (( desire-migration ) ) )	2666.564456374532	0.0	0.0	0.0	0.0	0.0	0.0	1.0	0.0	0.0	0.0	0.0	1.0	0.0
0	30.0	( get-max-one-of (( potential-neighborhood-farms ) ) (( desire-migration ) ) )	1347.1484699171065	0.0	0.0	0.0	0.0	0.0	0.0	1.0	0.0	0.0	0.0	0.0	0.0	1.0
0	30.0	( get-max-one-of (( potential-neighborhood-farms ) ) (( desire-migration ) ) )	870.7749422210077	0.0	0.0	0.0	0.0	0.0	0.0	1.0	0.0	0.0	0.0	0.0	0.0	1.0
0	30.0	( get-max-one-of (( potential-neighborhood-farms ) ) (( desire-migration ) ) )	902.904203113486	0.0	0.0	0.0	0.0	0.0	0.0	1.0	0.0	0.0	0.0	0.0	0.0	1.0
0	30.0	( get-max-one-of (( potential-neighborhood-farms ) ) (( desire-migration ) ) )	994.8824051112763	0.0	0.0	0.0	0.0	0.0	0.0	1.0	0.0	0.0	0.0	0.0	0.0	1.0
0	30.0	( get-max-one-of (( potential-neighborhood-farms ) ) (( desire-migration ) ) )	1099.4439503676404	0.0	0.0	0.0	0.0	0.0	0.0	1.0	0.0	0.0	0.0	0.0	0.0	1.0
0	30.0	( get-max-one-of (( potential-neighborhood-farms ) ) (( desire-migration ) ) )	1321.2543282805166	0.0	0.0	0.0	0.0	0.0	0.0	1.0	0.0	0.0	0.0	0.0	0.0	1.0
0	30.0	( get-max-one-of (( potential-neighborhood-farms ) ) (( desire-migration ) ) )	1326.3227359884906	0.0	0.0	0.0	0.0	0.0	0.0	1.0	0.0	0.0	0.0	0.0	0.0	1.0
0	30.0	( get-max-one-of (( potential-neighborhood-farms ) ) (( desire-migration ) ) )	2771.527015924616	0.0	0.0	0.0	0.0	0.0	0.0	1.0	0.0	0.0	0.0	0.0	0.0	1.0
0	30.0	( get-max-one-of (( potential-neighborhood-farms ) ) (( desire-migration ) ) )	2054.36535212216	0.0	0.0	0.0	0.0	0.0	0.0	1.0	0.0	0.0	0.0	0.0	0.0	1.0
0	30.0	( get-max-one-of (( potential-neighborhood-farms ) ) (( desire-social-presence ) ) )	1418.2030884185815	0.0	0.0	0.0	0.0	0.0	0.0	0.0	1.0	0.0	0.0	0.0	0.0	1.0
0	30.0	( get-max-one-of (( potential-neighborhood-farms ) ) (( desire-migration ) ) )	959.2497068021448	0.0	0.0	0.0	0.0	0.0	0.0	1.0	0.0	0.0	0.0	0.0	0.0	1.0
0	30.0	( get-max-one-of (( potential-neighborhood-farms ) ) (( subtract (( subtract (( desire-migration ) ) (( homophily-age ) ) ) ) (( homophily-age ) ) ) ) )	919.6069812697164	0.0	0.0	0.0	0.0	0.0	0.0	1.0	0.0	-2.0	0.0	0.0	0.0	1.0
0	30.0	( get-max-one-of (( potential-neighborhood-farms ) ) (( desire-migration ) ) )	1390.3567887416525	0.0	0.0	0.0	0.0	0.0	0.0	1.0	0.0	0.0	0.0	0.0	0.0	1.0
0	30.0	( get-max-one-of (( potential-neighborhood-farms ) ) (( desire-migration ) ) )	765.1476981602963	0.0	0.0	0.0	0.0	0.0	0.0	1.0	0.0	0.0	0.0	0.0	0.0	1.0
0	30.0	( get-max-one-of (( potential-neighborhood-farms ) ) (( desire-migration ) ) )	1134.4906346021546	0.0	0.0	0.0	0.0	0.0	0.0	1.0	0.0	0.0	0.0	0.0	0.0	1.0
0	30.0	( get-max-one-of (( potential-neighborhood-farms ) ) (( desire-migration ) ) )	1346.6892737376352	0.0	0.0	0.0	0.0	0.0	0.0	1.0	0.0	0.0	0.0	0.0	0.0	1.0
0	31.0	( get-max-one-of (( potential-neighborhood-farms ) ) (( subtract (( subtract (( desire-migration ) ) (( homophily-age ) ) ) ) (( homophily-age ) ) ) ) )	826.0726360314816	0.0	0.0	0.0	0.0	0.0	0.0	1.0	0.0	-2.0	0.0	0.0	0.0	1.0
0	31.0	( get-max-one-of (( potential-neighborhood-farms ) ) (( desire-migration ) ) )	954.5244889472452	0.0	0.0	0.0	0.0	0.0	0.0	1.0	0.0	0.0	0.0	0.0	0.0	1.0
0	31.0	( get-max-one-of (( potential-neighborhood-farms ) ) (( subtract (( subtract (( desire-migration ) ) (( homophily-age ) ) ) ) (( homophily-age ) ) ) ) )	1819.373243729829	0.0	0.0	0.0	0.0	0.0	0.0	1.0	0.0	-2.0	0.0	0.0	0.0	1.0
0	31.0	( get-max-one-of (( potential-neighborhood-farms ) ) (( desire-migration ) ) )	1644.5689404825812	0.0	0.0	0.0	0.0	0.0	0.0	1.0	0.0	0.0	0.0	0.0	0.0	1.0
0	31.0	( get-max-one-of (( potential-neighborhood-farms ) ) (( desire-migration ) ) )	945.207384651644	0.0	0.0	0.0	0.0	0.0	0.0	1.0	0.0	0.0	0.0	0.0	0.0	1.0
0	31.0	( get-max-one-of (( potential-neighborhood-farms ) ) (( subtract (( subtract (( desire-migration ) ) (( homophily-age ) ) ) ) (( homophily-age ) ) ) ) )	1048.9146771782723	0.0	0.0	0.0	0.0	0.0	0.0	1.0	0.0	-2.0	0.0	0.0	0.0	1.0
0	31.0	( get-max-one-of (( potential-neighborhood-farms ) ) (( desire-migration ) ) )	2441.0012290041964	0.0	0.0	0.0	0.0	0.0	0.0	1.0	0.0	0.0	0.0	0.0	0.0	1.0
0	31.0	( get-max-one-of (( potential-neighborhood-farms ) ) (( desire-migration ) ) )	1472.6594990017209	0.0	0.0	0.0	0.0	0.0	0.0	1.0	0.0	0.0	0.0	0.0	0.0	1.0
0	31.0	( get-max-one-of (( potential-neighborhood-farms ) ) (( desire-migration ) ) )	1461.82009837052	0.0	0.0	0.0	0.0	0.0	0.0	1.0	0.0	0.0	0.0	0.0	0.0	1.0
0	31.0	( get-max-one-of (( potential-neighborhood-farms ) ) (( desire-migration ) ) )	1232.0093343802225	0.0	0.0	0.0	0.0	0.0	0.0	1.0	0.0	0.0	0.0	0.0	0.0	1.0
0	31.0	( get-max-one-of (( potential-neighborhood-farms ) ) (( desire-migration ) ) )	1392.9720025901458	0.0	0.0	0.0	0.0	0.0	0.0	1.0	0.0	0.0	0.0	0.0	0.0	1.0
0	31.0	( get-max-one-of (( potential-neighborhood-farms ) ) (( desire-migration ) ) )	2672.938083832098	0.0	0.0	0.0	0.0	0.0	0.0	1.0	0.0	0.0	0.0	0.0	0.0	1.0
0	31.0	( get-max-one-of (( potential-neighborhood-farms ) ) (( desire-migration ) ) )	1100.919161428304	0.0	0.0	0.0	0.0	0.0	0.0	1.0	0.0	0.0	0.0	0.0	0.0	1.0
0	31.0	( get-max-one-of (( potential-neighborhood-farms ) ) (( desire-migration ) ) )	2670.620714365856	0.0	0.0	0.0	0.0	0.0	0.0	1.0	0.0	0.0	0.0	0.0	0.0	1.0
0	31.0	( get-max-one-of (( potential-neighborhood-farms ) ) (( desire-migration ) ) )	1741.5610813290468	0.0	0.0	0.0	0.0	0.0	0.0	1.0	0.0	0.0	0.0	0.0	0.0	1.0
0	31.0	( get-max-one-of (( potential-neighborhood-farms ) ) (( desire-migration ) ) )	1213.7854011315178	0.0	0.0	0.0	0.0	0.0	0.0	1.0	0.0	0.0	0.0	0.0	0.0	1.0
0	31.0	( get-max-one-of (( potential-neighborhood-farms ) ) (( subtract (( subtract (( desire-migration ) ) (( homophily-age ) ) ) ) (( homophily-age ) ) ) ) )	1515.3280172952645	0.0	0.0	0.0	0.0	0.0	0.0	1.0	0.0	-2.0	0.0	0.0	0.0	1.0
0	31.0	( get-max-one-of (( potential-neighborhood-farms ) ) (( desire-migration ) ) )	1199.5386613194266	0.0	0.0	0.0	0.0	0.0	0.0	1.0	0.0	0.0	0.0	0.0	0.0	1.0
0	31.0	( get-max-one-of (( potential-neighborhood-farms ) ) (( subtract (( subtract (( desire-migration ) ) (( homophily-age ) ) ) ) (( homophily-age ) ) ) ) )	1347.9640202913424	0.0	0.0	0.0	0.0	0.0	0.0	1.0	0.0	-2.0	0.0	0.0	0.0	1.0
0	31.0	( get-max-one-of (( potential-neighborhood-farms ) ) (( desire-migration ) ) )	1593.3935483740345	0.0	0.0	0.0	0.0	0.0	0.0	1.0	0.0	0.0	0.0	0.0	0.0	1.0
0	31.0	( get-max-one-of (( potential-neighborhood-farms ) ) (( desire-migration ) ) )	1928.0199687762574	0.0	0.0	0.0	0.0	0.0	0.0	1.0	0.0	0.0	0.0	0.0	0.0	1.0
0	31.0	( get-max-one-of (( potential-neighborhood-farms ) ) (( desire-migration ) ) )	1100.177258445201	0.0	0.0	0.0	0.0	0.0	0.0	1.0	0.0	0.0	0.0	0.0	0.0	1.0
0	31.0	( get-max-one-of (( potential-neighborhood-farms ) ) (( desire-migration ) ) )	1125.3395043274727	0.0	0.0	0.0	0.0	0.0	0.0	1.0	0.0	0.0	0.0	0.0	0.0	1.0
0	31.0	( get-max-one-of (( potential-neighborhood-farms ) ) (( subtract (( compare-quality ) ) (( homophily-agricultural-productivity ) ) ) ) )	1154.0658560064935	0.0	0.0	0.0	1.0	0.0	0.0	0.0	0.0	0.0	-1.0	0.0	0.0	1.0
0	31.0	( get-max-one-of (( potential-neighborhood-farms ) ) (( desire-migration ) ) )	1003.9591625160859	0.0	0.0	0.0	0.0	0.0	0.0	1.0	0.0	0.0	0.0	0.0	0.0	1.0
0	31.0	( get-max-one-of (( potential-neighborhood-farms ) ) (( desire-migration ) ) )	1010.9762608488884	0.0	0.0	0.0	0.0	0.0	0.0	1.0	0.0	0.0	0.0	0.0	0.0	1.0
0	31.0	( get-max-one-of (( potential-neighborhood-farms ) ) (( desire-migration ) ) )	1107.2072976638108	0.0	0.0	0.0	0.0	0.0	0.0	1.0	0.0	0.0	0.0	0.0	0.0	1.0
0	31.0	( get-max-one-of (( potential-neighborhood-farms ) ) (( desire-migration ) ) )	1201.4682684116135	0.0	0.0	0.0	0.0	0.0	0.0	1.0	0.0	0.0	0.0	0.0	0.0	1.0
0	31.0	( get-max-one-of (( potential-neighborhood-farms ) ) (( desire-migration ) ) )	985.6941716374307	0.0	0.0	0.0	0.0	0.0	0.0	1.0	0.0	0.0	0.0	0.0	0.0	1.0
0	31.0	( get-max-one-of (( potential-neighborhood-farms ) ) (( subtract (( subtract (( desire-migration ) ) (( homophily-age ) ) ) ) (( homophily-age ) ) ) ) )	1237.1608626205416	0.0	0.0	0.0	0.0	0.0	0.0	1.0	0.0	-2.0	0.0	0.0	0.0	1.0
0	31.0	( get-max-one-of (( potential-neighborhood-farms ) ) (( desire-migration ) ) )	1350.723879999165	0.0	0.0	0.0	0.0	0.0	0.0	1.0	0.0	0.0	0.0	0.0	0.0	1.0
0	31.0	( get-max-one-of (( potential-neighborhood-farms ) ) (( desire-migration ) ) )	1100.38447826203	0.0	0.0	0.0	0.0	0.0	0.0	1.0	0.0	0.0	0.0	0.0	0.0	1.0
0	31.0	( get-max-one-of (( potential-neighborhood-farms ) ) (( desire-migration ) ) )	964.9580301754056	0.0	0.0	0.0	0.0	0.0	0.0	1.0	0.0	0.0	0.0	0.0	0.0	1.0
0	31.0	( get-max-one-of (( potential-neighborhood-farms ) ) (( desire-migration ) ) )	1811.2851790924587	0.0	0.0	0.0	0.0	0.0	0.0	1.0	0.0	0.0	0.0	0.0	0.0	1.0
0	31.0	( get-max-one-of (( potential-neighborhood-farms ) ) (( subtract (( subtract (( desire-migration ) ) (( homophily-age ) ) ) ) (( homophily-age ) ) ) ) )	1135.2334561666162	0.0	0.0	0.0	0.0	0.0	0.0	1.0	0.0	-2.0	0.0	0.0	0.0	1.0
0	31.0	( get-max-one-of (( potential-neighborhood-farms ) ) (( desire-migration ) ) )	1147.4907407033834	0.0	0.0	0.0	0.0	0.0	0.0	1.0	0.0	0.0	0.0	0.0	0.0	1.0
0	31.0	( get-max-one-of (( potential-neighborhood-farms ) ) (( desire-migration ) ) )	1534.4370303143764	0.0	0.0	0.0	0.0	0.0	0.0	1.0	0.0	0.0	0.0	0.0	0.0	1.0
0	31.0	( get-max-one-of (( potential-neighborhood-farms ) ) (( desire-migration ) ) )	1164.6518793184516	0.0	0.0	0.0	0.0	0.0	0.0	1.0	0.0	0.0	0.0	0.0	0.0	1.0
0	31.0	( get-max-one-of (( potential-neighborhood-farms ) ) (( subtract (( subtract (( desire-migration ) ) (( homophily-age ) ) ) ) (( homophily-age ) ) ) ) )	1586.1651868579145	0.0	0.0	0.0	0.0	0.0	0.0	1.0	0.0	-2.0	0.0	0.0	0.0	1.0
0	31.0	( get-max-one-of (( potential-neighborhood-farms ) ) (( subtract (( subtract (( desire-migration ) ) (( homophily-age ) ) ) ) (( desire-migration ) ) ) ) )	2673.4453426243813	0.0	0.0	0.0	0.0	0.0	0.0	0.0	0.0	-1.0	0.0	0.0	0.0	1.0
0	31.0	( get-max-one-of (( potential-neighborhood-farms ) ) (( desire-migration ) ) )	902.1269312020343	0.0	0.0	0.0	0.0	0.0	0.0	1.0	0.0	0.0	0.0	0.0	0.0	1.0
0	31.0	( get-max-one-of (( potential-neighborhood-farms ) ) (( desire-migration ) ) )	1449.3388147703774	0.0	0.0	0.0	0.0	0.0	0.0	1.0	0.0	0.0	0.0	0.0	0.0	1.0
0	31.0	( get-max-one-of (( potential-neighborhood-farms ) ) (( desire-migration ) ) )	1046.7067402095017	0.0	0.0	0.0	0.0	0.0	0.0	1.0	0.0	0.0	0.0	0.0	0.0	1.0
0	31.0	( get-max-one-of (( potential-neighborhood-farms ) ) (( desire-migration ) ) )	1025.147794222863	0.0	0.0	0.0	0.0	0.0	0.0	1.0	0.0	0.0	0.0	0.0	0.0	1.0
0	31.0	( get-max-one-of (( potential-neighborhood-farms ) ) (( desire-migration ) ) )	1009.7113448902111	0.0	0.0	0.0	0.0	0.0	0.0	1.0	0.0	0.0	0.0	0.0	0.0	1.0
0	31.0	( get-max-one-of (( potential-neighborhood-farms ) ) (( subtract (( subtract (( desire-migration ) ) (( homophily-age ) ) ) ) (( homophily-age ) ) ) ) )	1849.960810395724	0.0	0.0	0.0	0.0	0.0	0.0	1.0	0.0	-2.0	0.0	0.0	0.0	1.0
0	31.0	( get-max-one-of (( potential-farms-near-best-performers ) ) (( subtract (( desire-migration ) ) (( homophily-age ) ) ) ) )	1591.4424274852038	0.0	0.0	0.0	0.0	0.0	0.0	1.0	0.0	-1.0	0.0	0.0	1.0	0.0
0	31.0	( get-max-one-of (( potential-neighborhood-farms ) ) (( subtract (( desire-migration ) ) (( homophily-age ) ) ) ) )	889.5942895500165	0.0	0.0	0.0	0.0	0.0	0.0	1.0	0.0	-1.0	0.0	0.0	0.0	1.0
0	31.0	( get-max-one-of (( potential-neighborhood-farms ) ) (( subtract (( subtract (( desire-migration ) ) (( homophily-age ) ) ) ) (( homophily-age ) ) ) ) )	1405.7919476224067	0.0	0.0	0.0	0.0	0.0	0.0	1.0	0.0	-2.0	0.0	0.0	0.0	1.0
0	31.0	( get-max-one-of (( potential-neighborhood-farms ) ) (( desire-migration ) ) )	1773.824399426279	0.0	0.0	0.0	0.0	0.0	0.0	1.0	0.0	0.0	0.0	0.0	0.0	1.0
0	32.0	( get-max-one-of (( potential-neighborhood-farms ) ) (( desire-migration ) ) )	965.2336504701848	0.0	0.0	0.0	0.0	0.0	0.0	1.0	0.0	0.0	0.0	0.0	0.0	1.0
0	32.0	( get-max-one-of (( potential-neighborhood-farms ) ) (( desire-migration ) ) )	795.7801203850223	0.0	0.0	0.0	0.0	0.0	0.0	1.0	0.0	0.0	0.0	0.0	0.0	1.0
0	32.0	( get-max-one-of (( potential-neighborhood-farms ) ) (( desire-migration ) ) )	1208.0496678531058	0.0	0.0	0.0	0.0	0.0	0.0	1.0	0.0	0.0	0.0	0.0	0.0	1.0
0	32.0	( get-max-one-of (( potential-neighborhood-farms ) ) (( desire-migration ) ) )	960.5904434252928	0.0	0.0	0.0	0.0	0.0	0.0	1.0	0.0	0.0	0.0	0.0	0.0	1.0
0	32.0	( get-min-one-of (( potential-family-farms ) ) (( compare-quality ) ) )	1497.0744804451099	0.0	0.0	0.0	-1.0	0.0	0.0	0.0	0.0	0.0	0.0	1.0	0.0	0.0
0	32.0	( get-max-one-of (( potential-neighborhood-farms ) ) (( desire-migration ) ) )	1547.0530049096574	0.0	0.0	0.0	0.0	0.0	0.0	1.0	0.0	0.0	0.0	0.0	0.0	1.0
0	32.0	( get-max-one-of (( potential-neighborhood-farms ) ) (( desire-migration ) ) )	930.5423149970132	0.0	0.0	0.0	0.0	0.0	0.0	1.0	0.0	0.0	0.0	0.0	0.0	1.0
0	32.0	( get-max-one-of (( potential-neighborhood-farms ) ) (( desire-migration ) ) )	1565.8253414733097	0.0	0.0	0.0	0.0	0.0	0.0	1.0	0.0	0.0	0.0	0.0	0.0	1.0
0	32.0	( get-max-one-of (( potential-neighborhood-farms ) ) (( desire-migration ) ) )	1373.4806150798065	0.0	0.0	0.0	0.0	0.0	0.0	1.0	0.0	0.0	0.0	0.0	0.0	1.0
0	32.0	( get-max-one-of (( potential-neighborhood-farms ) ) (( subtract (( desire-migration ) ) (( homophily-age ) ) ) ) )	1154.8839768565508	0.0	0.0	0.0	0.0	0.0	0.0	1.0	0.0	-1.0	0.0	0.0	0.0	1.0
0	32.0	( get-max-one-of (( potential-neighborhood-farms ) ) (( desire-migration ) ) )	1024.8814565597334	0.0	0.0	0.0	0.0	0.0	0.0	1.0	0.0	0.0	0.0	0.0	0.0	1.0
0	32.0	( get-max-one-of (( potential-neighborhood-farms ) ) (( desire-migration ) ) )	1037.8135670726222	0.0	0.0	0.0	0.0	0.0	0.0	1.0	0.0	0.0	0.0	0.0	0.0	1.0
0	32.0	( get-max-one-of (( potential-neighborhood-farms ) ) (( desire-migration ) ) )	2456.4679928710652	0.0	0.0	0.0	0.0	0.0	0.0	1.0	0.0	0.0	0.0	0.0	0.0	1.0
0	32.0	( get-max-one-of (( potential-neighborhood-farms ) ) (( subtract (( desire-migration ) ) (( homophily-age ) ) ) ) )	1061.4127378169153	0.0	0.0	0.0	0.0	0.0	0.0	1.0	0.0	-1.0	0.0	0.0	0.0	1.0
0	32.0	( get-max-one-of (( potential-neighborhood-farms ) ) (( desire-migration ) ) )	1300.276509054901	0.0	0.0	0.0	0.0	0.0	0.0	1.0	0.0	0.0	0.0	0.0	0.0	1.0
0	32.0	( get-max-one-of (( potential-neighborhood-farms ) ) (( desire-migration ) ) )	2662.7803138824647	0.0	0.0	0.0	0.0	0.0	0.0	1.0	0.0	0.0	0.0	0.0	0.0	1.0
0	32.0	( get-max-one-of (( potential-neighborhood-farms ) ) (( desire-migration ) ) )	930.1343988908264	0.0	0.0	0.0	0.0	0.0	0.0	1.0	0.0	0.0	0.0	0.0	0.0	1.0
0	32.0	( get-max-one-of (( potential-neighborhood-farms ) ) (( subtract (( desire-migration ) ) (( homophily-age ) ) ) ) )	2673.393162256534	0.0	0.0	0.0	0.0	0.0	0.0	1.0	0.0	-1.0	0.0	0.0	0.0	1.0
0	32.0	( get-max-one-of (( all-potential-farms ) ) (( desire-migration ) ) )	891.0207629455114	1.0	0.0	0.0	0.0	0.0	0.0	1.0	0.0	0.0	0.0	0.0	0.0	0.0
0	32.0	( get-max-one-of (( potential-family-farms ) ) (( subtract (( desire-migration ) ) (( homophily-age ) ) ) ) )	1082.788529676963	0.0	0.0	0.0	0.0	0.0	0.0	1.0	0.0	-1.0	0.0	1.0	0.0	0.0
0	32.0	( get-max-one-of (( potential-neighborhood-farms ) ) (( subtract (( combine (( compare-distance ) ) (( desire-migration ) ) ) ) (( compare-yeild ) ) ) ) )	1699.4272564602454	0.0	1.0	0.0	0.0	0.0	-1.0	1.0	0.0	0.0	0.0	0.0	0.0	1.0
0	32.0	( get-max-one-of (( potential-neighborhood-farms ) ) (( desire-migration ) ) )	1521.8416474784751	0.0	0.0	0.0	0.0	0.0	0.0	1.0	0.0	0.0	0.0	0.0	0.0	1.0
0	32.0	( get-max-one-of (( potential-neighborhood-farms ) ) (( desire-migration ) ) )	1810.5907875607888	0.0	0.0	0.0	0.0	0.0	0.0	1.0	0.0	0.0	0.0	0.0	0.0	1.0
0	32.0	( get-max-one-of (( potential-neighborhood-farms ) ) (( desire-migration ) ) )	1473.6773731044389	0.0	0.0	0.0	0.0	0.0	0.0	1.0	0.0	0.0	0.0	0.0	0.0	1.0
0	32.0	( get-max-one-of (( potential-neighborhood-farms ) ) (( subtract (( subtract (( desire-migration ) ) (( homophily-age ) ) ) ) (( homophily-age ) ) ) ) )	1815.9573232870864	0.0	0.0	0.0	0.0	0.0	0.0	1.0	0.0	-2.0	0.0	0.0	0.0	1.0
0	32.0	( get-max-one-of (( potential-neighborhood-farms ) ) (( desire-migration ) ) )	1541.635819511209	0.0	0.0	0.0	0.0	0.0	0.0	1.0	0.0	0.0	0.0	0.0	0.0	1.0
0	32.0	( get-max-one-of (( potential-neighborhood-farms ) ) (( desire-migration ) ) )	916.1419104047136	0.0	0.0	0.0	0.0	0.0	0.0	1.0	0.0	0.0	0.0	0.0	0.0	1.0
0	32.0	( get-max-one-of (( potential-neighborhood-farms ) ) (( desire-migration ) ) )	2498.4783369082866	0.0	0.0	0.0	0.0	0.0	0.0	1.0	0.0	0.0	0.0	0.0	0.0	1.0
0	32.0	( get-max-one-of (( potential-neighborhood-farms ) ) (( desire-migration ) ) )	2739.504152214411	0.0	0.0	0.0	0.0	0.0	0.0	1.0	0.0	0.0	0.0	0.0	0.0	1.0
0	32.0	( get-max-one-of (( potential-neighborhood-farms ) ) (( desire-migration ) ) )	866.8581198789103	0.0	0.0	0.0	0.0	0.0	0.0	1.0	0.0	0.0	0.0	0.0	0.0	1.0
0	32.0	( get-max-one-of (( potential-neighborhood-farms ) ) (( subtract (( desire-migration ) ) (( homophily-age ) ) ) ) )	947.1029511093296	0.0	0.0	0.0	0.0	0.0	0.0	1.0	0.0	-1.0	0.0	0.0	0.0	1.0
0	32.0	( get-max-one-of (( potential-neighborhood-farms ) ) (( desire-migration ) ) )	1615.1396224475436	0.0	0.0	0.0	0.0	0.0	0.0	1.0	0.0	0.0	0.0	0.0	0.0	1.0
0	32.0	( get-max-one-of (( potential-neighborhood-farms ) ) (( desire-migration ) ) )	1163.242451082318	0.0	0.0	0.0	0.0	0.0	0.0	1.0	0.0	0.0	0.0	0.0	0.0	1.0
0	32.0	( get-max-one-of (( potential-neighborhood-farms ) ) (( desire-migration ) ) )	947.8196030891112	0.0	0.0	0.0	0.0	0.0	0.0	1.0	0.0	0.0	0.0	0.0	0.0	1.0
0	32.0	( get-max-one-of (( potential-family-farms ) ) (( desire-migration ) ) )	1467.8361625195105	0.0	0.0	0.0	0.0	0.0	0.0	1.0	0.0	0.0	0.0	1.0	0.0	0.0
0	32.0	( get-max-one-of (( potential-neighborhood-farms ) ) (( desire-migration ) ) )	1883.2025913321163	0.0	0.0	0.0	0.0	0.0	0.0	1.0	0.0	0.0	0.0	0.0	0.0	1.0
0	32.0	( get-max-one-of (( potential-neighborhood-farms ) ) (( desire-migration ) ) )	1469.4196133167675	0.0	0.0	0.0	0.0	0.0	0.0	1.0	0.0	0.0	0.0	0.0	0.0	1.0
0	32.0	( get-max-one-of (( potential-neighborhood-farms ) ) (( desire-migration ) ) )	1567.5930594385782	0.0	0.0	0.0	0.0	0.0	0.0	1.0	0.0	0.0	0.0	0.0	0.0	1.0
0	32.0	( get-max-one-of (( potential-neighborhood-farms ) ) (( desire-migration ) ) )	920.511814155582	0.0	0.0	0.0	0.0	0.0	0.0	1.0	0.0	0.0	0.0	0.0	0.0	1.0
0	32.0	( get-max-one-of (( potential-neighborhood-farms ) ) (( desire-migration ) ) )	951.1924095576027	0.0	0.0	0.0	0.0	0.0	0.0	1.0	0.0	0.0	0.0	0.0	0.0	1.0
0	32.0	( get-max-one-of (( potential-neighborhood-farms ) ) (( desire-migration ) ) )	991.6566946277322	0.0	0.0	0.0	0.0	0.0	0.0	1.0	0.0	0.0	0.0	0.0	0.0	1.0
0	32.0	( get-max-one-of (( potential-neighborhood-farms ) ) (( compare-distance ) ) )	2673.828341535784	0.0	1.0	0.0	0.0	0.0	0.0	0.0	0.0	0.0	0.0	0.0	0.0	1.0
0	32.0	( get-max-one-of (( potential-farms-near-best-performers ) ) (( subtract (( desire-migration ) ) (( homophily-age ) ) ) ) )	2090.543709181899	0.0	0.0	0.0	0.0	0.0	0.0	1.0	0.0	-1.0	0.0	0.0	1.0	0.0
0	32.0	( get-min-one-of (( potential-farms-near-best-performers ) ) (( compare-dryness ) ) )	1319.0272931217148	0.0	0.0	-1.0	0.0	0.0	0.0	0.0	0.0	0.0	0.0	0.0	1.0	0.0
0	32.0	( get-max-one-of (( potential-neighborhood-farms ) ) (( subtract (( subtract (( desire-migration ) ) (( homophily-age ) ) ) ) (( homophily-age ) ) ) ) )	1483.5123861970276	0.0	0.0	0.0	0.0	0.0	0.0	1.0	0.0	-2.0	0.0	0.0	0.0	1.0
0	32.0	( get-max-one-of (( potential-neighborhood-farms ) ) (( desire-migration ) ) )	1305.942954343719	0.0	0.0	0.0	0.0	0.0	0.0	1.0	0.0	0.0	0.0	0.0	0.0	1.0
0	32.0	( get-max-one-of (( potential-neighborhood-farms ) ) (( desire-migration ) ) )	2673.484430476454	0.0	0.0	0.0	0.0	0.0	0.0	1.0	0.0	0.0	0.0	0.0	0.0	1.0
0	32.0	( get-max-one-of (( potential-neighborhood-farms ) ) (( desire-migration ) ) )	1243.056716324722	0.0	0.0	0.0	0.0	0.0	0.0	1.0	0.0	0.0	0.0	0.0	0.0	1.0
0	32.0	( get-max-one-of (( potential-neighborhood-farms ) ) (( desire-migration ) ) )	2040.0610284989034	0.0	0.0	0.0	0.0	0.0	0.0	1.0	0.0	0.0	0.0	0.0	0.0	1.0
0	32.0	( get-max-one-of (( potential-neighborhood-farms ) ) (( desire-migration ) ) )	1009.0450931449988	0.0	0.0	0.0	0.0	0.0	0.0	1.0	0.0	0.0	0.0	0.0	0.0	1.0
0	33.0	( get-max-one-of (( potential-neighborhood-farms ) ) (( desire-migration ) ) )	1058.5782918613047	0.0	0.0	0.0	0.0	0.0	0.0	1.0	0.0	0.0	0.0	0.0	0.0	1.0
0	33.0	( get-max-one-of (( potential-neighborhood-farms ) ) (( desire-migration ) ) )	948.2130562273423	0.0	0.0	0.0	0.0	0.0	0.0	1.0	0.0	0.0	0.0	0.0	0.0	1.0
0	33.0	( get-max-one-of (( potential-neighborhood-farms ) ) (( desire-migration ) ) )	2653.231049117282	0.0	0.0	0.0	0.0	0.0	0.0	1.0	0.0	0.0	0.0	0.0	0.0	1.0
0	33.0	( get-max-one-of (( potential-neighborhood-farms ) ) (( desire-migration ) ) )	2663.8423376769133	0.0	0.0	0.0	0.0	0.0	0.0	1.0	0.0	0.0	0.0	0.0	0.0	1.0
0	33.0	( get-max-one-of (( potential-neighborhood-farms ) ) (( desire-migration ) ) )	1421.0559454152406	0.0	0.0	0.0	0.0	0.0	0.0	1.0	0.0	0.0	0.0	0.0	0.0	1.0
0	33.0	( get-max-one-of (( potential-neighborhood-farms ) ) (( desire-migration ) ) )	1481.532652357011	0.0	0.0	0.0	0.0	0.0	0.0	1.0	0.0	0.0	0.0	0.0	0.0	1.0
0	33.0	( get-max-one-of (( potential-neighborhood-farms ) ) (( desire-migration ) ) )	1348.2700026330028	0.0	0.0	0.0	0.0	0.0	0.0	1.0	0.0	0.0	0.0	0.0	0.0	1.0
0	33.0	( get-max-one-of (( potential-neighborhood-farms ) ) (( desire-migration ) ) )	1876.4772847013087	0.0	0.0	0.0	0.0	0.0	0.0	1.0	0.0	0.0	0.0	0.0	0.0	1.0
0	33.0	( get-max-one-of (( potential-neighborhood-farms ) ) (( desire-migration ) ) )	892.8101701929696	0.0	0.0	0.0	0.0	0.0	0.0	1.0	0.0	0.0	0.0	0.0	0.0	1.0
0	33.0	( get-max-one-of (( potential-neighborhood-farms ) ) (( desire-migration ) ) )	991.3742986380059	0.0	0.0	0.0	0.0	0.0	0.0	1.0	0.0	0.0	0.0	0.0	0.0	1.0
0	33.0	( get-max-one-of (( potential-neighborhood-farms ) ) (( desire-migration ) ) )	999.1526409913554	0.0	0.0	0.0	0.0	0.0	0.0	1.0	0.0	0.0	0.0	0.0	0.0	1.0
0	33.0	( get-max-one-of (( potential-neighborhood-farms ) ) (( desire-migration ) ) )	965.5433703361031	0.0	0.0	0.0	0.0	0.0	0.0	1.0	0.0	0.0	0.0	0.0	0.0	1.0
0	33.0	( get-max-one-of (( potential-neighborhood-farms ) ) (( desire-migration ) ) )	1752.9018797411338	0.0	0.0	0.0	0.0	0.0	0.0	1.0	0.0	0.0	0.0	0.0	0.0	1.0
0	33.0	( get-max-one-of (( potential-neighborhood-farms ) ) (( subtract (( desire-migration ) ) (( homophily-age ) ) ) ) )	1865.26003549103	0.0	0.0	0.0	0.0	0.0	0.0	1.0	0.0	-1.0	0.0	0.0	0.0	1.0
0	33.0	( get-max-one-of (( all-potential-farms ) ) (( subtract (( desire-social-presence ) ) (( compare-distance ) ) ) ) )	2073.5554007549435	1.0	-1.0	0.0	0.0	0.0	0.0	0.0	1.0	0.0	0.0	0.0	0.0	0.0
0	33.0	( get-max-one-of (( potential-neighborhood-farms ) ) (( subtract (( compare-quality ) ) (( combine (( desire-social-presence ) ) (( homophily-age ) ) ) ) ) ) )	860.2865801580313	0.0	0.0	0.0	1.0	0.0	0.0	0.0	-1.0	1.0	0.0	0.0	0.0	1.0
0	33.0	( get-max-one-of (( potential-neighborhood-farms ) ) (( desire-migration ) ) )	2128.118182808464	0.0	0.0	0.0	0.0	0.0	0.0	1.0	0.0	0.0	0.0	0.0	0.0	1.0
0	33.0	( get-max-one-of (( potential-neighborhood-farms ) ) (( desire-migration ) ) )	1484.2836656111251	0.0	0.0	0.0	0.0	0.0	0.0	1.0	0.0	0.0	0.0	0.0	0.0	1.0
0	33.0	( get-max-one-of (( potential-neighborhood-farms ) ) (( desire-migration ) ) )	1734.8412031076498	0.0	0.0	0.0	0.0	0.0	0.0	1.0	0.0	0.0	0.0	0.0	0.0	1.0
0	33.0	( get-max-one-of (( potential-neighborhood-farms ) ) (( homophily-age ) ) )	1266.4852940322687	0.0	0.0	0.0	0.0	0.0	0.0	0.0	0.0	1.0	0.0	0.0	0.0	1.0
0	33.0	( get-max-one-of (( potential-neighborhood-farms ) ) (( desire-migration ) ) )	1032.6596728835696	0.0	0.0	0.0	0.0	0.0	0.0	1.0	0.0	0.0	0.0	0.0	0.0	1.0
0	33.0	( get-max-one-of (( potential-neighborhood-farms ) ) (( combine (( homophily-agricultural-productivity ) ) (( desire-migration ) ) ) ) )	1038.414175558096	0.0	0.0	0.0	0.0	0.0	0.0	1.0	0.0	0.0	1.0	0.0	0.0	1.0
0	33.0	( get-max-one-of (( potential-neighborhood-farms ) ) (( subtract (( desire-migration ) ) (( homophily-age ) ) ) ) )	981.5467385713223	0.0	0.0	0.0	0.0	0.0	0.0	1.0	0.0	-1.0	0.0	0.0	0.0	1.0
0	33.0	( get-max-one-of (( potential-neighborhood-farms ) ) (( desire-migration ) ) )	2657.0771535655513	0.0	0.0	0.0	0.0	0.0	0.0	1.0	0.0	0.0	0.0	0.0	0.0	1.0
0	33.0	( get-max-one-of (( potential-neighborhood-farms ) ) (( desire-migration ) ) )	1214.4537866876626	0.0	0.0	0.0	0.0	0.0	0.0	1.0	0.0	0.0	0.0	0.0	0.0	1.0
0	33.0	( get-max-one-of (( all-potential-farms ) ) (( subtract (( combine (( compare-yeild ) ) (( compare-distance ) ) ) ) (( desire-migration ) ) ) ) )	1492.2342309436538	1.0	1.0	0.0	0.0	0.0	1.0	-1.0	0.0	0.0	0.0	0.0	0.0	0.0
0	33.0	( get-max-one-of (( potential-neighborhood-farms ) ) (( desire-migration ) ) )	1813.5564507343024	0.0	0.0	0.0	0.0	0.0	0.0	1.0	0.0	0.0	0.0	0.0	0.0	1.0
0	33.0	( get-max-one-of (( potential-neighborhood-farms ) ) (( subtract (( desire-migration ) ) (( homophily-age ) ) ) ) )	1770.402779030805	0.0	0.0	0.0	0.0	0.0	0.0	1.0	0.0	-1.0	0.0	0.0	0.0	1.0
0	33.0	( get-max-one-of (( potential-neighborhood-farms ) ) (( desire-migration ) ) )	2671.3401131267433	0.0	0.0	0.0	0.0	0.0	0.0	1.0	0.0	0.0	0.0	0.0	0.0	1.0
0	33.0	( get-min-one-of (( potential-farms-near-best-performers ) ) (( compare-dryness ) ) )	2656.8029659724484	0.0	0.0	-1.0	0.0	0.0	0.0	0.0	0.0	0.0	0.0	0.0	1.0	0.0
0	33.0	( get-max-one-of (( potential-neighborhood-farms ) ) (( desire-migration ) ) )	921.1454825379108	0.0	0.0	0.0	0.0	0.0	0.0	1.0	0.0	0.0	0.0	0.0	0.0	1.0
0	33.0	( get-max-one-of (( potential-neighborhood-farms ) ) (( desire-migration ) ) )	1735.7808041339774	0.0	0.0	0.0	0.0	0.0	0.0	1.0	0.0	0.0	0.0	0.0	0.0	1.0
0	33.0	( get-max-one-of (( potential-neighborhood-farms ) ) (( desire-migration ) ) )	1208.7903043952656	0.0	0.0	0.0	0.0	0.0	0.0	1.0	0.0	0.0	0.0	0.0	0.0	1.0
0	33.0	( get-max-one-of (( potential-neighborhood-farms ) ) (( desire-migration ) ) )	1213.399357178007	0.0	0.0	0.0	0.0	0.0	0.0	1.0	0.0	0.0	0.0	0.0	0.0	1.0
0	33.0	( get-max-one-of (( potential-neighborhood-farms ) ) (( desire-migration ) ) )	2668.6170575787	0.0	0.0	0.0	0.0	0.0	0.0	1.0	0.0	0.0	0.0	0.0	0.0	1.0
0	33.0	( get-max-one-of (( all-potential-farms ) ) (( desire-migration ) ) )	1278.185432556639	1.0	0.0	0.0	0.0	0.0	0.0	1.0	0.0	0.0	0.0	0.0	0.0	0.0
0	33.0	( get-max-one-of (( all-potential-farms ) ) (( desire-migration ) ) )	871.1974517869072	1.0	0.0	0.0	0.0	0.0	0.0	1.0	0.0	0.0	0.0	0.0	0.0	0.0
0	33.0	( get-max-one-of (( potential-neighborhood-farms ) ) (( desire-migration ) ) )	2135.654232313835	0.0	0.0	0.0	0.0	0.0	0.0	1.0	0.0	0.0	0.0	0.0	0.0	1.0
0	33.0	( get-max-one-of (( potential-neighborhood-farms ) ) (( desire-migration ) ) )	1815.695183669329	0.0	0.0	0.0	0.0	0.0	0.0	1.0	0.0	0.0	0.0	0.0	0.0	1.0
0	33.0	( get-max-one-of (( potential-neighborhood-farms ) ) (( desire-migration ) ) )	1033.1282592205096	0.0	0.0	0.0	0.0	0.0	0.0	1.0	0.0	0.0	0.0	0.0	0.0	1.0
0	33.0	( get-max-one-of (( potential-neighborhood-farms ) ) (( desire-migration ) ) )	2673.667705605917	0.0	0.0	0.0	0.0	0.0	0.0	1.0	0.0	0.0	0.0	0.0	0.0	1.0
0	33.0	( get-max-one-of (( all-potential-farms ) ) (( desire-migration ) ) )	1187.881307202027	1.0	0.0	0.0	0.0	0.0	0.0	1.0	0.0	0.0	0.0	0.0	0.0	0.0
0	33.0	( get-max-one-of (( potential-neighborhood-farms ) ) (( compare-yeild ) ) )	1721.0700160074853	0.0	0.0	0.0	0.0	0.0	1.0	0.0	0.0	0.0	0.0	0.0	0.0	1.0
0	33.0	( get-max-one-of (( potential-neighborhood-farms ) ) (( desire-migration ) ) )	1170.5280859509535	0.0	0.0	0.0	0.0	0.0	0.0	1.0	0.0	0.0	0.0	0.0	0.0	1.0
0	33.0	( get-max-one-of (( potential-neighborhood-farms ) ) (( desire-migration ) ) )	2673.322651682733	0.0	0.0	0.0	0.0	0.0	0.0	1.0	0.0	0.0	0.0	0.0	0.0	1.0
0	33.0	( get-max-one-of (( all-potential-farms ) ) (( desire-migration ) ) )	1068.233588687419	1.0	0.0	0.0	0.0	0.0	0.0	1.0	0.0	0.0	0.0	0.0	0.0	0.0
0	33.0	( get-max-one-of (( potential-neighborhood-farms ) ) (( desire-migration ) ) )	1152.7298035532865	0.0	0.0	0.0	0.0	0.0	0.0	1.0	0.0	0.0	0.0	0.0	0.0	1.0
0	33.0	( get-max-one-of (( potential-neighborhood-farms ) ) (( desire-migration ) ) )	1334.8303262961915	0.0	0.0	0.0	0.0	0.0	0.0	1.0	0.0	0.0	0.0	0.0	0.0	1.0
0	33.0	( get-max-one-of (( all-potential-farms ) ) (( desire-migration ) ) )	1159.951723133337	1.0	0.0	0.0	0.0	0.0	0.0	1.0	0.0	0.0	0.0	0.0	0.0	0.0
0	33.0	( get-max-one-of (( potential-neighborhood-farms ) ) (( desire-migration ) ) )	1270.0417315978239	0.0	0.0	0.0	0.0	0.0	0.0	1.0	0.0	0.0	0.0	0.0	0.0	1.0
0	34.0	( get-max-one-of (( potential-neighborhood-farms ) ) (( desire-migration ) ) )	1564.0626585914003	0.0	0.0	0.0	0.0	0.0	0.0	1.0	0.0	0.0	0.0	0.0	0.0	1.0
0	34.0	( get-max-one-of (( potential-neighborhood-farms ) ) (( desire-migration ) ) )	937.7291719894407	0.0	0.0	0.0	0.0	0.0	0.0	1.0	0.0	0.0	0.0	0.0	0.0	1.0
0	34.0	( get-max-one-of (( potential-neighborhood-farms ) ) (( subtract (( compare-quality ) ) (( combine (( desire-social-presence ) ) (( homophily-age ) ) ) ) ) ) )	1209.8921439533358	0.0	0.0	0.0	1.0	0.0	0.0	0.0	-1.0	1.0	0.0	0.0	0.0	1.0
0	34.0	( get-max-one-of (( potential-neighborhood-farms ) ) (( desire-migration ) ) )	2098.2147173251847	0.0	0.0	0.0	0.0	0.0	0.0	1.0	0.0	0.0	0.0	0.0	0.0	1.0
0	34.0	( get-max-one-of (( potential-neighborhood-farms ) ) (( desire-migration ) ) )	1330.0105262741336	0.0	0.0	0.0	0.0	0.0	0.0	1.0	0.0	0.0	0.0	0.0	0.0	1.0
0	34.0	( get-max-one-of (( potential-neighborhood-farms ) ) (( desire-migration ) ) )	1179.1764074980467	0.0	0.0	0.0	0.0	0.0	0.0	1.0	0.0	0.0	0.0	0.0	0.0	1.0
0	34.0	( get-max-one-of (( potential-neighborhood-farms ) ) (( desire-migration ) ) )	1012.6050562781129	0.0	0.0	0.0	0.0	0.0	0.0	1.0	0.0	0.0	0.0	0.0	0.0	1.0
0	34.0	( get-max-one-of (( potential-neighborhood-farms ) ) (( desire-migration ) ) )	2666.9360697249585	0.0	0.0	0.0	0.0	0.0	0.0	1.0	0.0	0.0	0.0	0.0	0.0	1.0
0	34.0	( get-max-one-of (( potential-neighborhood-farms ) ) (( compare-distance ) ) )	2673.696878855194	0.0	1.0	0.0	0.0	0.0	0.0	0.0	0.0	0.0	0.0	0.0	0.0	1.0
0	34.0	( get-max-one-of (( potential-neighborhood-farms ) ) (( desire-migration ) ) )	982.4601773100012	0.0	0.0	0.0	0.0	0.0	0.0	1.0	0.0	0.0	0.0	0.0	0.0	1.0
0	34.0	( get-max-one-of (( all-potential-farms ) ) (( desire-migration ) ) )	1060.804411755532	1.0	0.0	0.0	0.0	0.0	0.0	1.0	0.0	0.0	0.0	0.0	0.0	0.0
0	34.0	( get-max-one-of (( potential-neighborhood-farms ) ) (( desire-migration ) ) )	2657.9565459201917	0.0	0.0	0.0	0.0	0.0	0.0	1.0	0.0	0.0	0.0	0.0	0.0	1.0
0	34.0	( get-max-one-of (( all-potential-farms ) ) (( desire-migration ) ) )	1449.750668218508	1.0	0.0	0.0	0.0	0.0	0.0	1.0	0.0	0.0	0.0	0.0	0.0	0.0
0	34.0	( get-max-one-of (( all-potential-farms ) ) (( desire-migration ) ) )	1547.2976442817974	1.0	0.0	0.0	0.0	0.0	0.0	1.0	0.0	0.0	0.0	0.0	0.0	0.0
0	34.0	( get-max-one-of (( potential-neighborhood-farms ) ) (( subtract (( compare-quality ) ) (( combine (( desire-social-presence ) ) (( desire-migration ) ) ) ) ) ) )	2653.142099473753	0.0	0.0	0.0	1.0	0.0	0.0	1.0	-1.0	0.0	0.0	0.0	0.0	1.0
0	34.0	( get-max-one-of (( potential-neighborhood-farms ) ) (( combine (( homophily-agricultural-productivity ) ) (( homophily-age ) ) ) ) )	1523.9947506471274	0.0	0.0	0.0	0.0	0.0	0.0	0.0	0.0	1.0	1.0	0.0	0.0	1.0
0	34.0	( get-max-one-of (( potential-neighborhood-farms ) ) (( subtract (( compare-quality ) ) (( combine (( desire-social-presence ) ) (( homophily-age ) ) ) ) ) ) )	804.5949291413657	0.0	0.0	0.0	1.0	0.0	0.0	0.0	-1.0	1.0	0.0	0.0	0.0	1.0
0	34.0	( get-max-one-of (( potential-neighborhood-farms ) ) (( desire-migration ) ) )	926.7443013043023	0.0	0.0	0.0	0.0	0.0	0.0	1.0	0.0	0.0	0.0	0.0	0.0	1.0
0	34.0	( get-max-one-of (( all-potential-farms ) ) (( desire-migration ) ) )	1021.9902152173476	1.0	0.0	0.0	0.0	0.0	0.0	1.0	0.0	0.0	0.0	0.0	0.0	0.0
0	34.0	( get-max-one-of (( potential-neighborhood-farms ) ) (( subtract (( desire-migration ) ) (( homophily-age ) ) ) ) )	944.2748540546863	0.0	0.0	0.0	0.0	0.0	0.0	1.0	0.0	-1.0	0.0	0.0	0.0	1.0
0	34.0	( get-max-one-of (( all-potential-farms ) ) (( homophily-age ) ) )	812.4856921817142	1.0	0.0	0.0	0.0	0.0	0.0	0.0	0.0	1.0	0.0	0.0	0.0	0.0
0	34.0	( get-max-one-of (( potential-neighborhood-farms ) ) (( subtract (( compare-quality ) ) (( combine (( desire-social-presence ) ) (( desire-migration ) ) ) ) ) ) )	1356.332555091118	0.0	0.0	0.0	1.0	0.0	0.0	1.0	-1.0	0.0	0.0	0.0	0.0	1.0
0	34.0	( get-max-one-of (( potential-neighborhood-farms ) ) (( desire-migration ) ) )	907.1306410876005	0.0	0.0	0.0	0.0	0.0	0.0	1.0	0.0	0.0	0.0	0.0	0.0	1.0
0	34.0	( get-max-one-of (( potential-neighborhood-farms ) ) (( subtract (( compare-quality ) ) (( combine (( desire-social-presence ) ) (( homophily-age ) ) ) ) ) ) )	1398.050070634095	0.0	0.0	0.0	1.0	0.0	0.0	0.0	-1.0	1.0	0.0	0.0	0.0	1.0
0	34.0	( get-max-one-of (( potential-neighborhood-farms ) ) (( desire-migration ) ) )	1200.7468509223759	0.0	0.0	0.0	0.0	0.0	0.0	1.0	0.0	0.0	0.0	0.0	0.0	1.0
0	34.0	( get-max-one-of (( all-potential-farms ) ) (( desire-migration ) ) )	1430.7889432058114	1.0	0.0	0.0	0.0	0.0	0.0	1.0	0.0	0.0	0.0	0.0	0.0	0.0
0	34.0	( get-max-one-of (( potential-neighborhood-farms ) ) (( desire-migration ) ) )	1251.5630227839106	0.0	0.0	0.0	0.0	0.0	0.0	1.0	0.0	0.0	0.0	0.0	0.0	1.0
0	34.0	( get-max-one-of (( potential-family-farms ) ) (( subtract (( desire-migration ) ) (( homophily-age ) ) ) ) )	1697.0365346685971	0.0	0.0	0.0	0.0	0.0	0.0	1.0	0.0	-1.0	0.0	1.0	0.0	0.0
0	34.0	( get-max-one-of (( potential-neighborhood-farms ) ) (( combine (( homophily-agricultural-productivity ) ) (( desire-migration ) ) ) ) )	1424.2577014009796	0.0	0.0	0.0	0.0	0.0	0.0	1.0	0.0	0.0	1.0	0.0	0.0	1.0
0	34.0	( get-max-one-of (( potential-neighborhood-farms ) ) (( desire-migration ) ) )	1036.782523000846	0.0	0.0	0.0	0.0	0.0	0.0	1.0	0.0	0.0	0.0	0.0	0.0	1.0
0	34.0	( get-max-one-of (( all-potential-farms ) ) (( desire-migration ) ) )	1065.3027738629055	1.0	0.0	0.0	0.0	0.0	0.0	1.0	0.0	0.0	0.0	0.0	0.0	0.0
0	34.0	( get-max-one-of (( potential-neighborhood-farms ) ) (( desire-migration ) ) )	2671.916727744333	0.0	0.0	0.0	0.0	0.0	0.0	1.0	0.0	0.0	0.0	0.0	0.0	1.0
0	34.0	( get-max-one-of (( potential-neighborhood-farms ) ) (( desire-migration ) ) )	1071.7401737361533	0.0	0.0	0.0	0.0	0.0	0.0	1.0	0.0	0.0	0.0	0.0	0.0	1.0
0	34.0	( get-max-one-of (( all-potential-farms ) ) (( desire-migration ) ) )	2671.031448710401	1.0	0.0	0.0	0.0	0.0	0.0	1.0	0.0	0.0	0.0	0.0	0.0	0.0
0	34.0	( get-max-one-of (( potential-neighborhood-farms ) ) (( subtract (( compare-quality ) ) (( combine (( desire-social-presence ) ) (( homophily-age ) ) ) ) ) ) )	1509.512172855853	0.0	0.0	0.0	1.0	0.0	0.0	0.0	-1.0	1.0	0.0	0.0	0.0	1.0
0	34.0	( get-max-one-of (( potential-neighborhood-farms ) ) (( desire-migration ) ) )	923.6736436642543	0.0	0.0	0.0	0.0	0.0	0.0	1.0	0.0	0.0	0.0	0.0	0.0	1.0
0	34.0	( get-max-one-of (( potential-neighborhood-farms ) ) (( desire-migration ) ) )	1043.7006275747856	0.0	0.0	0.0	0.0	0.0	0.0	1.0	0.0	0.0	0.0	0.0	0.0	1.0
0	34.0	( get-max-one-of (( potential-neighborhood-farms ) ) (( desire-migration ) ) )	1947.0403180211747	0.0	0.0	0.0	0.0	0.0	0.0	1.0	0.0	0.0	0.0	0.0	0.0	1.0
0	34.0	( get-max-one-of (( potential-neighborhood-farms ) ) (( desire-migration ) ) )	1976.715710465214	0.0	0.0	0.0	0.0	0.0	0.0	1.0	0.0	0.0	0.0	0.0	0.0	1.0
0	34.0	( get-max-one-of (( potential-neighborhood-farms ) ) (( desire-migration ) ) )	2673.8051537088472	0.0	0.0	0.0	0.0	0.0	0.0	1.0	0.0	0.0	0.0	0.0	0.0	1.0
0	34.0	( get-min-one-of (( potential-family-farms ) ) (( compare-water-availability ) ) )	1077.4270276914358	0.0	0.0	0.0	0.0	-1.0	0.0	0.0	0.0	0.0	0.0	1.0	0.0	0.0
0	34.0	( get-max-one-of (( potential-neighborhood-farms ) ) (( compare-distance ) ) )	1079.031510197919	0.0	1.0	0.0	0.0	0.0	0.0	0.0	0.0	0.0	0.0	0.0	0.0	1.0
0	34.0	( get-max-one-of (( potential-neighborhood-farms ) ) (( desire-migration ) ) )	1121.1971280733817	0.0	0.0	0.0	0.0	0.0	0.0	1.0	0.0	0.0	0.0	0.0	0.0	1.0
0	34.0	( get-max-one-of (( potential-neighborhood-farms ) ) (( combine (( homophily-agricultural-productivity ) ) (( desire-migration ) ) ) ) )	1006.8639431422695	0.0	0.0	0.0	0.0	0.0	0.0	1.0	0.0	0.0	1.0	0.0	0.0	1.0
0	34.0	( get-max-one-of (( potential-neighborhood-farms ) ) (( desire-migration ) ) )	2168.114157511085	0.0	0.0	0.0	0.0	0.0	0.0	1.0	0.0	0.0	0.0	0.0	0.0	1.0
0	34.0	( get-max-one-of (( potential-neighborhood-farms ) ) (( desire-migration ) ) )	829.2291601240279	0.0	0.0	0.0	0.0	0.0	0.0	1.0	0.0	0.0	0.0	0.0	0.0	1.0
0	34.0	( get-max-one-of (( potential-neighborhood-farms ) ) (( desire-migration ) ) )	1353.1382043235642	0.0	0.0	0.0	0.0	0.0	0.0	1.0	0.0	0.0	0.0	0.0	0.0	1.0
0	34.0	( get-max-one-of (( potential-neighborhood-farms ) ) (( subtract (( compare-quality ) ) (( combine (( desire-social-presence ) ) (( homophily-age ) ) ) ) ) ) )	874.7268144969607	0.0	0.0	0.0	1.0	0.0	0.0	0.0	-1.0	1.0	0.0	0.0	0.0	1.0
0	34.0	( get-max-one-of (( potential-neighborhood-farms ) ) (( desire-migration ) ) )	1432.911023057608	0.0	0.0	0.0	0.0	0.0	0.0	1.0	0.0	0.0	0.0	0.0	0.0	1.0
0	34.0	( get-max-one-of (( potential-neighborhood-farms ) ) (( desire-migration ) ) )	894.6753601167297	0.0	0.0	0.0	0.0	0.0	0.0	1.0	0.0	0.0	0.0	0.0	0.0	1.0
0	35.0	( get-max-one-of (( potential-neighborhood-farms ) ) (( desire-migration ) ) )	1201.5581550636662	0.0	0.0	0.0	0.0	0.0	0.0	1.0	0.0	0.0	0.0	0.0	0.0	1.0
0	35.0	( get-max-one-of (( potential-neighborhood-farms ) ) (( desire-migration ) ) )	2672.5119270079977	0.0	0.0	0.0	0.0	0.0	0.0	1.0	0.0	0.0	0.0	0.0	0.0	1.0
0	35.0	( get-max-one-of (( potential-neighborhood-farms ) ) (( compare-quality ) ) )	2226.2255051993266	0.0	0.0	0.0	1.0	0.0	0.0	0.0	0.0	0.0	0.0	0.0	0.0	1.0
0	35.0	( get-max-one-of (( potential-neighborhood-farms ) ) (( subtract (( desire-migration ) ) (( combine (( desire-social-presence ) ) (( homophily-age ) ) ) ) ) ) )	1272.0597470244886	0.0	0.0	0.0	0.0	0.0	0.0	1.0	-1.0	1.0	0.0	0.0	0.0	1.0
0	35.0	( get-max-one-of (( potential-neighborhood-farms ) ) (( subtract (( compare-quality ) ) (( combine (( desire-social-presence ) ) (( homophily-age ) ) ) ) ) ) )	1607.1782726256604	0.0	0.0	0.0	1.0	0.0	0.0	0.0	-1.0	1.0	0.0	0.0	0.0	1.0
0	35.0	( get-max-one-of (( all-potential-farms ) ) (( homophily-age ) ) )	850.8801325686247	1.0	0.0	0.0	0.0	0.0	0.0	0.0	0.0	1.0	0.0	0.0	0.0	0.0
0	35.0	( get-max-one-of (( potential-neighborhood-farms ) ) (( subtract (( compare-quality ) ) (( combine (( desire-social-presence ) ) (( homophily-age ) ) ) ) ) ) )	1403.2647647539654	0.0	0.0	0.0	1.0	0.0	0.0	0.0	-1.0	1.0	0.0	0.0	0.0	1.0
0	35.0	( get-max-one-of (( potential-neighborhood-farms ) ) (( desire-migration ) ) )	914.4676046749828	0.0	0.0	0.0	0.0	0.0	0.0	1.0	0.0	0.0	0.0	0.0	0.0	1.0
0	35.0	( get-max-one-of (( all-potential-farms ) ) (( subtract (( desire-migration ) ) (( compare-water-availability ) ) ) ) )	1762.9767440326611	1.0	0.0	0.0	0.0	-1.0	0.0	1.0	0.0	0.0	0.0	0.0	0.0	0.0
0	35.0	( get-max-one-of (( potential-neighborhood-farms ) ) (( homophily-age ) ) )	1927.7414245691768	0.0	0.0	0.0	0.0	0.0	0.0	0.0	0.0	1.0	0.0	0.0	0.0	1.0
0	35.0	( get-max-one-of (( potential-neighborhood-farms ) ) (( desire-migration ) ) )	1334.6681235423268	0.0	0.0	0.0	0.0	0.0	0.0	1.0	0.0	0.0	0.0	0.0	0.0	1.0
0	35.0	( get-max-one-of (( potential-neighborhood-farms ) ) (( desire-migration ) ) )	1556.016388088506	0.0	0.0	0.0	0.0	0.0	0.0	1.0	0.0	0.0	0.0	0.0	0.0	1.0
0	35.0	( get-max-one-of (( potential-neighborhood-farms ) ) (( desire-migration ) ) )	887.904274119682	0.0	0.0	0.0	0.0	0.0	0.0	1.0	0.0	0.0	0.0	0.0	0.0	1.0
0	35.0	( get-max-one-of (( potential-neighborhood-farms ) ) (( desire-migration ) ) )	818.4198189193602	0.0	0.0	0.0	0.0	0.0	0.0	1.0	0.0	0.0	0.0	0.0	0.0	1.0
0	35.0	( get-max-one-of (( potential-neighborhood-farms ) ) (( homophily-agricultural-productivity ) ) )	1013.8165514529738	0.0	0.0	0.0	0.0	0.0	0.0	0.0	0.0	0.0	1.0	0.0	0.0	1.0
0	35.0	( get-max-one-of (( potential-neighborhood-farms ) ) (( combine (( desire-migration ) ) (( desire-migration ) ) ) ) )	1148.8868525664313	0.0	0.0	0.0	0.0	0.0	0.0	2.0	0.0	0.0	0.0	0.0	0.0	1.0
0	35.0	( get-max-one-of (( potential-neighborhood-farms ) ) (( desire-migration ) ) )	1213.6923003793006	0.0	0.0	0.0	0.0	0.0	0.0	1.0	0.0	0.0	0.0	0.0	0.0	1.0
0	35.0	( get-max-one-of (( potential-neighborhood-farms ) ) (( subtract (( compare-quality ) ) (( combine (( desire-social-presence ) ) (( homophily-age ) ) ) ) ) ) )	934.1423874335215	0.0	0.0	0.0	1.0	0.0	0.0	0.0	-1.0	1.0	0.0	0.0	0.0	1.0
0	35.0	( get-max-one-of (( potential-neighborhood-farms ) ) (( desire-migration ) ) )	895.0687124461444	0.0	0.0	0.0	0.0	0.0	0.0	1.0	0.0	0.0	0.0	0.0	0.0	1.0
0	35.0	( get-max-one-of (( all-potential-farms ) ) (( desire-migration ) ) )	1249.6455497460065	1.0	0.0	0.0	0.0	0.0	0.0	1.0	0.0	0.0	0.0	0.0	0.0	0.0
0	35.0	( get-max-one-of (( potential-neighborhood-farms ) ) (( desire-migration ) ) )	982.2876360822224	0.0	0.0	0.0	0.0	0.0	0.0	1.0	0.0	0.0	0.0	0.0	0.0	1.0
0	35.0	( get-max-one-of (( potential-neighborhood-farms ) ) (( desire-migration ) ) )	1577.2707440385745	0.0	0.0	0.0	0.0	0.0	0.0	1.0	0.0	0.0	0.0	0.0	0.0	1.0
0	35.0	( get-max-one-of (( potential-neighborhood-farms ) ) (( combine (( homophily-agricultural-productivity ) ) (( desire-migration ) ) ) ) )	1088.3988239611447	0.0	0.0	0.0	0.0	0.0	0.0	1.0	0.0	0.0	1.0	0.0	0.0	1.0
0	35.0	( get-max-one-of (( potential-neighborhood-farms ) ) (( desire-migration ) ) )	1294.7196607760304	0.0	0.0	0.0	0.0	0.0	0.0	1.0	0.0	0.0	0.0	0.0	0.0	1.0
0	35.0	( get-max-one-of (( potential-neighborhood-farms ) ) (( subtract (( compare-quality ) ) (( combine (( desire-social-presence ) ) (( homophily-age ) ) ) ) ) ) )	939.7313445873766	0.0	0.0	0.0	1.0	0.0	0.0	0.0	-1.0	1.0	0.0	0.0	0.0	1.0
0	35.0	( get-max-one-of (( all-potential-farms ) ) (( homophily-age ) ) )	892.3082427054007	1.0	0.0	0.0	0.0	0.0	0.0	0.0	0.0	1.0	0.0	0.0	0.0	0.0
0	35.0	( get-max-one-of (( potential-neighborhood-farms ) ) (( subtract (( desire-migration ) ) (( homophily-age ) ) ) ) )	1143.6708442554614	0.0	0.0	0.0	0.0	0.0	0.0	1.0	0.0	-1.0	0.0	0.0	0.0	1.0
0	35.0	( get-max-one-of (( potential-neighborhood-farms ) ) (( compare-yeild ) ) )	1094.267334795295	0.0	0.0	0.0	0.0	0.0	1.0	0.0	0.0	0.0	0.0	0.0	0.0	1.0
0	35.0	( get-max-one-of (( potential-neighborhood-farms ) ) (( homophily-age ) ) )	1215.2510028796532	0.0	0.0	0.0	0.0	0.0	0.0	0.0	0.0	1.0	0.0	0.0	0.0	1.0
0	35.0	( get-max-one-of (( potential-neighborhood-farms ) ) (( combine (( homophily-agricultural-productivity ) ) (( desire-migration ) ) ) ) )	912.122798750256	0.0	0.0	0.0	0.0	0.0	0.0	1.0	0.0	0.0	1.0	0.0	0.0	1.0
0	35.0	( get-max-one-of (( all-potential-farms ) ) (( subtract (( desire-migration ) ) (( homophily-age ) ) ) ) )	904.4274431926532	1.0	0.0	0.0	0.0	0.0	0.0	1.0	0.0	-1.0	0.0	0.0	0.0	0.0
0	35.0	( get-max-one-of (( potential-neighborhood-farms ) ) (( homophily-age ) ) )	1743.4898909944973	0.0	0.0	0.0	0.0	0.0	0.0	0.0	0.0	1.0	0.0	0.0	0.0	1.0
0	35.0	( get-max-one-of (( potential-neighborhood-farms ) ) (( desire-migration ) ) )	1472.7066917753864	0.0	0.0	0.0	0.0	0.0	0.0	1.0	0.0	0.0	0.0	0.0	0.0	1.0
0	35.0	( get-max-one-of (( potential-neighborhood-farms ) ) (( combine (( homophily-agricultural-productivity ) ) (( desire-migration ) ) ) ) )	1196.8533744782615	0.0	0.0	0.0	0.0	0.0	0.0	1.0	0.0	0.0	1.0	0.0	0.0	1.0
0	35.0	( get-max-one-of (( potential-neighborhood-farms ) ) (( homophily-age ) ) )	1857.3241504917767	0.0	0.0	0.0	0.0	0.0	0.0	0.0	0.0	1.0	0.0	0.0	0.0	1.0
0	35.0	( get-max-one-of (( all-potential-farms ) ) (( desire-migration ) ) )	1728.1906723507107	1.0	0.0	0.0	0.0	0.0	0.0	1.0	0.0	0.0	0.0	0.0	0.0	0.0
0	35.0	( get-max-one-of (( potential-neighborhood-farms ) ) (( desire-migration ) ) )	985.2253549315506	0.0	0.0	0.0	0.0	0.0	0.0	1.0	0.0	0.0	0.0	0.0	0.0	1.0
0	35.0	( get-max-one-of (( potential-neighborhood-farms ) ) (( desire-migration ) ) )	993.5512065313992	0.0	0.0	0.0	0.0	0.0	0.0	1.0	0.0	0.0	0.0	0.0	0.0	1.0
0	35.0	( get-max-one-of (( potential-neighborhood-farms ) ) (( combine (( homophily-agricultural-productivity ) ) (( desire-migration ) ) ) ) )	940.0420203373897	0.0	0.0	0.0	0.0	0.0	0.0	1.0	0.0	0.0	1.0	0.0	0.0	1.0
0	35.0	( get-max-one-of (( potential-neighborhood-farms ) ) (( desire-migration ) ) )	1146.579260234547	0.0	0.0	0.0	0.0	0.0	0.0	1.0	0.0	0.0	0.0	0.0	0.0	1.0
0	35.0	( get-max-one-of (( potential-neighborhood-farms ) ) (( homophily-agricultural-productivity ) ) )	1599.9159352916015	0.0	0.0	0.0	0.0	0.0	0.0	0.0	0.0	0.0	1.0	0.0	0.0	1.0
0	35.0	( get-max-one-of (( all-potential-farms ) ) (( homophily-age ) ) )	1080.8672443922057	1.0	0.0	0.0	0.0	0.0	0.0	0.0	0.0	1.0	0.0	0.0	0.0	0.0
0	35.0	( get-max-one-of (( potential-neighborhood-farms ) ) (( desire-migration ) ) )	852.877482408816	0.0	0.0	0.0	0.0	0.0	0.0	1.0	0.0	0.0	0.0	0.0	0.0	1.0
0	35.0	( get-max-one-of (( potential-neighborhood-farms ) ) (( desire-migration ) ) )	2133.5292357968715	0.0	0.0	0.0	0.0	0.0	0.0	1.0	0.0	0.0	0.0	0.0	0.0	1.0
0	35.0	( get-max-one-of (( potential-neighborhood-farms ) ) (( desire-migration ) ) )	904.2201059476614	0.0	0.0	0.0	0.0	0.0	0.0	1.0	0.0	0.0	0.0	0.0	0.0	1.0
0	35.0	( get-max-one-of (( potential-neighborhood-farms ) ) (( desire-migration ) ) )	981.135056962088	0.0	0.0	0.0	0.0	0.0	0.0	1.0	0.0	0.0	0.0	0.0	0.0	1.0
0	35.0	( get-max-one-of (( potential-neighborhood-farms ) ) (( desire-migration ) ) )	2667.9231623118376	0.0	0.0	0.0	0.0	0.0	0.0	1.0	0.0	0.0	0.0	0.0	0.0	1.0
0	35.0	( get-max-one-of (( potential-neighborhood-farms ) ) (( subtract (( compare-quality ) ) (( combine (( desire-social-presence ) ) (( homophily-age ) ) ) ) ) ) )	1097.759991983676	0.0	0.0	0.0	1.0	0.0	0.0	0.0	-1.0	1.0	0.0	0.0	0.0	1.0
0	35.0	( get-max-one-of (( all-potential-farms ) ) (( homophily-age ) ) )	2666.4324480473906	1.0	0.0	0.0	0.0	0.0	0.0	0.0	0.0	1.0	0.0	0.0	0.0	0.0
0	35.0	( get-max-one-of (( potential-neighborhood-farms ) ) (( subtract (( desire-migration ) ) (( homophily-age ) ) ) ) )	1164.3345739090635	0.0	0.0	0.0	0.0	0.0	0.0	1.0	0.0	-1.0	0.0	0.0	0.0	1.0
0	36.0	( get-max-one-of (( all-potential-farms ) ) (( desire-migration ) ) )	2159.8215204039443	1.0	0.0	0.0	0.0	0.0	0.0	1.0	0.0	0.0	0.0	0.0	0.0	0.0
0	36.0	( get-max-one-of (( potential-neighborhood-farms ) ) (( homophily-age ) ) )	2671.2515793163325	0.0	0.0	0.0	0.0	0.0	0.0	0.0	0.0	1.0	0.0	0.0	0.0	1.0
0	36.0	( get-max-one-of (( potential-neighborhood-farms ) ) (( desire-migration ) ) )	1353.7728760763355	0.0	0.0	0.0	0.0	0.0	0.0	1.0	0.0	0.0	0.0	0.0	0.0	1.0
0	36.0	( get-max-one-of (( potential-neighborhood-farms ) ) (( homophily-age ) ) )	2670.1889446254545	0.0	0.0	0.0	0.0	0.0	0.0	0.0	0.0	1.0	0.0	0.0	0.0	1.0
0	36.0	( get-max-one-of (( potential-neighborhood-farms ) ) (( desire-migration ) ) )	1729.8494154116422	0.0	0.0	0.0	0.0	0.0	0.0	1.0	0.0	0.0	0.0	0.0	0.0	1.0
0	36.0	( get-max-one-of (( all-potential-farms ) ) (( homophily-age ) ) )	939.3556302061533	1.0	0.0	0.0	0.0	0.0	0.0	0.0	0.0	1.0	0.0	0.0	0.0	0.0
0	36.0	( get-max-one-of (( potential-neighborhood-farms ) ) (( desire-migration ) ) )	1163.8341806288386	0.0	0.0	0.0	0.0	0.0	0.0	1.0	0.0	0.0	0.0	0.0	0.0	1.0
0	36.0	( get-max-one-of (( potential-neighborhood-farms ) ) (( desire-migration ) ) )	1596.3953144506545	0.0	0.0	0.0	0.0	0.0	0.0	1.0	0.0	0.0	0.0	0.0	0.0	1.0
0	36.0	( get-max-one-of (( potential-neighborhood-farms ) ) (( desire-migration ) ) )	2637.918687147123	0.0	0.0	0.0	0.0	0.0	0.0	1.0	0.0	0.0	0.0	0.0	0.0	1.0
0	36.0	( get-max-one-of (( potential-neighborhood-farms ) ) (( desire-migration ) ) )	1108.9594221611528	0.0	0.0	0.0	0.0	0.0	0.0	1.0	0.0	0.0	0.0	0.0	0.0	1.0
0	36.0	( get-max-one-of (( potential-neighborhood-farms ) ) (( desire-migration ) ) )	1725.458779571392	0.0	0.0	0.0	0.0	0.0	0.0	1.0	0.0	0.0	0.0	0.0	0.0	1.0
0	36.0	( get-max-one-of (( potential-neighborhood-farms ) ) (( desire-migration ) ) )	949.956841124902	0.0	0.0	0.0	0.0	0.0	0.0	1.0	0.0	0.0	0.0	0.0	0.0	1.0
0	36.0	( get-max-one-of (( potential-neighborhood-farms ) ) (( desire-migration ) ) )	2655.956701454298	0.0	0.0	0.0	0.0	0.0	0.0	1.0	0.0	0.0	0.0	0.0	0.0	1.0
0	36.0	( get-max-one-of (( potential-neighborhood-farms ) ) (( desire-migration ) ) )	1654.9649543117214	0.0	0.0	0.0	0.0	0.0	0.0	1.0	0.0	0.0	0.0	0.0	0.0	1.0
0	36.0	( get-max-one-of (( potential-neighborhood-farms ) ) (( desire-migration ) ) )	1180.3618089382594	0.0	0.0	0.0	0.0	0.0	0.0	1.0	0.0	0.0	0.0	0.0	0.0	1.0
0	36.0	( get-max-one-of (( potential-neighborhood-farms ) ) (( desire-migration ) ) )	2210.806866282081	0.0	0.0	0.0	0.0	0.0	0.0	1.0	0.0	0.0	0.0	0.0	0.0	1.0
0	36.0	( get-max-one-of (( potential-neighborhood-farms ) ) (( combine (( desire-migration ) ) (( desire-migration ) ) ) ) )	834.9143668664468	0.0	0.0	0.0	0.0	0.0	0.0	2.0	0.0	0.0	0.0	0.0	0.0	1.0
0	36.0	( get-max-one-of (( potential-neighborhood-farms ) ) (( homophily-agricultural-productivity ) ) )	942.1231342027428	0.0	0.0	0.0	0.0	0.0	0.0	0.0	0.0	0.0	1.0	0.0	0.0	1.0
0	36.0	( get-max-one-of (( potential-neighborhood-farms ) ) (( desire-migration ) ) )	1239.9427406134528	0.0	0.0	0.0	0.0	0.0	0.0	1.0	0.0	0.0	0.0	0.0	0.0	1.0
0	36.0	( get-max-one-of (( all-potential-farms ) ) (( homophily-age ) ) )	1038.4565469965512	1.0	0.0	0.0	0.0	0.0	0.0	0.0	0.0	1.0	0.0	0.0	0.0	0.0
0	36.0	( get-max-one-of (( potential-neighborhood-farms ) ) (( combine (( homophily-agricultural-productivity ) ) (( desire-migration ) ) ) ) )	1002.4350353015401	0.0	0.0	0.0	0.0	0.0	0.0	1.0	0.0	0.0	1.0	0.0	0.0	1.0
0	36.0	( get-max-one-of (( all-potential-farms ) ) (( subtract (( desire-migration ) ) (( homophily-age ) ) ) ) )	913.8752650115877	1.0	0.0	0.0	0.0	0.0	0.0	1.0	0.0	-1.0	0.0	0.0	0.0	0.0
0	36.0	( get-max-one-of (( potential-neighborhood-farms ) ) (( desire-migration ) ) )	1392.5512557891714	0.0	0.0	0.0	0.0	0.0	0.0	1.0	0.0	0.0	0.0	0.0	0.0	1.0
0	36.0	( get-max-one-of (( all-potential-farms ) ) (( homophily-age ) ) )	1114.683811670378	1.0	0.0	0.0	0.0	0.0	0.0	0.0	0.0	1.0	0.0	0.0	0.0	0.0
0	36.0	( get-max-one-of (( potential-neighborhood-farms ) ) (( combine (( homophily-agricultural-productivity ) ) (( desire-migration ) ) ) ) )	773.4978991568114	0.0	0.0	0.0	0.0	0.0	0.0	1.0	0.0	0.0	1.0	0.0	0.0	1.0
0	36.0	( get-max-one-of (( potential-neighborhood-farms ) ) (( desire-migration ) ) )	1427.7307169070789	0.0	0.0	0.0	0.0	0.0	0.0	1.0	0.0	0.0	0.0	0.0	0.0	1.0
0	36.0	( get-max-one-of (( all-potential-farms ) ) (( desire-migration ) ) )	1008.4914476583328	1.0	0.0	0.0	0.0	0.0	0.0	1.0	0.0	0.0	0.0	0.0	0.0	0.0
0	36.0	( get-max-one-of (( potential-farms-near-best-performers ) ) (( homophily-agricultural-productivity ) ) )	1654.2134082396985	0.0	0.0	0.0	0.0	0.0	0.0	0.0	0.0	0.0	1.0	0.0	1.0	0.0
0	36.0	( get-max-one-of (( potential-neighborhood-farms ) ) (( subtract (( compare-quality ) ) (( combine (( desire-social-presence ) ) (( homophily-age ) ) ) ) ) ) )	1996.0200399795606	0.0	0.0	0.0	1.0	0.0	0.0	0.0	-1.0	1.0	0.0	0.0	0.0	1.0
0	36.0	( get-max-one-of (( all-potential-farms ) ) (( homophily-age ) ) )	1319.0856681808054	1.0	0.0	0.0	0.0	0.0	0.0	0.0	0.0	1.0	0.0	0.0	0.0	0.0
0	36.0	( get-max-one-of (( potential-neighborhood-farms ) ) (( desire-migration ) ) )	1981.4461890245707	0.0	0.0	0.0	0.0	0.0	0.0	1.0	0.0	0.0	0.0	0.0	0.0	1.0
0	36.0	( get-max-one-of (( potential-neighborhood-farms ) ) (( combine (( homophily-agricultural-productivity ) ) (( desire-migration ) ) ) ) )	1275.1772425823788	0.0	0.0	0.0	0.0	0.0	0.0	1.0	0.0	0.0	1.0	0.0	0.0	1.0
0	36.0	( get-max-one-of (( potential-neighborhood-farms ) ) (( desire-migration ) ) )	1165.7932921405918	0.0	0.0	0.0	0.0	0.0	0.0	1.0	0.0	0.0	0.0	0.0	0.0	1.0
0	36.0	( get-max-one-of (( potential-neighborhood-farms ) ) (( desire-migration ) ) )	1060.0415086212433	0.0	0.0	0.0	0.0	0.0	0.0	1.0	0.0	0.0	0.0	0.0	0.0	1.0
0	36.0	( get-max-one-of (( potential-neighborhood-farms ) ) (( desire-migration ) ) )	1207.4916148777193	0.0	0.0	0.0	0.0	0.0	0.0	1.0	0.0	0.0	0.0	0.0	0.0	1.0
0	36.0	( get-max-one-of (( potential-neighborhood-farms ) ) (( desire-migration ) ) )	823.9866503772981	0.0	0.0	0.0	0.0	0.0	0.0	1.0	0.0	0.0	0.0	0.0	0.0	1.0
0	36.0	( get-max-one-of (( potential-neighborhood-farms ) ) (( compare-water-availability ) ) )	1185.54586583565	0.0	0.0	0.0	0.0	1.0	0.0	0.0	0.0	0.0	0.0	0.0	0.0	1.0
0	36.0	( get-max-one-of (( potential-neighborhood-farms ) ) (( desire-migration ) ) )	1206.7141335047	0.0	0.0	0.0	0.0	0.0	0.0	1.0	0.0	0.0	0.0	0.0	0.0	1.0
0	36.0	( get-max-one-of (( all-potential-farms ) ) (( homophily-age ) ) )	1088.8154113530898	1.0	0.0	0.0	0.0	0.0	0.0	0.0	0.0	1.0	0.0	0.0	0.0	0.0
0	36.0	( get-max-one-of (( potential-neighborhood-farms ) ) (( homophily-age ) ) )	899.9261080777692	0.0	0.0	0.0	0.0	0.0	0.0	0.0	0.0	1.0	0.0	0.0	0.0	1.0
0	36.0	( get-max-one-of (( all-potential-farms ) ) (( subtract (( desire-migration ) ) (( homophily-age ) ) ) ) )	951.0667694752035	1.0	0.0	0.0	0.0	0.0	0.0	1.0	0.0	-1.0	0.0	0.0	0.0	0.0
0	36.0	( get-max-one-of (( potential-neighborhood-farms ) ) (( desire-migration ) ) )	973.1500398191432	0.0	0.0	0.0	0.0	0.0	0.0	1.0	0.0	0.0	0.0	0.0	0.0	1.0
0	36.0	( get-max-one-of (( potential-farms-near-best-performers ) ) (( homophily-age ) ) )	1505.9239688642965	0.0	0.0	0.0	0.0	0.0	0.0	0.0	0.0	1.0	0.0	0.0	1.0	0.0
0	36.0	( get-max-one-of (( all-potential-farms ) ) (( homophily-age ) ) )	1952.5913550971188	1.0	0.0	0.0	0.0	0.0	0.0	0.0	0.0	1.0	0.0	0.0	0.0	0.0
0	36.0	( get-max-one-of (( potential-neighborhood-farms ) ) (( desire-migration ) ) )	1195.4936218985024	0.0	0.0	0.0	0.0	0.0	0.0	1.0	0.0	0.0	0.0	0.0	0.0	1.0
0	36.0	( get-max-one-of (( potential-neighborhood-farms ) ) (( desire-migration ) ) )	2671.7703868408994	0.0	0.0	0.0	0.0	0.0	0.0	1.0	0.0	0.0	0.0	0.0	0.0	1.0
0	36.0	( get-max-one-of (( potential-neighborhood-farms ) ) (( desire-migration ) ) )	1805.2343338192968	0.0	0.0	0.0	0.0	0.0	0.0	1.0	0.0	0.0	0.0	0.0	0.0	1.0
0	36.0	( get-max-one-of (( potential-neighborhood-farms ) ) (( combine (( desire-migration ) ) (( desire-migration ) ) ) ) )	969.1491113342672	0.0	0.0	0.0	0.0	0.0	0.0	2.0	0.0	0.0	0.0	0.0	0.0	1.0
0	36.0	( get-max-one-of (( potential-neighborhood-farms ) ) (( subtract (( compare-quality ) ) (( compare-dryness ) ) ) ) )	1521.1104496386831	0.0	0.0	-1.0	1.0	0.0	0.0	0.0	0.0	0.0	0.0	0.0	0.0	1.0
0	36.0	( get-max-one-of (( potential-neighborhood-farms ) ) (( desire-migration ) ) )	1144.764604624026	0.0	0.0	0.0	0.0	0.0	0.0	1.0	0.0	0.0	0.0	0.0	0.0	1.0
0	37.0	( get-max-one-of (( potential-neighborhood-farms ) ) (( combine (( desire-migration ) ) (( desire-migration ) ) ) ) )	993.1374527224316	0.0	0.0	0.0	0.0	0.0	0.0	2.0	0.0	0.0	0.0	0.0	0.0	1.0
0	37.0	( get-max-one-of (( potential-neighborhood-farms ) ) (( desire-migration ) ) )	1010.133654523004	0.0	0.0	0.0	0.0	0.0	0.0	1.0	0.0	0.0	0.0	0.0	0.0	1.0
0	37.0	( get-max-one-of (( potential-neighborhood-farms ) ) (( homophily-age ) ) )	2659.707314724687	0.0	0.0	0.0	0.0	0.0	0.0	0.0	0.0	1.0	0.0	0.0	0.0	1.0
0	37.0	( get-max-one-of (( potential-neighborhood-farms ) ) (( homophily-agricultural-productivity ) ) )	1074.430546847957	0.0	0.0	0.0	0.0	0.0	0.0	0.0	0.0	0.0	1.0	0.0	0.0	1.0
0	37.0	( get-max-one-of (( potential-neighborhood-farms ) ) (( desire-migration ) ) )	1096.746552308235	0.0	0.0	0.0	0.0	0.0	0.0	1.0	0.0	0.0	0.0	0.0	0.0	1.0
0	37.0	( get-max-one-of (( potential-neighborhood-farms ) ) (( combine (( desire-migration ) ) (( desire-migration ) ) ) ) )	1471.219222277904	0.0	0.0	0.0	0.0	0.0	0.0	2.0	0.0	0.0	0.0	0.0	0.0	1.0
0	37.0	( get-max-one-of (( all-potential-farms ) ) (( combine (( homophily-agricultural-productivity ) ) (( desire-migration ) ) ) ) )	1693.9940968019928	1.0	0.0	0.0	0.0	0.0	0.0	1.0	0.0	0.0	1.0	0.0	0.0	0.0
0	37.0	( get-max-one-of (( potential-neighborhood-farms ) ) (( subtract (( desire-migration ) ) (( homophily-age ) ) ) ) )	947.6681908769543	0.0	0.0	0.0	0.0	0.0	0.0	1.0	0.0	-1.0	0.0	0.0	0.0	1.0
0	37.0	( get-max-one-of (( potential-neighborhood-farms ) ) (( homophily-age ) ) )	927.2755793182524	0.0	0.0	0.0	0.0	0.0	0.0	0.0	0.0	1.0	0.0	0.0	0.0	1.0
0	37.0	( get-max-one-of (( potential-neighborhood-farms ) ) (( combine (( desire-migration ) ) (( desire-migration ) ) ) ) )	920.8517796040793	0.0	0.0	0.0	0.0	0.0	0.0	2.0	0.0	0.0	0.0	0.0	0.0	1.0
0	37.0	( get-max-one-of (( potential-neighborhood-farms ) ) (( desire-migration ) ) )	1055.9199780286383	0.0	0.0	0.0	0.0	0.0	0.0	1.0	0.0	0.0	0.0	0.0	0.0	1.0
0	37.0	( get-max-one-of (( potential-neighborhood-farms ) ) (( combine (( homophily-agricultural-productivity ) ) (( desire-migration ) ) ) ) )	837.4574616062599	0.0	0.0	0.0	0.0	0.0	0.0	1.0	0.0	0.0	1.0	0.0	0.0	1.0
0	37.0	( get-max-one-of (( all-potential-farms ) ) (( homophily-age ) ) )	1276.10540317013	1.0	0.0	0.0	0.0	0.0	0.0	0.0	0.0	1.0	0.0	0.0	0.0	0.0
0	37.0	( get-max-one-of (( potential-neighborhood-farms ) ) (( combine (( desire-migration ) ) (( desire-migration ) ) ) ) )	1002.243483391136	0.0	0.0	0.0	0.0	0.0	0.0	2.0	0.0	0.0	0.0	0.0	0.0	1.0
0	37.0	( get-max-one-of (( all-potential-farms ) ) (( desire-migration ) ) )	1149.0004351609273	1.0	0.0	0.0	0.0	0.0	0.0	1.0	0.0	0.0	0.0	0.0	0.0	0.0
0	37.0	( get-max-one-of (( potential-neighborhood-farms ) ) (( homophily-age ) ) )	2663.2898828328825	0.0	0.0	0.0	0.0	0.0	0.0	0.0	0.0	1.0	0.0	0.0	0.0	1.0
0	37.0	( get-max-one-of (( potential-neighborhood-farms ) ) (( desire-migration ) ) )	1564.4721154434185	0.0	0.0	0.0	0.0	0.0	0.0	1.0	0.0	0.0	0.0	0.0	0.0	1.0
0	37.0	( get-max-one-of (( potential-neighborhood-farms ) ) (( combine (( homophily-agricultural-productivity ) ) (( desire-migration ) ) ) ) )	1487.7126738722104	0.0	0.0	0.0	0.0	0.0	0.0	1.0	0.0	0.0	1.0	0.0	0.0	1.0
0	37.0	( get-max-one-of (( potential-neighborhood-farms ) ) (( combine (( homophily-agricultural-productivity ) ) (( desire-migration ) ) ) ) )	988.262110980685	0.0	0.0	0.0	0.0	0.0	0.0	1.0	0.0	0.0	1.0	0.0	0.0	1.0
0	37.0	( get-max-one-of (( potential-neighborhood-farms ) ) (( combine (( desire-migration ) ) (( desire-migration ) ) ) ) )	1512.7379151723555	0.0	0.0	0.0	0.0	0.0	0.0	2.0	0.0	0.0	0.0	0.0	0.0	1.0
0	37.0	( get-max-one-of (( potential-neighborhood-farms ) ) (( combine (( homophily-agricultural-productivity ) ) (( desire-migration ) ) ) ) )	1093.4729077576642	0.0	0.0	0.0	0.0	0.0	0.0	1.0	0.0	0.0	1.0	0.0	0.0	1.0
0	37.0	( get-max-one-of (( potential-neighborhood-farms ) ) (( homophily-agricultural-productivity ) ) )	1014.2105304126956	0.0	0.0	0.0	0.0	0.0	0.0	0.0	0.0	0.0	1.0	0.0	0.0	1.0
0	37.0	( get-max-one-of (( potential-neighborhood-farms ) ) (( homophily-age ) ) )	1078.06817966212	0.0	0.0	0.0	0.0	0.0	0.0	0.0	0.0	1.0	0.0	0.0	0.0	1.0
0	37.0	( get-max-one-of (( potential-neighborhood-farms ) ) (( desire-migration ) ) )	1976.8257383998223	0.0	0.0	0.0	0.0	0.0	0.0	1.0	0.0	0.0	0.0	0.0	0.0	1.0
0	37.0	( get-max-one-of (( potential-neighborhood-farms ) ) (( combine (( homophily-agricultural-productivity ) ) (( desire-migration ) ) ) ) )	1547.1157034947328	0.0	0.0	0.0	0.0	0.0	0.0	1.0	0.0	0.0	1.0	0.0	0.0	1.0
0	37.0	( get-max-one-of (( potential-neighborhood-farms ) ) (( desire-migration ) ) )	1058.1720087017973	0.0	0.0	0.0	0.0	0.0	0.0	1.0	0.0	0.0	0.0	0.0	0.0	1.0
0	37.0	( get-max-one-of (( potential-neighborhood-farms ) ) (( desire-migration ) ) )	1114.4132985566885	0.0	0.0	0.0	0.0	0.0	0.0	1.0	0.0	0.0	0.0	0.0	0.0	1.0
0	37.0	( get-max-one-of (( potential-neighborhood-farms ) ) (( combine (( desire-migration ) ) (( desire-migration ) ) ) ) )	1072.6355392210342	0.0	0.0	0.0	0.0	0.0	0.0	2.0	0.0	0.0	0.0	0.0	0.0	1.0
0	37.0	( get-max-one-of (( all-potential-farms ) ) (( combine (( desire-migration ) ) (( desire-migration ) ) ) ) )	1007.7043217134673	1.0	0.0	0.0	0.0	0.0	0.0	2.0	0.0	0.0	0.0	0.0	0.0	0.0
0	37.0	( get-max-one-of (( potential-neighborhood-farms ) ) (( homophily-age ) ) )	1890.8796894567365	0.0	0.0	0.0	0.0	0.0	0.0	0.0	0.0	1.0	0.0	0.0	0.0	1.0
0	37.0	( get-max-one-of (( potential-neighborhood-farms ) ) (( desire-migration ) ) )	1180.7294355609165	0.0	0.0	0.0	0.0	0.0	0.0	1.0	0.0	0.0	0.0	0.0	0.0	1.0
0	37.0	( get-max-one-of (( all-potential-farms ) ) (( homophily-age ) ) )	1644.5263755865994	1.0	0.0	0.0	0.0	0.0	0.0	0.0	0.0	1.0	0.0	0.0	0.0	0.0
0	37.0	( get-max-one-of (( potential-neighborhood-farms ) ) (( desire-migration ) ) )	1403.43863421241	0.0	0.0	0.0	0.0	0.0	0.0	1.0	0.0	0.0	0.0	0.0	0.0	1.0
0	37.0	( get-max-one-of (( potential-neighborhood-farms ) ) (( homophily-age ) ) )	2667.1214820476403	0.0	0.0	0.0	0.0	0.0	0.0	0.0	0.0	1.0	0.0	0.0	0.0	1.0
0	37.0	( get-max-one-of (( all-potential-farms ) ) (( desire-migration ) ) )	1866.2004179615838	1.0	0.0	0.0	0.0	0.0	0.0	1.0	0.0	0.0	0.0	0.0	0.0	0.0
0	37.0	( get-max-one-of (( potential-neighborhood-farms ) ) (( homophily-age ) ) )	1078.1878315024703	0.0	0.0	0.0	0.0	0.0	0.0	0.0	0.0	1.0	0.0	0.0	0.0	1.0
0	37.0	( get-max-one-of (( potential-neighborhood-farms ) ) (( combine (( homophily-agricultural-productivity ) ) (( desire-migration ) ) ) ) )	1064.6816425579998	0.0	0.0	0.0	0.0	0.0	0.0	1.0	0.0	0.0	1.0	0.0	0.0	1.0
0	37.0	( get-max-one-of (( potential-neighborhood-farms ) ) (( homophily-age ) ) )	2670.0601116828807	0.0	0.0	0.0	0.0	0.0	0.0	0.0	0.0	1.0	0.0	0.0	0.0	1.0
0	37.0	( get-max-one-of (( all-potential-farms ) ) (( homophily-agricultural-productivity ) ) )	1714.5798319121802	1.0	0.0	0.0	0.0	0.0	0.0	0.0	0.0	0.0	1.0	0.0	0.0	0.0
0	37.0	( get-max-one-of (( potential-neighborhood-farms ) ) (( subtract (( desire-migration ) ) (( homophily-age ) ) ) ) )	1106.3331324696017	0.0	0.0	0.0	0.0	0.0	0.0	1.0	0.0	-1.0	0.0	0.0	0.0	1.0
0	37.0	( get-max-one-of (( potential-neighborhood-farms ) ) (( combine (( subtract (( homophily-age ) ) (( compare-quality ) ) ) ) (( subtract (( compare-quality ) ) (( compare-quality ) ) ) ) ) ) )	2670.566606546261	0.0	0.0	0.0	-1.0	0.0	0.0	0.0	0.0	1.0	0.0	0.0	0.0	1.0
0	37.0	( get-max-one-of (( all-potential-farms ) ) (( combine (( desire-migration ) ) (( desire-migration ) ) ) ) )	1393.7352689804475	1.0	0.0	0.0	0.0	0.0	0.0	2.0	0.0	0.0	0.0	0.0	0.0	0.0
0	37.0	( get-max-one-of (( potential-neighborhood-farms ) ) (( desire-migration ) ) )	2655.9444647808427	0.0	0.0	0.0	0.0	0.0	0.0	1.0	0.0	0.0	0.0	0.0	0.0	1.0
0	37.0	( get-max-one-of (( potential-neighborhood-farms ) ) (( combine (( desire-migration ) ) (( desire-migration ) ) ) ) )	928.0436412152172	0.0	0.0	0.0	0.0	0.0	0.0	2.0	0.0	0.0	0.0	0.0	0.0	1.0
0	37.0	( get-max-one-of (( potential-neighborhood-farms ) ) (( desire-migration ) ) )	949.0395144565904	0.0	0.0	0.0	0.0	0.0	0.0	1.0	0.0	0.0	0.0	0.0	0.0	1.0
0	37.0	( get-max-one-of (( potential-neighborhood-farms ) ) (( homophily-age ) ) )	1338.3388957958286	0.0	0.0	0.0	0.0	0.0	0.0	0.0	0.0	1.0	0.0	0.0	0.0	1.0
0	37.0	( get-max-one-of (( potential-neighborhood-farms ) ) (( combine (( homophily-agricultural-productivity ) ) (( desire-migration ) ) ) ) )	1294.896520962197	0.0	0.0	0.0	0.0	0.0	0.0	1.0	0.0	0.0	1.0	0.0	0.0	1.0
0	37.0	( get-max-one-of (( potential-neighborhood-farms ) ) (( desire-migration ) ) )	1455.6256386859925	0.0	0.0	0.0	0.0	0.0	0.0	1.0	0.0	0.0	0.0	0.0	0.0	1.0
0	37.0	( get-max-one-of (( all-potential-farms ) ) (( desire-migration ) ) )	1255.1306704881351	1.0	0.0	0.0	0.0	0.0	0.0	1.0	0.0	0.0	0.0	0.0	0.0	0.0
0	37.0	( get-max-one-of (( potential-neighborhood-farms ) ) (( combine (( subtract (( compare-yeild ) ) (( compare-dryness ) ) ) ) (( desire-migration ) ) ) ) )	1054.4064681136967	0.0	0.0	-1.0	0.0	0.0	1.0	1.0	0.0	0.0	0.0	0.0	0.0	1.0
0	38.0	( get-max-one-of (( potential-neighborhood-farms ) ) (( combine (( homophily-agricultural-productivity ) ) (( desire-migration ) ) ) ) )	2673.6252542194466	0.0	0.0	0.0	0.0	0.0	0.0	1.0	0.0	0.0	1.0	0.0	0.0	1.0
0	38.0	( get-max-one-of (( potential-neighborhood-farms ) ) (( desire-migration ) ) )	2616.736899269776	0.0	0.0	0.0	0.0	0.0	0.0	1.0	0.0	0.0	0.0	0.0	0.0	1.0
0	38.0	( get-max-one-of (( all-potential-farms ) ) (( desire-migration ) ) )	1052.3868110157982	1.0	0.0	0.0	0.0	0.0	0.0	1.0	0.0	0.0	0.0	0.0	0.0	0.0
0	38.0	( get-max-one-of (( potential-neighborhood-farms ) ) (( combine (( subtract (( compare-dryness ) ) (( compare-water-availability ) ) ) ) (( compare-quality ) ) ) ) )	944.6549634654973	0.0	0.0	1.0	1.0	-1.0	0.0	0.0	0.0	0.0	0.0	0.0	0.0	1.0
0	38.0	( get-max-one-of (( potential-neighborhood-farms ) ) (( desire-migration ) ) )	1774.0360762960834	0.0	0.0	0.0	0.0	0.0	0.0	1.0	0.0	0.0	0.0	0.0	0.0	1.0
0	38.0	( get-max-one-of (( potential-neighborhood-farms ) ) (( combine (( homophily-agricultural-productivity ) ) (( desire-migration ) ) ) ) )	1077.420994783376	0.0	0.0	0.0	0.0	0.0	0.0	1.0	0.0	0.0	1.0	0.0	0.0	1.0
0	38.0	( get-max-one-of (( potential-neighborhood-farms ) ) (( combine (( desire-migration ) ) (( desire-migration ) ) ) ) )	1669.7760328858462	0.0	0.0	0.0	0.0	0.0	0.0	2.0	0.0	0.0	0.0	0.0	0.0	1.0
0	38.0	( get-max-one-of (( potential-neighborhood-farms ) ) (( combine (( desire-migration ) ) (( desire-migration ) ) ) ) )	1185.075103105284	0.0	0.0	0.0	0.0	0.0	0.0	2.0	0.0	0.0	0.0	0.0	0.0	1.0
0	38.0	( get-max-one-of (( potential-neighborhood-farms ) ) (( combine (( desire-migration ) ) (( desire-migration ) ) ) ) )	875.613499210696	0.0	0.0	0.0	0.0	0.0	0.0	2.0	0.0	0.0	0.0	0.0	0.0	1.0
0	38.0	( get-max-one-of (( all-potential-farms ) ) (( combine (( desire-migration ) ) (( desire-migration ) ) ) ) )	1151.5724032817047	1.0	0.0	0.0	0.0	0.0	0.0	2.0	0.0	0.0	0.0	0.0	0.0	0.0
0	38.0	( get-max-one-of (( potential-neighborhood-farms ) ) (( homophily-age ) ) )	2673.7643875255717	0.0	0.0	0.0	0.0	0.0	0.0	0.0	0.0	1.0	0.0	0.0	0.0	1.0
0	38.0	( get-max-one-of (( potential-neighborhood-farms ) ) (( homophily-age ) ) )	1135.641228557682	0.0	0.0	0.0	0.0	0.0	0.0	0.0	0.0	1.0	0.0	0.0	0.0	1.0
0	38.0	( get-max-one-of (( all-potential-farms ) ) (( homophily-agricultural-productivity ) ) )	788.1389471406673	1.0	0.0	0.0	0.0	0.0	0.0	0.0	0.0	0.0	1.0	0.0	0.0	0.0
0	38.0	( get-max-one-of (( potential-neighborhood-farms ) ) (( combine (( homophily-agricultural-productivity ) ) (( desire-migration ) ) ) ) )	2662.4845539458065	0.0	0.0	0.0	0.0	0.0	0.0	1.0	0.0	0.0	1.0	0.0	0.0	1.0
0	38.0	( get-max-one-of (( potential-neighborhood-farms ) ) (( desire-migration ) ) )	1314.5927125920025	0.0	0.0	0.0	0.0	0.0	0.0	1.0	0.0	0.0	0.0	0.0	0.0	1.0
0	38.0	( get-max-one-of (( potential-neighborhood-farms ) ) (( homophily-age ) ) )	1225.5211136492094	0.0	0.0	0.0	0.0	0.0	0.0	0.0	0.0	1.0	0.0	0.0	0.0	1.0
0	38.0	( get-max-one-of (( potential-neighborhood-farms ) ) (( combine (( desire-migration ) ) (( desire-migration ) ) ) ) )	2673.013842089111	0.0	0.0	0.0	0.0	0.0	0.0	2.0	0.0	0.0	0.0	0.0	0.0	1.0
0	38.0	( get-max-one-of (( potential-neighborhood-farms ) ) (( combine (( homophily-agricultural-productivity ) ) (( desire-migration ) ) ) ) )	972.9110956300177	0.0	0.0	0.0	0.0	0.0	0.0	1.0	0.0	0.0	1.0	0.0	0.0	1.0
0	38.0	( get-max-one-of (( potential-neighborhood-farms ) ) (( homophily-agricultural-productivity ) ) )	1087.608845127695	0.0	0.0	0.0	0.0	0.0	0.0	0.0	0.0	0.0	1.0	0.0	0.0	1.0
0	38.0	( get-max-one-of (( potential-neighborhood-farms ) ) (( combine (( homophily-agricultural-productivity ) ) (( desire-migration ) ) ) ) )	1135.2409435886286	0.0	0.0	0.0	0.0	0.0	0.0	1.0	0.0	0.0	1.0	0.0	0.0	1.0
0	38.0	( get-max-one-of (( potential-neighborhood-farms ) ) (( combine (( desire-migration ) ) (( desire-migration ) ) ) ) )	2671.831394381015	0.0	0.0	0.0	0.0	0.0	0.0	2.0	0.0	0.0	0.0	0.0	0.0	1.0
0	38.0	( get-max-one-of (( potential-neighborhood-farms ) ) (( homophily-agricultural-productivity ) ) )	2254.948336437001	0.0	0.0	0.0	0.0	0.0	0.0	0.0	0.0	0.0	1.0	0.0	0.0	1.0
0	38.0	( get-max-one-of (( all-potential-farms ) ) (( combine (( homophily-agricultural-productivity ) ) (( desire-migration ) ) ) ) )	1201.709615506176	1.0	0.0	0.0	0.0	0.0	0.0	1.0	0.0	0.0	1.0	0.0	0.0	0.0
0	38.0	( get-max-one-of (( potential-neighborhood-farms ) ) (( combine (( homophily-agricultural-productivity ) ) (( desire-migration ) ) ) ) )	956.7988294307223	0.0	0.0	0.0	0.0	0.0	0.0	1.0	0.0	0.0	1.0	0.0	0.0	1.0
0	38.0	( get-max-one-of (( potential-neighborhood-farms ) ) (( homophily-agricultural-productivity ) ) )	2673.5128576462853	0.0	0.0	0.0	0.0	0.0	0.0	0.0	0.0	0.0	1.0	0.0	0.0	1.0
0	38.0	( get-max-one-of (( potential-neighborhood-farms ) ) (( combine (( homophily-agricultural-productivity ) ) (( desire-migration ) ) ) ) )	1448.9144212133428	0.0	0.0	0.0	0.0	0.0	0.0	1.0	0.0	0.0	1.0	0.0	0.0	1.0
0	38.0	( get-max-one-of (( potential-neighborhood-farms ) ) (( combine (( desire-migration ) ) (( desire-migration ) ) ) ) )	1263.8872576302049	0.0	0.0	0.0	0.0	0.0	0.0	2.0	0.0	0.0	0.0	0.0	0.0	1.0
0	38.0	( get-max-one-of (( potential-neighborhood-farms ) ) (( subtract (( desire-migration ) ) (( homophily-age ) ) ) ) )	997.3524953595888	0.0	0.0	0.0	0.0	0.0	0.0	1.0	0.0	-1.0	0.0	0.0	0.0	1.0
0	38.0	( get-min-one-of (( potential-farms-near-best-performers ) ) (( compare-dryness ) ) )	1480.5127490163673	0.0	0.0	-1.0	0.0	0.0	0.0	0.0	0.0	0.0	0.0	0.0	1.0	0.0
0	38.0	( get-max-one-of (( potential-neighborhood-farms ) ) (( compare-quality ) ) )	996.368405761644	0.0	0.0	0.0	1.0	0.0	0.0	0.0	0.0	0.0	0.0	0.0	0.0	1.0
0	38.0	( get-max-one-of (( potential-neighborhood-farms ) ) (( combine (( desire-migration ) ) (( desire-migration ) ) ) ) )	1408.4679620069462	0.0	0.0	0.0	0.0	0.0	0.0	2.0	0.0	0.0	0.0	0.0	0.0	1.0
0	38.0	( get-max-one-of (( potential-neighborhood-farms ) ) (( combine (( desire-migration ) ) (( desire-migration ) ) ) ) )	949.4256158330674	0.0	0.0	0.0	0.0	0.0	0.0	2.0	0.0	0.0	0.0	0.0	0.0	1.0
0	38.0	( get-max-one-of (( potential-neighborhood-farms ) ) (( combine (( homophily-agricultural-productivity ) ) (( desire-migration ) ) ) ) )	2669.5765581829637	0.0	0.0	0.0	0.0	0.0	0.0	1.0	0.0	0.0	1.0	0.0	0.0	1.0
0	38.0	( get-max-one-of (( potential-neighborhood-farms ) ) (( homophily-age ) ) )	1290.6978732453215	0.0	0.0	0.0	0.0	0.0	0.0	0.0	0.0	1.0	0.0	0.0	0.0	1.0
0	38.0	( get-max-one-of (( potential-neighborhood-farms ) ) (( desire-migration ) ) )	1865.2171455356079	0.0	0.0	0.0	0.0	0.0	0.0	1.0	0.0	0.0	0.0	0.0	0.0	1.0
0	38.0	( get-max-one-of (( potential-neighborhood-farms ) ) (( combine (( desire-migration ) ) (( desire-migration ) ) ) ) )	1073.5143222146594	0.0	0.0	0.0	0.0	0.0	0.0	2.0	0.0	0.0	0.0	0.0	0.0	1.0
0	38.0	( get-max-one-of (( potential-neighborhood-farms ) ) (( combine (( homophily-agricultural-productivity ) ) (( desire-migration ) ) ) ) )	1890.5938220569751	0.0	0.0	0.0	0.0	0.0	0.0	1.0	0.0	0.0	1.0	0.0	0.0	1.0
0	38.0	( get-max-one-of (( potential-neighborhood-farms ) ) (( desire-migration ) ) )	1407.6025717509895	0.0	0.0	0.0	0.0	0.0	0.0	1.0	0.0	0.0	0.0	0.0	0.0	1.0
0	38.0	( get-max-one-of (( all-potential-farms ) ) (( combine (( desire-migration ) ) (( desire-migration ) ) ) ) )	1569.790431872993	1.0	0.0	0.0	0.0	0.0	0.0	2.0	0.0	0.0	0.0	0.0	0.0	0.0
0	38.0	( get-min-one-of (( all-potential-farms ) ) (( compare-quality ) ) )	2672.800029931156	1.0	0.0	0.0	-1.0	0.0	0.0	0.0	0.0	0.0	0.0	0.0	0.0	0.0
0	38.0	( get-max-one-of (( potential-neighborhood-farms ) ) (( combine (( homophily-agricultural-productivity ) ) (( desire-migration ) ) ) ) )	905.8013027148943	0.0	0.0	0.0	0.0	0.0	0.0	1.0	0.0	0.0	1.0	0.0	0.0	1.0
0	38.0	( get-max-one-of (( potential-neighborhood-farms ) ) (( homophily-age ) ) )	2669.7638472344347	0.0	0.0	0.0	0.0	0.0	0.0	0.0	0.0	1.0	0.0	0.0	0.0	1.0
0	38.0	( get-max-one-of (( potential-neighborhood-farms ) ) (( compare-yeild ) ) )	1835.4895804662021	0.0	0.0	0.0	0.0	0.0	1.0	0.0	0.0	0.0	0.0	0.0	0.0	1.0
0	38.0	( get-max-one-of (( potential-neighborhood-farms ) ) (( combine (( homophily-agricultural-productivity ) ) (( desire-migration ) ) ) ) )	1412.84995664791	0.0	0.0	0.0	0.0	0.0	0.0	1.0	0.0	0.0	1.0	0.0	0.0	1.0
0	38.0	( get-max-one-of (( potential-neighborhood-farms ) ) (( combine (( desire-migration ) ) (( desire-migration ) ) ) ) )	992.8700821356236	0.0	0.0	0.0	0.0	0.0	0.0	2.0	0.0	0.0	0.0	0.0	0.0	1.0
0	38.0	( get-max-one-of (( potential-neighborhood-farms ) ) (( combine (( desire-migration ) ) (( desire-migration ) ) ) ) )	2670.7489586256506	0.0	0.0	0.0	0.0	0.0	0.0	2.0	0.0	0.0	0.0	0.0	0.0	1.0
0	38.0	( get-min-one-of (( potential-family-farms ) ) (( compare-water-availability ) ) )	1047.8788097867039	0.0	0.0	0.0	0.0	-1.0	0.0	0.0	0.0	0.0	0.0	1.0	0.0	0.0
0	38.0	( get-max-one-of (( potential-neighborhood-farms ) ) (( desire-migration ) ) )	2258.36578082471	0.0	0.0	0.0	0.0	0.0	0.0	1.0	0.0	0.0	0.0	0.0	0.0	1.0
0	38.0	( get-max-one-of (( potential-neighborhood-farms ) ) (( desire-migration ) ) )	2662.977656684338	0.0	0.0	0.0	0.0	0.0	0.0	1.0	0.0	0.0	0.0	0.0	0.0	1.0
0	38.0	( get-max-one-of (( potential-neighborhood-farms ) ) (( combine (( subtract (( compare-yeild ) ) (( compare-dryness ) ) ) ) (( desire-migration ) ) ) ) )	1550.4302628625376	0.0	0.0	-1.0	0.0	0.0	1.0	1.0	0.0	0.0	0.0	0.0	0.0	1.0
0	39.0	( get-max-one-of (( potential-neighborhood-farms ) ) (( combine (( homophily-agricultural-productivity ) ) (( desire-migration ) ) ) ) )	2129.0216062783397	0.0	0.0	0.0	0.0	0.0	0.0	1.0	0.0	0.0	1.0	0.0	0.0	1.0
0	39.0	( get-max-one-of (( potential-neighborhood-farms ) ) (( combine (( desire-migration ) ) (( desire-migration ) ) ) ) )	979.5840954200924	0.0	0.0	0.0	0.0	0.0	0.0	2.0	0.0	0.0	0.0	0.0	0.0	1.0
0	39.0	( get-max-one-of (( potential-neighborhood-farms ) ) (( combine (( desire-migration ) ) (( desire-migration ) ) ) ) )	1624.1693261479834	0.0	0.0	0.0	0.0	0.0	0.0	2.0	0.0	0.0	0.0	0.0	0.0	1.0
0	39.0	( get-max-one-of (( potential-neighborhood-farms ) ) (( combine (( desire-migration ) ) (( desire-migration ) ) ) ) )	1235.6208965536318	0.0	0.0	0.0	0.0	0.0	0.0	2.0	0.0	0.0	0.0	0.0	0.0	1.0
0	39.0	( get-max-one-of (( potential-neighborhood-farms ) ) (( combine (( desire-migration ) ) (( desire-migration ) ) ) ) )	1190.9030187215085	0.0	0.0	0.0	0.0	0.0	0.0	2.0	0.0	0.0	0.0	0.0	0.0	1.0
0	39.0	( get-max-one-of (( potential-neighborhood-farms ) ) (( combine (( desire-migration ) ) (( desire-migration ) ) ) ) )	1280.009765587747	0.0	0.0	0.0	0.0	0.0	0.0	2.0	0.0	0.0	0.0	0.0	0.0	1.0
0	39.0	( get-max-one-of (( potential-neighborhood-farms ) ) (( combine (( homophily-agricultural-productivity ) ) (( desire-migration ) ) ) ) )	2655.978915578963	0.0	0.0	0.0	0.0	0.0	0.0	1.0	0.0	0.0	1.0	0.0	0.0	1.0
0	39.0	( get-max-one-of (( potential-neighborhood-farms ) ) (( combine (( desire-migration ) ) (( desire-migration ) ) ) ) )	1545.7276603593539	0.0	0.0	0.0	0.0	0.0	0.0	2.0	0.0	0.0	0.0	0.0	0.0	1.0
0	39.0	( get-max-one-of (( potential-neighborhood-farms ) ) (( combine (( compare-water-availability ) ) (( combine (( compare-yeild ) ) (( compare-quality ) ) ) ) ) ) )	1529.9673199124204	0.0	0.0	0.0	1.0	1.0	1.0	0.0	0.0	0.0	0.0	0.0	0.0	1.0
0	39.0	( get-max-one-of (( all-potential-farms ) ) (( subtract (( compare-dryness ) ) (( compare-water-availability ) ) ) ) )	1167.1392376233434	1.0	0.0	1.0	0.0	-1.0	0.0	0.0	0.0	0.0	0.0	0.0	0.0	0.0
0	39.0	( get-max-one-of (( all-potential-farms ) ) (( homophily-agricultural-productivity ) ) )	872.8413372429156	1.0	0.0	0.0	0.0	0.0	0.0	0.0	0.0	0.0	1.0	0.0	0.0	0.0
0	39.0	( get-max-one-of (( potential-neighborhood-farms ) ) (( desire-social-presence ) ) )	1389.3192577661896	0.0	0.0	0.0	0.0	0.0	0.0	0.0	1.0	0.0	0.0	0.0	0.0	1.0
0	39.0	( get-max-one-of (( potential-neighborhood-farms ) ) (( subtract (( desire-migration ) ) (( homophily-age ) ) ) ) )	1719.9220912587866	0.0	0.0	0.0	0.0	0.0	0.0	1.0	0.0	-1.0	0.0	0.0	0.0	1.0
0	39.0	( get-max-one-of (( potential-neighborhood-farms ) ) (( subtract (( desire-migration ) ) (( homophily-age ) ) ) ) )	933.8618741548456	0.0	0.0	0.0	0.0	0.0	0.0	1.0	0.0	-1.0	0.0	0.0	0.0	1.0
0	39.0	( get-max-one-of (( potential-neighborhood-farms ) ) (( combine (( homophily-agricultural-productivity ) ) (( desire-migration ) ) ) ) )	1046.0540139017687	0.0	0.0	0.0	0.0	0.0	0.0	1.0	0.0	0.0	1.0	0.0	0.0	1.0
0	39.0	( get-max-one-of (( potential-neighborhood-farms ) ) (( subtract (( desire-migration ) ) (( homophily-age ) ) ) ) )	1406.3911262518702	0.0	0.0	0.0	0.0	0.0	0.0	1.0	0.0	-1.0	0.0	0.0	0.0	1.0
0	39.0	( get-max-one-of (( potential-neighborhood-farms ) ) (( desire-migration ) ) )	1249.8131860402175	0.0	0.0	0.0	0.0	0.0	0.0	1.0	0.0	0.0	0.0	0.0	0.0	1.0
0	39.0	( get-max-one-of (( potential-neighborhood-farms ) ) (( combine (( combine (( homophily-agricultural-productivity ) ) (( desire-migration ) ) ) ) (( desire-migration ) ) ) ) )	1018.407089527562	0.0	0.0	0.0	0.0	0.0	0.0	2.0	0.0	0.0	1.0	0.0	0.0	1.0
0	39.0	( get-max-one-of (( potential-neighborhood-farms ) ) (( combine (( homophily-agricultural-productivity ) ) (( desire-migration ) ) ) ) )	1176.39194148889	0.0	0.0	0.0	0.0	0.0	0.0	1.0	0.0	0.0	1.0	0.0	0.0	1.0
0	39.0	( get-max-one-of (( potential-neighborhood-farms ) ) (( combine (( desire-migration ) ) (( desire-migration ) ) ) ) )	1733.3966655096579	0.0	0.0	0.0	0.0	0.0	0.0	2.0	0.0	0.0	0.0	0.0	0.0	1.0
0	39.0	( get-max-one-of (( potential-neighborhood-farms ) ) (( combine (( desire-migration ) ) (( desire-migration ) ) ) ) )	1622.9001817733595	0.0	0.0	0.0	0.0	0.0	0.0	2.0	0.0	0.0	0.0	0.0	0.0	1.0
0	39.0	( get-max-one-of (( potential-neighborhood-farms ) ) (( combine (( desire-migration ) ) (( desire-migration ) ) ) ) )	1152.7514909988174	0.0	0.0	0.0	0.0	0.0	0.0	2.0	0.0	0.0	0.0	0.0	0.0	1.0
0	39.0	( get-max-one-of (( potential-neighborhood-farms ) ) (( combine (( homophily-agricultural-productivity ) ) (( desire-migration ) ) ) ) )	1058.5131080907781	0.0	0.0	0.0	0.0	0.0	0.0	1.0	0.0	0.0	1.0	0.0	0.0	1.0
0	39.0	( get-max-one-of (( potential-neighborhood-farms ) ) (( combine (( homophily-agricultural-productivity ) ) (( desire-migration ) ) ) ) )	2051.0733775269964	0.0	0.0	0.0	0.0	0.0	0.0	1.0	0.0	0.0	1.0	0.0	0.0	1.0
0	39.0	( get-max-one-of (( potential-neighborhood-farms ) ) (( desire-migration ) ) )	787.4934920366009	0.0	0.0	0.0	0.0	0.0	0.0	1.0	0.0	0.0	0.0	0.0	0.0	1.0
0	39.0	( get-max-one-of (( potential-neighborhood-farms ) ) (( combine (( combine (( desire-migration ) ) (( desire-migration ) ) ) ) (( desire-migration ) ) ) ) )	1103.6240301841926	0.0	0.0	0.0	0.0	0.0	0.0	3.0	0.0	0.0	0.0	0.0	0.0	1.0
0	39.0	( get-max-one-of (( potential-neighborhood-farms ) ) (( combine (( homophily-agricultural-productivity ) ) (( desire-migration ) ) ) ) )	1388.1656961616636	0.0	0.0	0.0	0.0	0.0	0.0	1.0	0.0	0.0	1.0	0.0	0.0	1.0
0	39.0	( get-max-one-of (( potential-neighborhood-farms ) ) (( combine (( subtract (( compare-dryness ) ) (( compare-water-availability ) ) ) ) (( compare-quality ) ) ) ) )	1337.4150440308365	0.0	0.0	1.0	1.0	-1.0	0.0	0.0	0.0	0.0	0.0	0.0	0.0	1.0
0	39.0	( get-max-one-of (( all-potential-farms ) ) (( homophily-agricultural-productivity ) ) )	1236.3595755280905	1.0	0.0	0.0	0.0	0.0	0.0	0.0	0.0	0.0	1.0	0.0	0.0	0.0
0	39.0	( get-max-one-of (( potential-neighborhood-farms ) ) (( combine (( desire-migration ) ) (( desire-migration ) ) ) ) )	2671.623102160933	0.0	0.0	0.0	0.0	0.0	0.0	2.0	0.0	0.0	0.0	0.0	0.0	1.0
0	39.0	( get-max-one-of (( potential-neighborhood-farms ) ) (( combine (( desire-migration ) ) (( desire-migration ) ) ) ) )	2673.603747753209	0.0	0.0	0.0	0.0	0.0	0.0	2.0	0.0	0.0	0.0	0.0	0.0	1.0
0	39.0	( get-max-one-of (( potential-neighborhood-farms ) ) (( combine (( homophily-agricultural-productivity ) ) (( desire-migration ) ) ) ) )	1521.3244229946506	0.0	0.0	0.0	0.0	0.0	0.0	1.0	0.0	0.0	1.0	0.0	0.0	1.0
0	39.0	( get-max-one-of (( potential-neighborhood-farms ) ) (( combine (( combine (( compare-water-availability ) ) (( subtract (( homophily-age ) ) (( compare-distance ) ) ) ) ) ) (( desire-migration ) ) ) ) )	1937.243918560592	0.0	-1.0	0.0	0.0	1.0	0.0	1.0	0.0	1.0	0.0	0.0	0.0	1.0
0	39.0	( get-max-one-of (( potential-neighborhood-farms ) ) (( compare-quality ) ) )	866.0548481476217	0.0	0.0	0.0	1.0	0.0	0.0	0.0	0.0	0.0	0.0	0.0	0.0	1.0
0	39.0	( get-max-one-of (( all-potential-farms ) ) (( combine (( desire-migration ) ) (( desire-migration ) ) ) ) )	1360.8894150517892	1.0	0.0	0.0	0.0	0.0	0.0	2.0	0.0	0.0	0.0	0.0	0.0	0.0
0	39.0	( get-max-one-of (( potential-neighborhood-farms ) ) (( homophily-agricultural-productivity ) ) )	960.4665532958444	0.0	0.0	0.0	0.0	0.0	0.0	0.0	0.0	0.0	1.0	0.0	0.0	1.0
0	39.0	( get-max-one-of (( potential-family-farms ) ) (( compare-yeild ) ) )	2660.629248880797	0.0	0.0	0.0	0.0	0.0	1.0	0.0	0.0	0.0	0.0	1.0	0.0	0.0
0	39.0	( get-max-one-of (( potential-neighborhood-farms ) ) (( desire-migration ) ) )	1367.5353743139508	0.0	0.0	0.0	0.0	0.0	0.0	1.0	0.0	0.0	0.0	0.0	0.0	1.0
0	39.0	( get-max-one-of (( all-potential-farms ) ) (( homophily-agricultural-productivity ) ) )	2673.5483911835213	1.0	0.0	0.0	0.0	0.0	0.0	0.0	0.0	0.0	1.0	0.0	0.0	0.0
0	39.0	( get-max-one-of (( all-potential-farms ) ) (( homophily-agricultural-productivity ) ) )	1047.8711752882607	1.0	0.0	0.0	0.0	0.0	0.0	0.0	0.0	0.0	1.0	0.0	0.0	0.0
0	39.0	( get-max-one-of (( all-potential-farms ) ) (( combine (( desire-migration ) ) (( desire-migration ) ) ) ) )	1303.8684749621034	1.0	0.0	0.0	0.0	0.0	0.0	2.0	0.0	0.0	0.0	0.0	0.0	0.0
0	39.0	( get-max-one-of (( potential-neighborhood-farms ) ) (( desire-migration ) ) )	1101.651941404362	0.0	0.0	0.0	0.0	0.0	0.0	1.0	0.0	0.0	0.0	0.0	0.0	1.0
0	39.0	( get-max-one-of (( potential-neighborhood-farms ) ) (( subtract (( compare-quality ) ) (( homophily-agricultural-productivity ) ) ) ) )	961.3386500084137	0.0	0.0	0.0	1.0	0.0	0.0	0.0	0.0	0.0	-1.0	0.0	0.0	1.0
0	39.0	( get-max-one-of (( potential-neighborhood-farms ) ) (( combine (( desire-migration ) ) (( desire-migration ) ) ) ) )	1839.9396729240893	0.0	0.0	0.0	0.0	0.0	0.0	2.0	0.0	0.0	0.0	0.0	0.0	1.0
0	39.0	( get-max-one-of (( potential-neighborhood-farms ) ) (( homophily-age ) ) )	2666.3152476779637	0.0	0.0	0.0	0.0	0.0	0.0	0.0	0.0	1.0	0.0	0.0	0.0	1.0
0	39.0	( get-max-one-of (( potential-neighborhood-farms ) ) (( homophily-age ) ) )	1342.8976133719216	0.0	0.0	0.0	0.0	0.0	0.0	0.0	0.0	1.0	0.0	0.0	0.0	1.0
0	39.0	( get-max-one-of (( potential-neighborhood-farms ) ) (( combine (( desire-migration ) ) (( desire-migration ) ) ) ) )	1190.3596095298262	0.0	0.0	0.0	0.0	0.0	0.0	2.0	0.0	0.0	0.0	0.0	0.0	1.0
0	39.0	( get-max-one-of (( potential-neighborhood-farms ) ) (( subtract (( combine (( desire-social-presence ) ) (( compare-yeild ) ) ) ) (( compare-distance ) ) ) ) )	2668.919818952977	0.0	-1.0	0.0	0.0	0.0	1.0	0.0	1.0	0.0	0.0	0.0	0.0	1.0
0	39.0	( get-min-one-of (( potential-farms-near-best-performers ) ) (( homophily-age ) ) )	1338.2256909804116	0.0	0.0	0.0	0.0	0.0	0.0	0.0	0.0	-1.0	0.0	0.0	1.0	0.0
[truncated: 99,001 more rows]
