# Supplementary material for: Evolutionary model discovery of causal factors behind the socio-agricultural behavior of the Ancestral Pueblo
Source: PLoS One. 2020 Dec 18;15(12):e0239922. doi: 10.1371/journal.pone.0239922 (PMC7748155; doi:10.1371/journal.pone.0239922)
Supplement: S1 File — This archive contains the Evolutionary Model Discovery Python source code. This Python package is also being actively maintained at: https://github.com/chathika/evolutionarymodeldiscovery and documentation is available at https://evolutionarymodeldiscovery.readthedocs.io/en/latest/. (ZIP) [file pone.0239922.s001.zip › EvolutionaryModelDiscovery_SourceCode/ArtificialAnasazi/MinusDist/Artificial Anasazi Ver 6 MinusDist-table.csv]

Run	Step	L2_error
6	0	0
1	0	0
5	0	0
4	0	0
6	1	1
2	0	0
7	0	0
3	0	0
8	0	0
6	2	3.1622776601683795
7	1	2
5	1	1
6	3	5.0990195135927845
4	1	1
1	1	1
2	1	1
7	2	2.8284271247461903
2	2	1.4142135623730951
6	4	5.916079783099616
7	3	3.464101615137755
1	2	3.1622776601683795
3	1	2
4	2	3.1622776601683795
5	2	4.123105625617661
6	5	6.6332495807108
8	1	1
4	3	3.7416573867739418
1	3	3.7416573867739418
8	2	1
7	4	4
5	3	8.12403840463596
2	3	1.7320508075688774
1	4	4.79583152331272
6	6	8.306623862918075
8	3	1.4142135623730951
4	4	6.244997998398398
3	2	6.324555320336759
1	5	4.79583152331272
4	5	6.928203230275509
7	5	4.47213595499958
5	4	9.539392014169458
6	7	10.246950765959598
8	4	2.449489742783178
6	8	11.874342087037917
3	3	8.06225774829855
6	9	12.529964086141668
7	6	5.385164807134505
4	6	9.16515138991168
5	5	10.77032961426901
8	5	2.6457513110645903
6	10	12.884098726725126
2	4	2.6457513110645907
5	6	11.180339887498949
3	4	9
7	7	6.164414002968977
6	11	13.228756555322954
8	6	2.82842712474619
3	5	9.848857801796104
1	6	4.79583152331272
6	12	13.820274961085254
7	8	6.48074069840786
5	7	11.224972160321824
4	7	10.44030650891055
3	6	10.295630140986999
5	8	11.269427669584644
1	7	4.79583152331272
8	7	3.4641016151377544
7	9	6.782329983125268
6	13	14.142135623730951
1	8	4.898979485566357
3	7	10.488088481701514
5	9	11.269427669584644
6	14	14.2828568570857
4	8	12.041594578792296
7	10	7.416198487095663
6	15	14.317821063276353
1	9	5
4	9	12.68857754044952
3	8	10.535653752852737
2	5	4
8	8	4.58257569495584
6	16	14.352700094407323
5	10	11.31370849898476
7	11	8.94427190999916
6	17	14.38749456993816
1	10	5
4	10	13.038404810405298
5	11	11.357816691600545
6	18	14.422205101855956
1	11	5.0990195135927845
2	6	4.123105625617661
7	12	11.357816691600547
6	19	14.456832294800959
8	9	5
5	12	11.357816691600545
4	11	13.076696830622021
3	9	10.535653752852737
7	13	13.341664064126334
6	20	14.491376746189438
5	13	11.40175425099138
7	14	15.066519173319364
1	12	5.0990195135927845
6	21	14.628738838327793
5	14	11.445523142259598
4	12	13.114877048604
6	22	14.933184523068078
7	15	17.549928774784245
8	10	5.0990195135927845
3	10	10.535653752852737
5	15	11.489125293076057
6	23	15.459624833740307
1	13	5.196152422706631
2	7	4.58257569495584
7	16	18.547236990991408
5	16	11.532562594670797
3	11	10.583005244258361
5	17	11.532562594670797
7	17	19.493588689617926
6	24	16.97056274847714
3	12	10.583005244258361
4	13	13.152946437965904
1	14	5.196152422706631
5	18	11.532562594670797
7	18	20.396078054371138
3	13	10.583005244258361
2	8	5.477225575051661
1	15	5.196152422706631
8	11	5.916079783099616
5	19	11.575836902790227
7	19	20.784609690826525
4	14	13.190905958272918
3	14	10.630145812734648
7	20	21.166010488516722
6	25	18.761663039293715
4	15	13.228756555322953
1	16	5.196152422706631
5	20	11.747340124470732
7	21	21.999999999999996
3	15	10.67707825203131
6	26	20.396078054371138
4	16	13.2664991614216
8	12	7.14142842854285
2	9	6.782329983125268
1	17	5.2915026221291805
4	17	13.30413469565007
7	22	23.76972864800942
5	21	12.767145334803706
4	18	13.341664064126334
6	27	23.664319132398465
7	23	25.0798724079689
5	22	13.379088160259654
8	13	8.18535277187245
3	16	10.67707825203131
2	10	7.874007874011811
4	19	13.341664064126334
1	18	5.2915026221291805
3	17	10.862780491200214
5	23	13.964240043768942
4	20	13.341664064126334
7	24	26.64582518894845
6	28	27
1	19	5.385164807134504
2	11	8.831760866327848
5	24	14.525839046333951
6	29	29.546573405388315
3	18	10.908712114635712
8	14	8.717797887081348
5	25	14.832396974191328
4	21	13.490737563232042
2	12	9.695359714832659
6	30	31.89043743820395
3	19	10.954451150103319
5	26	15.362291495737217
8	15	10.049875621120892
1	20	5.477225575051661
7	25	28.12472222085046
6	31	34.828149534535996
4	22	13.638181696985855
7	26	29.529646120466797
8	16	10.816653826391969
3	20	11.135528725660041
6	32	37.17526059088221
4	23	14.212670403551895
5	27	15.874507866387544
2	13	10.148891565092221
3	21	11.180339887498945
8	17	11.532562594670797
5	28	16.15549442140351
4	24	14.52583904633395
6	33	39.382737335030434
7	27	30.347981810987033
4	25	14.832396974191324
3	22	11.180339887498945
1	21	5.830951894845301
8	18	11.916375287812986
6	34	41.47288270665544
5	29	16.91153452528776
2	14	10.19803902718557
3	23	11.22497216032182
6	35	43.46262762420146
4	26	15.132745950421555
7	28	30.757112998459395
4	27	15.427248620541512
5	30	18.303005217723122
3	24	11.269427669584642
8	19	12.922847983320086
6	36	45.36518488885502
1	22	6.164414002968976
7	29	31.160872901765764
3	25	11.313708498984758
2	15	10.19803902718557
5	31	19.59591794226542
4	28	15.71623364550171
3	26	11.489125293076055
7	30	31.416556144810016
1	23	6.855654600401044
8	20	13.527749258468683
6	37	46.92547282660026
2	16	10.2469507659596
7	31	31.811947441173732
3	27	11.874342087037915
5	32	20.223748416156678
4	29	15.74801574802362
6	38	48.19751030914356
3	28	12.041594578792294
4	30	15.779733838059498
8	21	13.856406460551018
1	24	7.483314773547883
6	39	49.668903752750566
5	33	20.832666655999653
4	31	15.811388300841895
2	17	10.2469507659596
7	32	32.57299494980466
3	29	12.206555615733702
6	40	51.09794516416486
8	22	13.999999999999998
1	25	8.48528137423857
5	34	21.424285285628542
2	18	10.295630140987003
6	41	52.48809388804283
5	35	21.999999999999993
8	23	14.317821063276352
7	33	33.120990323358384
1	26	8.717797887081346
2	19	10.488088481701517
3	30	12.845232578665128
4	32	16.093476939431078
8	24	14.866068747318504
5	36	22.803508501982755
7	34	33.85262175962151
1	27	8.77496438739212
6	42	54.07402333838309
2	20	10.677078252031313
5	37	23.3452350598575
8	25	15.394804318340652
4	33	16.370705543744897
7	35	34.38022687534217
6	43	55.614746245937326
3	31	14.628738838327793
1	28	8.831760866327846
4	34	16.643316977093235
2	21	10.72380529476361
7	36	34.899856733230294
3	32	16.217274740226856
8	26	16.186414056238647
6	44	57.34980383575867
7	37	35.25620512760839
4	35	16.91153452528776
8	27	16.217274740226856
2	22	10.908712114635716
6	45	59.033888572581766
1	29	9.055385138137416
7	38	35.608987629529715
5	38	23.874672772626642
8	28	16.217274740226856
3	33	17.291616465790582
2	23	11.090536506409418
6	46	60.241181927316134
4	36	17.175564037317663
7	39	35.95830919273041
1	30	9.539392014169456
5	39	24.61706725018234
6	47	61.237243569579455
2	24	11.135528725660045
3	34	18
7	40	36.18010503025109
4	37	17.29161646579058
8	29	16.703293088490067
2	25	11.313708498984761
5	40	25.592967784139454
3	35	18.24828759089466
6	48	62.21736092120913
7	41	36.85105154537656
1	31	9.746794344808963
4	38	17.29161646579058
8	30	17.17556403731767
5	41	27.12931993250107
3	36	18.49324200890693
2	26	11.313708498984761
7	42	37.70941526992961
4	39	17.29161646579058
5	42	28.2842712474619
8	31	18.193405398660254
4	40	17.29161646579058
7	43	38.18376618407357
1	32	10.535653752852738
3	37	18.734993995195193
6	49	64
2	27	11.357816691600549
8	32	18.86796226411321
1	33	11.269427669584644
2	28	11.357816691600549
3	38	18.761663039293715
5	43	29.393876913398135
4	41	17.32050807568877
6	50	65.5133574166368
8	33	19.28730152198591
2	29	11.401754250991381
4	42	17.349351572897472
3	39	18.788294228055932
7	44	38.82009788756335
6	51	65.7875368135941
2	30	11.445523142259598
8	34	19.519221295943137
4	43	17.378147196982766
6	52	66.06057825965497
8	35	19.7484176581315
7	45	39.44616584663205
5	44	30.46309242345563
2	31	11.445523142259598
4	44	17.4928556845359
3	40	18.814887722226775
1	34	12.767145334803704
4	45	17.60681686165901
2	32	11.445523142259598
6	53	66.5432190384565
7	46	40.06245124802027
3	41	19.052558883257646
5	45	31.256999216175565
4	46	17.72004514666935
6	54	66.91038783328041
3	42	19.287301521985906
8	36	19.97498435543818
4	47	17.97220075561143
1	35	13.711309200802088
7	47	40.66939881532552
3	43	19.51922129594313
5	46	32.03123475609393
6	55	67.02984409947557
4	48	18.083141320025124
2	33	11.489125293076057
8	37	20.074859899884736
1	36	14.594519519326424
7	48	41.109609582188945
6	56	67.21606950722423
7	49	41.54515615568199
8	38	20.099751242241783
4	49	18.33030277982336
3	44	19.748417658131494
5	47	32.78719262151
2	34	11.532562594670797
1	37	15.7797338380595
6	57	67.40178039191545
8	39	20.124611797498112
3	45	19.974984355438174
2	35	11.575836902790227
8	40	20.14944167960989
6	58	67.66830868286866
7	50	41.844951905815364
1	38	16.881943016134134
5	48	33.331666624997915
4	50	18.57417562100671
3	46	20.371548787463357
8	41	20.17424100183202
2	36	11.618950038622252
6	59	68.02940540677977
8	42	20.19900987672416
3	47	20.591260281973994
2	37	11.618950038622252
4	51	26.570660511172846
1	39	17.91647286716892
6	60	68.49817515817482
7	51	44.45222154178575
2	38	11.789826122551597
3	48	21.447610589527212
8	43	20.22374841615669
1	40	18.89444362769119
2	39	11.832159566199234
6	61	69.08690179766347
4	52	32.66496594212215
5	49	34.058772731852805
3	49	21.817424229271424
8	44	20.24845673131659
6	62	69.80687645210891
1	41	19.54482028569207
2	40	11.832159566199234
3	50	22.18107301281883
7	52	47.9583152331272
5	50	34.58323293158117
6	63	70.51950084905592
8	45	20.346989949375807
4	53	37.78888725538237
3	51	28.565713714171395
1	42	20.17424100183202
2	41	11.87434208703792
5	51	37.696153649941536
6	64	71.89575787207475
3	52	34.30743359681688
4	54	41.856899072912704
1	43	20.78460969082653
7	53	51.224993899462795
8	46	20.445048300260876
2	42	12.0415945787923
5	52	40.95119045888655
6	65	73.24616030891994
4	55	45.96737973824482
3	53	39.21734310225515
4	56	50.12983143797713
6	66	74.76630257007497
2	43	12.0415945787923
1	44	21.377558326431956
8	47	20.54263858417414
7	54	53.972215074054546
3	54	43.57751713900185
4	57	53.972215074054546
6	67	76.67463726683029
2	44	12.083045973594576
8	48	20.639767440550294
5	53	42.96510211788168
3	55	47.94788837894741
4	58	57.55866572463265
2	45	12.124355652982144
1	45	22.203603311174522
6	68	78.53661566428744
3	56	51.95190083144215
4	59	61.26989472816157
8	49	20.663978319771825
2	46	12.288205727444511
5	54	44.35087372307338
6	69	80.1498596380555
3	57	55.66866263886712
1	46	23.000000000000004
4	60	64.7688196588451
2	47	12.449899597988736
8	50	20.760539492026695
7	55	56.89463946629771
3	58	59.15234568468101
4	61	68.40321629865075
6	70	81.54140052758474
5	55	45.46427168667723
1	47	23.537204591879643
7	56	61.00000000000001
4	62	72.16647421067485
8	51	30.24896692450835
3	59	62.76941930590086
5	56	46.77606225410601
6	71	82.9095893126965
2	48	12.609520212918495
7	57	64.84597134749392
1	48	24.06241883103193
4	63	76.05261336732616
8	52	38
3	60	65.87867636800242
5	57	48.05205510693586
4	64	80.05623023850173
7	58	68.47627326307997
6	72	85.05880318932307
3	61	68.5638388656878
4	65	83.86894538504701
5	58	49.081564767232116
1	49	24.576411454889016
2	49	12.961481396815724
8	53	44.41846462902562
6	73	86.74099376880574
3	62	71.42128534267638
4	66	87.23531395025755
7	59	72.23572523343282
1	50	25.079872407968907
8	54	50.48762224545735
2	50	13.304134695650076
5	59	49.899899799498606
4	67	90.47651629014017
3	63	74.444610281739
6	74	88.02840450672723
7	60	76.11832893594027
2	51	28.319604517012593
4	68	93.8669270829721
1	51	36.124783736376884
3	64	77.6273147803014
8	55	55.90169943749474
7	61	80.11866199581719
2	52	38.44476557348217
1	52	45.09988913511872
7	62	84.54584555139301
5	60	50.705029336348886
2	53	46.411205543489174
8	56	60.83584469702052
4	69	96.41058033224361
6	75	88.84255736976505
1	53	52.5642464038057
5	61	51.68171823769021
3	65	80.68457101577724
8	57	65.39877674696982
4	70	98.67117106835207
2	54	52.71622141238881
8	58	69.66347680097513
6	76	89.52094726934023
1	54	59.09314681077663
3	66	83.89874850079708
7	63	88.45337754998394
5	62	52.45950819441602
4	71	101.78899744078433
2	55	58.34380858325929
3	67	86.99425268372619
1	55	64.96922348312314
4	72	105.05712731652241
6	77	90.76893741803961
7	64	92.77930803794564
2	56	63.4744042902334
5	63	53.06599664568641
4	73	108.2266141020775
8	59	73.36211556382491
1	56	70.35623639735144
3	68	89.73293709669822
2	57	68.59300255857006
7	65	96.91233151668575
5	64	53.66563145999496
4	74	111.3058848399311
8	60	76.8830280361017
2	58	73.35529974037321
3	69	92.15747392371387
7	66	100.87616170334795
1	57	75.35914012248281
6	78	92.16832427683597
4	75	114.53383779477576
8	61	80.24961059095553
2	59	78.1664889834512
7	67	104.4270080008041
5	65	54.41507144165117
4	76	117.67327649045897
1	58	80.04998438475799
3	70	94.3027040969664
8	62	83.21057625085889
2	60	83.03011501858828
7	68	108.3789647487002
5	66	55.15432893255071
4	77	121.68812596141008
6	79	93.54677974147475
3	71	96.40020746865642
1	59	84.48076704197233
2	61	87.62419757121887
8	63	85.58037158133868
5	67	56.05354582896608
7	69	112.1918000568669
2	62	92.29842902238369
1	60	88.69047299456689
3	72	98.45303448853164
4	78	125.33156027114642
6	80	94.5885828205497
2	63	96.74709297958259
7	70	115.87924749496779
4	79	129.10848151845025
1	61	92.70922284217467
3	73	100.269636480841
5	68	57.32364259186606
2	64	101.29165809680478
8	64	87.88629017087933
7	71	119.45291959596466
4	80	133.01503674397122
6	81	95.61903576171426
3	74	102.24480426897007
5	69	58.566201857385295
1	62	96.84523736353792
2	65	105.64090116995405
7	72	123.40988615179903
4	81	136.8100873473883
3	75	103.99519219656263
2	66	109.81803130633875
5	70	60.2162768692984
4	82	140.9716283512396
7	73	127.24386036269097
1	63	100.81170566953027
8	65	90.13323471395
6	82	96.78842906050284
4	83	145.01379244747727
2	67	113.84199576606164
7	74	130.9656443499592
3	76	105.71660229122008
5	71	61.82232606429494
4	84	148.94629904767697
8	66	92.54728521139884
2	68	117.9872874508097
7	75	134.58454591816997
6	83	98.44795579391169
1	64	104.89995233554686
3	77	108.40664186294121
4	85	153.00326793895618
7	76	138.1086528788113
2	69	121.99180300331656
6	84	100.07996802557439
3	78	111.03152705425607
1	65	108.83473710171768
4	86	156.7354458953048
5	72	63.17436188834836
8	67	95.12623192369182
7	77	142.47455913249914
3	79	113.5957745693034
6	85	102.05880657738456
4	87	160.1717827833605
1	66	112.63214461245067
5	73	64.70703207534713
3	80	116.31422956801114
8	68	97.41663102366044
4	88	163.5359287740771
2	70	125.86897949852457
6	86	104.40306508910547
1	67	116.30563184988078
5	74	66.20422947214175
7	78	146.71059948074642
4	89	167.23934943666822
8	69	100.32945728947207
3	81	118.76447280226523
2	71	129.63024338479042
6	87	106.69582934679309
7	79	150.82771628583387
4	90	171.07016104511044
8	70	103.16006979447039
1	68	120.11244731500564
3	82	121.57713600837947
2	72	133.52153384379613
6	88	109.14669028422252
7	80	154.83539646992867
4	91	174.81704722366186
5	75	67.46851117373201
8	71	105.91506030777683
3	83	124.32618388738553
1	69	123.80226169178012
7	81	158.741928928686
4	92	178.68967513541463
2	73	137.0729732660673
6	89	111.54371340420755
5	76	68.52736679604726
3	84	127.4401820463232
2	74	140.53469322555196
4	93	182.2800043888523
7	82	162.77284785860326
6	90	113.69256791892771
8	72	108.60018416190647
4	94	185.8009687811127
2	75	143.91316826475608
3	85	130.47988350699887
7	83	166.70632861412312
1	70	127.1534506020187
6	91	115.6157428726728
5	77	70.14983962918234
7	84	170.54911316098952
2	76	147.21412975662355
3	86	133.66375724181927
8	73	111.22050170719426
4	95	189.06877055717058
5	78	71.9513724677994
7	85	174.51647486698786
2	77	151.3175469005495
4	96	192.4655813385864
1	71	130.41855696180664
6	92	117.33285984752946
7	86	178.39562774911275
2	78	155.31258802814406
4	97	195.80347290076347
3	87	136.77353545185557
5	79	74.16872656315465
8	74	113.57376457615554
1	72	133.82451195502267
6	93	119.02520741422798
7	87	182.39791665476886
2	79	159.20741188776356
4	98	199.26866286498742
3	88	139.8141623727725
1	73	137.14590770416743
2	80	163.00920219423196
8	75	115.87924749496781
4	99	202.67461607216632
6	94	121.04131526053403
3	89	142.9965034537558
7	88	186.52077632263922
4	100	206.02427041491984
2	81	166.7243233604503
8	76	118.13974775662932
5	80	76.09204951898721
7	89	190.76163136228422
4	101	212.48529360875781
2	82	170.78056095469412
1	74	140.38874598770377
8	77	121.18580774991766
5	81	77.75602870517503
7	90	194.91023574969074
3	90	145.90750494748374
2	83	174.7426679434648
4	102	219.23959496404845
8	78	124.15715847263903
6	95	123.02438782615417
2	84	178.61690849412886
5	82	79.81227975693967
7	91	198.97235988950834
4	103	225.7919396258423
3	91	148.76155417311287
1	75	143.77065069060518
8	79	127.05904139414872
2	85	182.61434773861555
4	104	232.1594279799983
7	92	202.953196574974
5	83	82.28000972289686
8	80	129.8961123359741
3	92	151.19193100162454
2	86	186.52613757862463
4	105	238.13231616057493
1	76	147.07481089567992
7	93	206.8574388316747
6	96	124.63948010161143
2	87	190.35755829490984
4	106	243.95901295094637
3	93	153.5838533179839
7	94	210.8814833028259
8	81	132.2800060477773
1	77	151.18200951171409
5	84	84.22588675698228
6	97	126.39620247459965
2	88	194.11336893681485
7	95	214.83016547961796
8	82	134.8109787814034
3	94	155.60526983364025
5	85	86.3423418723398
4	107	249.8639629878627
2	89	197.99242409748913
1	78	155.18054001710397
7	96	218.7075673130677
6	98	127.96874618437108
4	108	255.4231782747995
2	90	201.79692762775153
7	97	222.51741504880025
1	79	159.0785969261736
5	86	88.1986394452885
4	109	260.86394921491166
8	83	137.2953021774598
6	99	129.52219886953736
2	91	205.5310195566596
3	95	157.01592275944498
7	98	226.26312116648626
4	110	266.1935386142947
2	92	209.38720113703224
5	87	90.01666512374251
1	80	162.88339387426825
3	96	158.41401453154322
8	84	139.73546436034053
4	111	271.2249988478201
6	100	130.90836489697665
7	99	229.94782016796776
2	93	213.17363814505768
5	88	91.79869280115051
1	81	166.8142679748948
8	85	142.51315728731856
3	97	159.67153785192897
4	112	276.3548443577568
6	101	135.25161736556052
2	94	216.89398331904
7	100	233.5743992821132
5	89	94.39809320108114
8	86	145.43383375267257
2	95	220.55158126841894
4	113	281.3911867845189
7	101	239.96249706985475
3	98	160.91923440036615
6	102	139.70683591005843
1	82	171.08769681072923
5	90	96.70573922989267
2	96	224.14950368002158
4	114	286.3389599757602
7	102	246.6394129088051
8	87	148.1046927008054
6	103	144.02430350465158
4	115	291.3863414781139
5	91	99.4032192637643
7	103	253.14027731674796
8	88	150.72823225925526
1	83	175.25695421294986
3	99	161.9228211216689
7	104	259.4783227940247
4	116	296.5316172012691
2	97	227.51703232945002
6	104	147.756556538111
8	89	153.12739794040777
1	84	179.32930602665033
5	92	102.49878048055012
7	105	265.6652028399656
4	117	301.5891244723523
3	100	162.92022587757478
2	98	230.8354392202376
8	90	155.66630977832037
4	118	306.9283303965276
5	93	105.50355444249261
1	85	183.5211159512714
7	106	271.71124378648756
3	101	167.06884808365677
8	91	158.16447135814036
2	99	234.10681322849192
5	94	108.66002024663904
6	105	151.18200951171403
7	107	277.62564723022274
1	86	187.61929538296428
8	92	160.98447130080592
4	119	312.1762322791407
2	100	237.33309925082088
3	102	171.79057017193927
7	108	283.41665441536793
5	95	111.72734669721646
6	106	154.74172029546523
1	87	191.62985153675822
3	103	176.3859404827947
8	93	163.75591592366976
2	101	242.96296014001803
4	120	317.33735991843133
7	109	289.0916809595186
6	107	158.22136391777184
3	104	180.86459023258254
4	121	322.24059334602777
2	102	248.89154264458242
1	88	195.5581754875004
5	96	114.7126845645241
7	110	294.4656176873628
2	103	254.68215485188588
8	94	166.3039386184224
7	111	299.7432234429998
6	108	161.83324751113412
1	89	199.60711410167724
2	104	260.3440031957717
3	105	185.02162035827055
5	97	117.8473589012499
8	95	168.64459671154603
4	122	327.0703288285259
6	109	165.7890225557772
1	90	203.5755388056237
8	96	170.9532099727876
4	123	332.00000000000006
5	98	121.12803143781379
2	105	265.88531362224575
3	106	189.72875375124352
7	112	305.11473251876924
8	97	173.23105957073633
4	124	336.85753665310807
1	91	207.46806983244434
2	106	271.51427218472327
5	99	123.88704532758865
6	110	169.44320582425252
4	125	341.64601563606743
2	107	277.02887936097926
7	113	310.7667935928807
8	98	175.4793435137025
1	92	211.48049555455464
3	107	194.1082172397655
5	100	126.79511031581622
4	126	346.0447947881893
2	108	282.63226991976694
8	99	177.6991840161344
6	111	172.6267650163207
5	101	133.2591460275804
7	114	316.50592411517374
3	108	197.98737333476598
4	127	350.7078556291547
1	93	215.41819793137256
2	109	288.1267082378862
6	112	176.34057956125696
7	115	322.1428254672143
8	100	179.7386992275175
4	128	355.3097240436856
5	102	140.33531273346705
3	109	202.39318170333704
2	110	293.51831288694746
6	113	179.97777640586628
7	116	327.6827734257633
8	101	184.35563457621794
4	129	359.8527476621514
5	103	147.07141122597554
3	110	206.70510395246654
2	111	298.8126503346202
1	94	219.10043359153812
7	117	333.13060501851237
8	102	189.30398833622075
4	130	364.33912773678315
6	114	183.74166647769363
5	104	153.801820535389
2	112	304.38955304017907
7	118	338.669455369096
3	111	211.13029152634635
8	103	194.12624758130983
1	95	222.54437759691888
4	131	368.9268220121709
2	113	309.86610011422675
5	105	160.53348560347155
6	115	187.42998692845282
7	119	344.1191654064041
8	104	198.61772327765718
4	132	373.61477486844655
1	96	225.935831598266
3	112	215.87264764207623
2	114	315.24752179834815
7	120	349.4839052088094
6	116	191.0471146078893
5	106	166.72132437093944
4	133	378.24462983630053
8	105	202.80532537386685
1	97	229.27712489474393
7	121	354.596954301641
4	134	382.97388944939837
3	113	220.11360703055138
2	115	320.5386092189207
8	106	206.71236053995418
6	117	194.5970195044107
5	107	172.42969581832477
7	122	359.80550301517076
4	135	387.64545657082067
2	116	325.7437643301863
3	114	224.2743855191671
1	98	232.57041944323015
5	108	178.46007956963373
7	123	364.9397210499291
4	136	392.2613924413158
2	117	330.867042783049
6	118	198.08331580423425
8	107	211.1373960244845
4	137	396.8236384088024
7	124	370.0027026928318
5	109	184.04618985461232
1	99	235.8177262209099
4	138	401.33402547005653
8	108	215.2742436985902
2	118	335.9121909070881
5	110	189.70766985021984
7	125	374.9973333238519
4	139	405.94334580086417
3	115	227.81352023091165
8	109	219.3330800403806
1	100	238.85979150957996
5	111	195.20502042724212
4	140	410.50091351908094
7	126	379.61032651918214
3	116	231.65275737620735
6	119	200.98009851724126
2	119	341.0542478844091
8	110	223.50838910430184
4	141	414.8626278661407
1	101	244.45449474288668
3	117	235.60984699286232
7	127	384.480168539289
2	120	346.29178448239276
5	112	200.78346545470325
8	111	227.7981562699751
4	142	419.469903568778
7	128	389.2890956602819
2	121	351.28193804976644
1	102	250.34775812856805
4	143	424.0271217740676
5	113	206.44127494277885
8	112	232.20034453032147
3	118	239.32404810214956
6	120	203.67130382064136
7	129	394.0393381377043
2	122	356.3691905875141
4	144	428.53587947801987
1	103	256.10544703305317
3	119	243.70473938764508
8	113	236.52061220959155
5	114	211.94810685637182
7	130	398.7329933677423
2	123	361.3848364278722
4	145	432.9976905250188
6	121	206.48970918668078
8	114	240.57846952709627
5	115	217.31543893612346
3	120	248.0080643850115
1	104	261.7365087258558
4	146	437.4139915457666
7	131	403.3720367105286
2	124	366.33181680001525
6	122	209.77845456576327
3	121	252.0575331149617
7	132	408.10905405295784
2	125	371.2128769318219
4	147	441.646917797464
1	105	267.24894761252096
5	116	222.33982999004024
7	133	412.7917150331388
3	122	256.04296514452415
2	126	375.716648553135
4	148	445.8396572760211
6	123	212.51588175945818
5	117	227.89251852572957
1	106	272.649958738306
8	115	244.93672652340234
7	134	417.42184897295454
4	149	449.9933332839499
2	127	380.4773317820655
3	123	260.14226876845674
4	150	454.1090177479412
1	107	277.946037928228
2	128	385.1791790842282
5	118	233.31309436034658
7	135	422.00118483246
8	116	249.40529264632696
6	124	215.2184936291489
3	124	264.1779703154674
4	151	458.4582859977557
5	119	238.8221095292477
7	136	426.5313587533748
1	108	283.143073374575
6	125	217.88758569500925
8	117	253.61190823776394
3	125	267.9832084291849
4	152	462.9038777111291
5	120	244.20687950997612
7	137	431.0139208888735
2	129	389.8243194055496
4	153	467.30717948689806
1	109	288.24642235420714
8	118	257.93022312245614
3	126	271.7351651884606
5	121	249.27294277558482
6	126	220.3724120664835
2	130	394.4147563162412
4	154	471.66937572838026
7	138	435.45034160050915
8	119	262.3585333089054
2	131	398.95237811047065
5	122	254.43663258265306
4	155	475.85817214796253
7	139	439.8420170925012
6	127	222.97981971469974
8	120	266.53517591492505
3	127	275.43601797876755
2	132	403.5888997482462
4	156	480.010416553641
5	123	259.6959760951255
7	140	444.19027454459206
6	128	225.70999091754888
8	121	270.82282030877684
2	133	408.1727575426855
1	110	293.4467583736443
4	157	484.1270494405368
7	141	448.3592309744498
2	134	412.70570628475673
5	124	264.85090145211893
8	122	275.2199120703297
6	129	228.5629016266638
3	128	278.9283062007152
4	158	488.2089716504603
7	142	452.7637352968986
2	135	417.1894054263601
1	111	298.55652731099343
8	123	279.5478492136901
4	159	492.25704667378807
5	125	269.90739152531563
3	129	282.3774070282535
7	143	457.12580325332766
6	130	231.53833375922872
2	136	421.62542617826057
8	124	283.8097954616789
4	160	496.2721027823345
3	130	285.78488413490305
7	144	461.4466383017651
2	137	426.0152579427172
1	112	303.949008881424
5	126	274.49954462621616
6	131	234.47601156621542
4	161	500.1299831043926
2	138	430.36031415547586
8	125	287.8402334629404
7	145	465.72738807160573
5	127	279.19706302180197
1	113	309.43335308269525
4	162	504.08233454466546
6	132	237.8634061809424
2	139	434.6619376020862
8	126	291.4927100289131
7	146	469.96914792356324
4	163	508.0039369926182
5	128	283.6388548841644
1	114	314.82217202732073
3	131	289.00173009862755
7	147	474.1729642229722
4	164	511.8954971476112
8	127	295.41834743292435
2	140	438.7835457261358
5	129	288.187439004548
6	133	241.37108360364957
4	165	515.8808001854692
7	148	478.33983735415563
1	115	320.1202898911594
5	130	292.84125392437466
2	141	442.7324248346849
4	166	519.8355509197115
3	132	291.7567479939409
6	134	244.82851141155922
7	149	482.47072450046136
1	116	325.33213797594595
8	128	299.1337493496847
4	167	523.7604414233667
2	142	447.05256961569955
7	150	486.5665422118542
5	131	297.4222587500809
6	135	248.07458555845656
4	168	527.5357807770009
3	133	294.2210053684134
8	129	302.80356668969404
7	151	491.0224027475733
2	143	451.33136385587017
5	132	302.1075967267293
1	117	330.28775333033457
4	169	531.2842930108136
8	130	306.42943722821406
7	152	495.5723963257035
6	136	251.1214845448314
2	144	455.5699726715972
4	170	535.0065420160768
3	134	296.4152492703436
1	118	335.5160204818839
8	131	310.1660845418144
5	133	306.7213719322475
6	137	254.13185553959974
7	153	500.0809934400628
4	171	538.8209350053133
2	145	459.7695074708629
3	135	298.4744545183054
6	138	257.10698162438143
1	119	340.6640573937907
7	154	504.54930383462045
8	132	313.70686954544044
5	134	311.6135427095557
2	146	463.93102935673517
4	172	542.970533270453
7	155	508.9783885392386
8	133	317.35784219079886
6	139	259.89998076183076
5	135	316.6054326760678
4	173	547.0886582629913
1	120	345.7354479945612
2	147	468.0555522584898
3	136	300.29319006597524
8	134	320.9672880528482
7	156	513.3692628118673
5	136	321.6955082061297
4	174	551.1760154433429
6	140	262.8098171682329
2	148	472.1440458165282
7	157	517.7228988561353
1	121	350.40262556093944
5	137	326.7062901139188
4	175	555.2332843048948
8	135	324.2468195680569
3	137	301.99337741082985
6	141	265.68778669709303
7	158	522.0402283349437
2	149	476.19743804434717
4	176	558.796027187023
1	122	355.17038164801966
2	150	480.2166177882642
7	159	526.3221446984728
4	177	562.6801933603139
5	138	331.4709640375761
8	136	327.3545478529358
3	138	304.01480227120504
6	142	268.98698853290284
2	151	484.59570778123884
4	178	566.5377304293158
7	160	530.5695053430796
5	139	336.1681127055332
1	123	360.0374980470783
8	137	330.29834998074097
6	143	272.24621209486094
7	161	534.6587696839922
3	139	305.8005886194464
5	140	340.8005281686049
2	152	489.06952470993303
4	179	570.485757929153
7	162	538.8404216463351
2	153	493.5027862130059
4	180	574.4066503793285
8	138	333.34966626651965
5	141	345.3708152117084
6	144	275.46687641166585
3	140	307.4703237712542
1	124	364.6793111762716
2	154	497.89657560581776
7	163	542.9898709920842
5	142	350.20708159601804
4	181	578.0726597928674
8	139	336.3733045293577
6	145	278.80279769041056
2	155	502.25192881660473
1	125	369.2627790611991
7	164	547.1078504280488
5	143	354.97746407342544
4	182	581.8281533236427
8	140	339.37000456728646
3	141	309.1310401755215
2	156	506.5698372386573
6	146	282.2534322200529
7	165	551.1950652899571
1	126	373.48493945539485
5	144	359.68458404552183
4	183	585.55956144529
8	141	342.08332318310994
2	157	510.8512503655049
6	147	285.9772718241784
7	166	555.2521949528882
3	142	310.6815089444492
2	158	515.0970782289488
8	142	344.9014351956223
1	127	377.8094757943479
4	184	589.2673417049348
5	145	364.3308935569423
7	167	559.2798941496111
6	148	289.4961139635557
2	159	519.3081936576774
3	143	312.6467655358038
4	185	592.8414627874811
8	143	347.6967069156682
1	128	382.0850690618517
2	160	523.4854343723422
7	168	563.1607230622535
5	146	368.76279638813895
6	149	292.82076429105916
4	186	596.3941649613955
3	144	314.8285247559374
8	144	350.34554371363146
1	129	386.31334432038454
2	161	527.5054502088104
7	169	567.0149909834838
5	147	373.14206409891665
6	150	296.108088373148
3	145	317.11354433388664
8	145	353.09772018522017
2	162	531.6182841099427
7	170	570.8432359238394
4	187	599.9258287488548
1	130	390.4958386462012
5	148	377.3208184025896
6	151	299.97333214804286
4	188	603.4368235366485
2	163	535.6995426542753
7	171	574.6459779725254
8	146	355.5868389015545
5	149	381.4537979886949
6	152	304.11182153938057
1	131	394.6340076577284
3	146	319.382216161138
7	172	578.7737036182623
8	147	358.17733038259144
5	150	385.5424749622278
4	189	606.9275080271121
2	164	539.749942102822
6	153	308.3585575267858
3	147	321.87730581698344
1	132	398.87341350358264
7	173	582.8721986850978
2	165	543.7701720396217
5	151	390.33831479884225
8	148	360.749220373378
4	190	610.3982306658501
6	154	312.5475963753362
7	174	586.9420755066042
5	152	395.23157768579176
2	166	547.7608967423649
8	149	363.5450453520169
1	133	403.0682324371396
3	148	324.1126347429237
7	175	590.9839253313073
4	191	613.744246408877
2	167	551.7227564637875
8	150	366.19803385599994
5	153	399.9112401521118
6	155	316.68122773539966
3	149	326.4506088216101
1	134	407.2198423456303
7	176	594.5477272683836
4	192	617.2827553074849
2	168	555.5384775152841
6	156	320.76159371096793
5	154	404.3871906972327
7	177	598.4237628971632
4	193	620.6955775579526
1	135	411.3295515763486
3	150	329.0151972173928
8	151	369.07587295839335
2	169	559.4452609505239
6	157	324.63517985578835
5	155	408.8141386987491
7	178	602.2748541986459
4	194	624.0897371372167
8	152	372.31438328380506
2	170	563.3249506279654
5	156	413.3400537088077
6	158	328.4630877282865
7	179	606.1014766522189
4	195	627.4655369022272
3	151	332.3552316422895
1	136	415.39860375306995
5	157	417.9641132920386
6	159	332.2468961480303
2	171	567.1781025392286
7	180	609.904090820844
3	152	336.0952246015999
8	153	375.1453051818723
6	160	335.98809502718996
2	172	571.3597815737469
5	158	422.53757229387315
1	137	419.4281821718708
4	196	630.7210159809171
7	181	613.4647504135835
3	153	339.79405527466173
8	154	378.07803427334954
2	173	575.5110772174587
5	159	427.0620563805688
6	161	339.2594877081554
4	197	633.95977790393
1	138	423.41941382038686
7	182	617.1126315349576
5	160	431.5391059915661
2	174	579.6326422830236
8	155	380.98818879330116
3	154	343.3088988068906
4	198	637.0824122513509
1	139	427.3733730592022
2	175	583.7251065356018
5	161	435.8290949443372
6	162	342.36384154872434
8	156	383.75513025886715
4	199	640.2889972504605
7	183	620.739075618734
5	162	440.35894449868977
2	176	587.3329549752846
6	163	345.4402987492919
3	155	346.9308288405628
1	140	431.4267029287826
4	200	643.4796034063553
7	184	624.3444562098716
5	163	444.84266881674034
2	177	591.2562896071379
6	164	348.23124500825605
8	157	386.62255495508805
4	201	648.8104499774955
5	164	449.28164885737334
7	185	627.8232235271329
3	156	350.2356349659467
2	178	595.1537616448372
4	202	654.0978520068693
8	158	389.46886910252545
6	165	351.25631666918116
1	141	435.3079369825458
2	179	599.0258759018676
5	165	453.53941394326483
7	186	631.28282092894
4	203	659.3428546666752
3	157	353.5095472543845
2	180	602.8731209798623
1	142	439.42348594493683
8	159	392.294532207626
7	187	634.7235618755618
4	204	664.6720996100261
3	158	356.7534162415265
5	166	457.62320745346835
6	166	354.386794336358
1	143	443.500845545981
4	205	669.9589539665848
2	181	606.4750613174458
7	188	638.145751376596
8	160	394.98227808346047
5	167	461.67087844047535
3	159	359.7068250673038
4	206	675.2044134926848
7	189	641.5496863065247
2	182	610.1647318552587
1	144	447.5410595688401
6	167	357.23241734198774
8	161	397.6518577851738
5	168	465.6833688247844
4	207	680.409435560678
7	190	644.9356557052806
2	183	613.8322246347121
3	160	362.636181316757
8	162	400.3036347574177
6	168	359.6929245898508
5	169	469.66158028946774
7	191	648.3039410646833
1	145	451.41333609010724
2	184	617.4779348284436
4	208	685.332765888222
8	163	403.1711795255212
3	161	365.2957705750231
6	169	362.4968965384395
7	192	651.8604145060508
4	209	690.2209791074164
5	170	473.47861620140793
2	185	620.9951690633347
1	146	455.25267709262306
8	164	406.0184724861666
7	193	655.3975892540346
3	162	368.3069372140578
6	170	365.40388613149713
8	165	408.8459367536872
2	186	624.4925940313461
5	171	477.1404405413569
4	210	694.9575526605927
1	147	459.05990894435564
7	194	658.9157761049589
6	171	368.28793083673014
8	166	411.65398091115316
2	187	627.9705407103105
4	211	699.5469962768766
5	172	481.2816223376913
7	195	662.4152776015967
3	163	371.16842538125456
1	148	462.835824024027
2	188	631.4293309626975
8	167	414.4429996995969
4	212	704.220846041922
7	196	665.8963883368045
6	172	371.4027463549511
3	164	374.1323295306087
1	149	466.5811826467073
2	189	634.8692778832503
7	197	669.3593952429445
5	173	485.51827977945396
6	173	374.8879832696697
4	213	708.8638797399684
3	165	376.9495987529367
8	168	416.87887929229527
2	190	638.2906861297599
7	198	672.8045778678979
5	174	489.7182863647223
6	174	378.3411159258271
4	214	713.476698988832
3	166	379.8683982644515
1	150	470.04999734070844
2	191	641.6938522379653
7	199	676.2322086384235
8	169	419.19446561232184
5	175	493.88257713752176
6	175	381.89789211253856
4	215	718.0598860819342
3	167	382.64343715788453
2	192	645.2867579611406
1	151	473.8639045126776
5	176	497.51381890355583
7	200	679.6425531115605
4	216	722.6140048462944
6	176	384.9025850783548
8	170	421.6028937282097
5	177	501.4867894571104
3	168	385.05194454774534
7	201	685.188295288237
6	177	388.2666609432236
2	193	648.8597691335159
1	152	477.774005153064
4	217	727.1396014521561
7	202	690.6895105617286
5	178	505.55415140220157
3	169	387.5577376340201
2	194	652.4132126191188
4	218	731.9754094230218
8	171	423.6897449785634
1	153	481.6523642628572
6	178	391.73332766054017
7	203	696.1472545374291
5	179	509.58905011783776
3	170	390.0474330129606
4	219	736.7794785415786
2	195	655.9474064282894
6	179	395.16958384976965
8	172	426.1795396308932
7	204	701.5625417594644
5	180	513.5922507203552
4	220	741.5524256584969
1	154	485.49974253340247
2	196	659.4626600498314
3	171	392.7505569696878
7	205	706.9363479125968
6	180	398.32022293627034
4	221	746.4080653369178
2	197	662.9592747673114
8	173	428.6548728289462
5	181	517.3209835295686
3	172	395.67284465831113
1	155	489.3168707494154
7	206	712.2696118746048
4	222	751.2323209234281
2	198	666.4375439604221
6	181	401.0835324467961
8	174	431.01044070880704
4	223	756.0257932107876
7	207	717.5632376313604
1	156	493.22915566701863
5	182	521.2648079431415
2	199	669.8977533922617
3	173	398.1117933445328
4	224	760.7890640644098
7	208	722.6984156617476
6	182	404.06558873529445
5	183	525.0580920241114
2	200	673.3401814833269
8	175	433.05195993090723
4	225	765.52269724679
7	209	727.7973619078322
1	157	497.1106516662061
3	174	400.3211211015477
2	201	678.9374050676539
5	184	528.8241673751306
6	183	407.0257977082044
4	226	770.3382373996507
8	176	434.80455379400075
7	210	732.9788537195326
5	185	532.4462414178545
2	202	684.48886039146
1	158	500.9620744128243
6	184	410.085356968522
7	211	737.8909133469526
3	175	402.51832256432755
4	227	775.235448105929
8	177	436.9256229611627
5	186	536.0438414906006
1	159	504.7841122697901
6	185	412.8849718747342
2	203	689.9956521602144
7	212	742.8855901146555
5	187	539.6174570934488
4	228	780.2140731876095
8	178	439.1355143916284
3	176	404.3080508721042
2	204	695.4588413414554
1	160	508.577427733477
4	229	785.1611299599596
7	213	747.8469094674391
5	188	543.1675616234828
6	186	415.43952628511414
3	177	406.38159407138505
2	205	700.8794475514313
4	230	790.0772114167073
7	214	752.8904302752162
1	161	512.2226078571698
8	179	441.2357646428948
6	187	418.08970329344396
2	206	706.2584512768676
4	231	794.852816564174
3	178	408.6502171784569
7	215	757.9003892333083
5	189	546.5821072812391
1	162	515.9612388542379
2	207	711.5967959455688
7	216	762.8774475628442
3	179	410.9063153566759
8	180	443.2301885025433
6	188	420.3986203592966
2	208	716.7747205363758
1	163	519.6729740904369
7	217	767.8222450541531
4	232	799.8199797454427
5	190	549.9754539977216
4	233	804.8676909902648
2	209	721.9155075214824
5	191	553.4591222484277
7	218	772.8486268345179
3	180	412.9467277991194
6	189	422.8001892147164
4	234	809.8839423028464
8	181	445.03145956213035
1	164	523.2408623186839
5	192	557.1471977852891
7	219	777.842529050707
2	210	727.1389138259618
4	235	815.2061089074348
2	211	732.0901583821487
7	220	782.8045733131609
8	182	446.8254692830301
3	181	414.78428128365715
6	190	424.88115985531766
1	165	526.901319034219
4	236	820.4937537848783
5	193	560.8110198631978
2	212	737.1241415121334
7	221	787.624275908253
8	183	448.79505344867613
3	182	416.8057101336305
4	237	825.8607630829791
6	191	426.9519879330696
1	166	530.5365208918231
2	213	742.123978860675
7	222	792.4146641752662
5	194	564.3385508717263
4	238	831.1931183545738
6	192	429.42286851074897
3	183	418.62632502029777
2	214	747.2061295251797
8	184	450.57407826016805
7	223	797.1762665809865
4	239	836.7185906862597
1	167	534.1469835167094
5	195	567.8441687646356
8	185	452.2587754814715
4	240	842.2078128348138
2	215	752.2539464834994
7	224	801.9095959021815
3	184	420.5329951383125
5	196	571.3282769126695
1	168	537.6188240751991
6	193	431.87961285524926
4	241	847.3269734878035
2	216	757.2681163234059
5	197	574.7912664611389
8	186	453.93722032897904
3	185	422.72567937138615
4	242	852.4153916958567
6	194	434.2176873412689
2	217	762.2493030498614
1	169	540.9565601783565
5	198	578.2335168424604
7	225	806.6151498701224
8	187	455.7850370514592
4	243	857.4736147544137
2	218	767.3121920053137
3	186	424.80701500799154
5	199	581.6553962613946
6	195	436.44129043893173
7	226	811.4012570855433
1	170	544.1644971881204
4	244	862.5021739103042
2	219	772.3418932053339
5	200	585.0572621547398
8	188	457.45054377495285
6	196	438.7550569509142
4	245	867.6093591012033
3	187	427.18380119100954
7	227	816.3773637234193
1	171	547.4623274710324
5	201	590.7757611818547
8	189	459.0261430463412
6	197	441.26522636618444
4	246	872.5795092712186
3	188	429.5474362628649
2	220	777.3390508651931
7	228	821.3233224498134
5	202	596.3027754421405
6	198	443.7611970418324
1	172	551.1905296719093
8	190	460.5149291825403
4	247	877.4160928544682
3	189	431.89813613860383
7	229	826.239674670734
5	203	601.9144457478985
6	199	446.24320723121383
4	248	882.2261614801506
1	173	554.8936835106342
3	190	434.44792553308383
8	191	462.2488507286958
7	230	831.126945779043
2	221	782.1924315665547
4	249	887.1144232848437
3	191	437.0915235966032
6	200	448.6078465653494
7	231	835.878579699229
1	174	558.5722871750799
2	222	787.015882940109
4	250	891.9758965353274
5	204	607.6100723325774
6	201	453.1500855125155
3	192	439.9420416373047
2	223	791.8099519455407
7	232	840.817459381048
8	192	463.9762924977957
4	251	901.6900797946049
1	175	562.1138674681491
5	205	613.388946754015
6	202	457.6472440646836
2	224	796.5751690832444
7	233	845.8356814417327
8	193	465.87337335374735
4	252	912.0383763855559
3	193	442.4454768669242
1	176	565.201733896845
6	203	461.963201997735
5	206	619.1138829003917
2	225	801.3120490795077
7	234	850.8243061878288
4	253	922.2705676752354
3	194	444.83030472304824
5	207	624.7863634875523
2	226	806.1296421792213
1	177	568.592120944355
4	254	932.3904761418366
7	235	856.1115581511561
6	204	466.1051383539985
8	194	467.85360958316875
5	208	630.2753366585114
3	195	447.3063826953512
7	236	861.3663564360988
4	255	942.4017190137127
8	195	469.91807796678785
2	227	811.1380893534708
1	178	571.9624113523545
5	209	635.7169181325913
4	256	952.3077233751708
7	237	866.5892914177975
6	205	470.3434915038158
3	196	449.9822218710424
2	228	816.1158006067516
4	257	962.1117398722463
5	210	641.2425438163003
7	238	871.7809357860497
2	229	821.0633349504769
1	179	575.421584579515
6	206	474.677785450299
7	239	877.1607606362704
8	196	471.79126740540687
3	197	452.4301050991192
2	230	825.9812346536688
4	258	972.2443108601875
7	240	882.5077903338873
1	180	578.8600867221714
2	231	830.7623005408942
4	259	982.2723654872924
6	207	478.45480455315743
3	198	454.8648150824595
5	211	646.3381467931472
7	241	887.4998591549187
8	197	473.40046472305045
4	260	992.1990727671543
7	242	892.4640048763874
3	199	457.28656223422973
6	208	481.8381470992102
1	181	582.1709370966571
4	261	1002.0274447339258
2	232	835.7314161858455
5	212	651.6456092079496
7	243	897.4006908845125
2	233	840.779995004638
4	262	1011.8992044665322
3	200	459.7988690721195
5	213	656.9101917309548
6	209	484.9670091872231
7	244	902.3103678890099
2	234	845.798439345923
4	263	1021.675584517904
5	214	662.259012773703
3	201	464.7999569707382
8	198	475.0042105076545
7	245	907.29763583953
2	235	851.116913238128
1	182	585.7883576856063
6	210	487.74686057421235
3	202	469.7478046782125
5	215	667.439884933467
8	199	476.85742103903567
7	246	912.2576390472159
2	236	856.402358707634
5	216	672.7049873458645
4	264	1031.634625242872
6	211	490.5109580835072
7	247	917.1908198406701
2	237	861.6553835495946
3	203	474.50184404278144
1	183	589.3835762896688
5	217	677.9291998431693
8	200	478.5321305826811
7	248	922.0976087161275
4	265	1041.498439749192
2	238	866.8765771434818
6	212	493.36598991012767
3	204	479.3495592988483
1	184	592.956996754402
7	249	926.9784247758955
8	201	482.0342311496147
4	266	1051.1341493834177
2	239	872.2866501328557
5	218	683.1134605612743
6	213	496.3124016181746
7	250	931.8336761461246
8	202	485.75405299389956
1	185	596.4008718974176
4	267	1060.6823275608965
3	205	484.14873747640826
2	240	877.6633751046006
5	219	688.1373409429252
7	251	941.4191415092433
4	268	1070.820246353234
3	206	489.0408980852216
2	241	882.6828422485614
6	214	499.2414245633071
8	203	489.3240235263339
1	186	599.7191009130858
5	220	693.1248083859066
7	252	951.6254515301704
4	269	1080.863081060687
2	242	887.6739266194535
7	253	961.7234529738789
3	207	494.025302995707
5	221	697.8416725877007
4	270	1091.0847813071177
8	204	492.74942922341387
1	187	603.0190710085378
2	243	892.6371043150732
6	215	502.1533630276713
7	254	971.7165224488059
8	205	496.1511866356868
5	222	702.4122721023599
3	208	498.8206090369564
4	271	1100.8097019921295
2	244	897.5728382699639
7	255	981.6078646791705
6	216	505.156411421255
3	209	503.5702532914351
4	272	1110.4494585527073
2	245	902.5862839640312
5	223	707.1824375647345
1	188	606.3010803223099
7	256	991.4005245106543
4	273	1120.0062499825617
3	210	508.5508824100103
8	206	499.52977889210985
2	246	907.5720357084602
6	217	507.929128914655
7	257	1001.0973978589699
5	224	711.9206416448393
1	189	609.5654189666602
4	274	1129.4821822410481
3	211	513.2104831353313
7	258	1011.118192893393
2	247	912.530547433892
8	207	502.8856728919607
5	225	716.6275183105932
6	218	510.6867924667723
4	275	1138.751509329406
3	212	517.8281568242501
7	259	1021.0406456160307
1	190	612.8123693268601
2	248	917.4622608042245
5	226	721.418048013771
8	208	506.2193200580161
4	276	1148.7192868581951
3	213	522.5380368930095
7	260	1030.8675957658195
2	249	922.3676056757407
1	191	616.042206346286
5	227	726.5259802649865
6	219	513.3273809178702
7	261	1040.6017489894973
3	214	527.2058421527593
8	209	509.30737281135066
2	250	927.2470005343769
4	277	1159.5343893132278
1	192	619.4618632329193
5	228	731.5982504079678
7	262	1050.381359316701
6	220	515.8546306858166
4	278	1170.2495460370835
2	251	936.8793945860901
3	215	531.7019841979153
8	210	512.599258680697
5	229	736.6355951214954
4	279	1180.8674777467622
1	193	622.862745715298
7	263	1060.0707523557098
4	280	1191.3907839160079
6	221	518.1766108191301
2	252	947.1346261223897
3	216	536.4214760801437
5	230	741.6387260654608
7	264	1070.077567281924
1	194	626.245159661933
8	211	515.4357379926231
6	222	520.6803241913412
2	253	957.2800008357007
4	281	1201.6908920350522
3	217	541.2319281047638
5	231	746.4938043949189
7	265	1079.9916666345166
4	282	1211.9034615017813
1	195	629.6094027252134
2	254	967.3189753126934
6	223	523.2704845488614
7	266	1089.815580729144
8	212	518.6887313215894
3	218	546.0000000000002
1	196	632.9557646471038
7	267	1099.551726841444
3	219	550.7267925205748
5	232	751.5464057528314
6	224	525.7499405611001
2	255	977.2548285887357
7	268	1109.871614196886
3	220	555.4133595800521
8	213	522.0335238277328
1	197	636.1831497296985
5	233	756.6809102917817
2	256	987.0906746596278
7	269	1120.0964244206841
4	283	1221.9026147774623
3	221	559.9330317100432
6	225	528.2177581263245
8	214	525.5853879247406
2	257	996.8294738820673
1	198	639.3942445784133
7	270	1130.497678016192
5	234	761.7808083694413
4	284	1231.6943614387458
3	222	564.4165128697072
2	258	1006.8927450329548
7	271	1140.5375925413425
5	235	767.1968456660907
6	226	531.0734412489484
4	285	1241.787018775764
1	199	642.5892934059825
3	223	568.8646587721901
2	259	1016.8564303774643
8	215	528.9990548195716
7	272	1150.4898956531524
5	236	772.574915461277
4	286	1251.7983064375824
1	200	645.8684076497316
2	260	1026.7234291667835
3	224	573.1553018161834
6	227	534.4520558478564
7	273	1160.3568416655291
4	287	1261.7301613261052
5	237	777.7994600152402
8	216	532.2790621469156
2	261	1036.496502647259
3	225	577.4140628699654
7	274	1170.1405898438024
1	201	651.4376409143088
5	238	782.9891442414762
6	228	537.6988004450077
2	262	1046.314484273251
7	275	1179.843209922404
3	226	581.6416422506219
8	217	535.4297339520846
4	288	1271.4605774462689
5	239	788.3755450291436
1	202	656.9596639063923
2	263	1056.0411923784031
6	229	541.0360431616365
7	276	1190.1117594579098
4	289	1281.2400243514091
5	240	793.7253933193766
3	227	585.8387150061017
2	264	1066.0858314413524
7	277	1201.358397814741
4	290	1291.0681624143629
5	241	798.6995680479607
8	218	538.5619741496795
3	228	590.0059321735675
6	230	544.3528267585282
1	203	662.4356572528383
7	278	1212.5007216492704
2	265	1076.0367094109754
4	291	1300.7001960482667
6	231	547.8722478826612
5	242	803.4239229696855
7	279	1223.5415808218377
3	229	593.9116095851305
8	219	541.4656037090446
4	292	1310.2614242966933
1	204	667.8667531776078
3	230	597.9063471815635
5	243	808.1206593077541
7	280	1234.4836977457423
6	232	551.369204798382
2	266	1085.8964038986408
4	293	1319.7533860536216
1	205	673.3810214135826
3	231	601.7607498001181
8	220	544.3537452796666
7	281	1245.1983777695832
2	267	1095.6673765335902
5	244	812.7902558471029
4	294	1329.2968065860985
7	282	1255.821643387309
1	206	678.8504990054878
6	233	554.8441222541699
4	295	1338.4192168375346
2	268	1106.0235078876037
8	221	546.9277831670285
5	245	817.4331776971125
3	232	605.818454654528
7	283	1266.35579518554
2	269	1116.2835661246654
1	207	684.2762600003011
4	296	1347.4798699795108
5	246	822.0498768322997
3	233	610.2007866268285
6	234	558.0788474758743
7	284	1276.803038843502
2	270	1126.7200184606645
[truncated: 53,201 more rows]
