# Supplementary material for: Evolutionary model discovery of causal factors behind the socio-agricultural behavior of the Ancestral Pueblo
Source: PLoS One. 2020 Dec 18;15(12):e0239922. doi: 10.1371/journal.pone.0239922 (PMC7748155; doi:10.1371/journal.pone.0239922)
Supplement: S1 File — This archive contains the Evolutionary Model Discovery Python source code. This Python package is also being actively maintained at: https://github.com/chathika/evolutionarymodeldiscovery and documentation is available at https://evolutionarymodeldiscovery.readthedocs.io/en/latest/. (ZIP) [file pone.0239922.s001.zip › EvolutionaryModelDiscovery_SourceCode/ArtificialAnasazi/Qual/Artificial Anasazi Ver 6 Qual-table.csv]

Run	Step	L2_error
8	0	0
5	0	0
4	0	0
5	1	1
6	0	0
4	1	0
8	1	3
5	2	1.4142135623730951
8	2	4.242640687119285
3	0	0
2	0	0
4	2	1
1	0	0
5	3	4.242640687119285
8	3	7.3484692283495345
5	4	5.830951894845301
7	0	0
8	4	9.486832980505138
6	1	2
5	5	7.681145747868608
8	5	10.723805294763608
8	6	11.832159566199232
5	6	8.660254037844387
4	3	1
6	2	3.605551275463989
3	1	1
5	7	9.539392014169458
8	7	13.2664991614216
4	4	1.4142135623730951
2	1	0
1	1	0
5	8	9.746794344808965
8	8	14.177446878757825
3	2	1.4142135623730951
6	3	6.164414002968976
5	9	9.797958971132713
4	5	3.3166247903554
8	9	15.394804318340652
5	10	10.2469507659596
2	2	0
4	6	4.47213595499958
5	11	10.295630140987003
1	2	0
7	1	3
4	7	5.385164807134505
8	10	17.832554500127006
5	12	10.344080432788603
3	3	1.4142135623730951
4	8	6.164414002968977
2	3	0
8	11	19.54482028569206
7	2	5
1	3	1
6	4	9.327379053088816
5	13	10.392304845413266
8	12	21.517434791350013
5	14	10.392304845413266
2	4	2
4	9	6.855654600401045
5	15	10.392304845413266
8	13	23.323807579381203
6	5	11.090536506409418
7	3	7.0710678118654755
5	16	10.440306508910552
8	14	25
5	17	10.488088481701517
7	4	9.9498743710662
2	5	3.605551275463989
6	6	13.114877048604
3	4	1.7320508075688774
8	15	26.92582403567252
5	18	10.53565375285274
6	7	14.866068747318504
1	4	1.4142135623730951
2	6	3.7416573867739413
5	19	10.583005244258363
7	5	12.767145334803704
4	10	7.4833147735478835
8	16	28.39013913315678
3	5	2.6457513110645907
8	17	30.099833886584822
6	8	16.0312195418814
5	20	10.63014581273465
3	6	3.3166247903554
1	5	1.4142135623730951
2	7	4.795831523312719
6	9	17.492855684535904
8	18	31.71750305430741
7	6	16.217274740226856
1	6	1.4142135623730951
6	10	18.493242008906932
4	11	8.485281374238571
8	19	32.96968304366907
1	7	2.449489742783178
3	7	6
5	21	10.816653826391969
2	8	5.65685424949238
7	7	20.784609690826528
1	8	3.1622776601683795
8	20	33.926390907374746
6	11	19.773719933285193
5	22	11
3	8	9.219544457292887
4	12	9
1	9	3.7416573867739418
6	12	20.66397831977183
7	8	23.065125189341593
5	23	11.40175425099138
2	9	6.4031242374328485
5	24	11.789826122551595
6	13	21.517434791350016
7	9	25.13961017995307
8	21	35.369478367654786
4	13	9.848857801796104
5	25	12.165525060596439
6	14	22.627416997969522
2	10	6.48074069840786
8	22	36.75595189897821
3	9	11.575836902790225
5	26	12.206555615733702
4	14	11.04536101718726
8	23	38.66522985836241
1	10	4.79583152331272
6	15	23.685438564654024
4	15	11.74734012447073
7	10	26.70205984563738
5	27	12.206555615733702
2	11	7.14142842854285
3	10	12.609520212918492
4	16	12.409673645990857
5	28	12.206555615733702
7	11	28.879058156387305
8	24	41.47288270665544
5	29	12.206555615733702
6	16	24.20743687382041
1	11	5.196152422706632
2	12	8.18535277187245
4	17	12.569805089976535
5	30	12.206555615733702
6	17	24.939927826679853
7	12	32.09361307176243
3	11	13.564659966250536
4	18	12.609520212918492
1	12	6
8	25	44.82186966202994
5	31	12.247448713915889
7	13	34.26368339802363
6	18	25.25866188063018
2	13	9.1104335791443
3	12	14.142135623730951
4	19	12.609520212918492
5	32	12.409673645990853
8	26	47.93745925682754
2	14	9.9498743710662
7	14	37.0135110466435
6	19	25.43619468395381
1	13	6.708203932499369
8	27	51.56549233741495
5	33	12.409673645990853
6	20	25.612496949731398
2	15	10.723805294763608
8	28	55.67764362830022
4	20	12.609520212918492
5	34	12.449899597988729
3	13	14.45683229480096
2	16	11.832159566199232
4	21	12.609520212918492
6	21	25.92296279363144
8	29	59.16079783099616
1	14	7.3484692283495345
5	35	12.489995996796793
4	22	12.609520212918492
8	30	62.13694553162394
7	15	40.73082370883261
2	17	12.206555615733702
3	14	15.000000000000002
6	22	26.40075756488817
8	31	64.42049363362563
3	15	15.524174696260026
5	36	12.529964086141664
4	23	12.609520212918492
2	18	12.845232578665128
1	15	7.937253933193772
7	16	44.13615298142783
3	16	16.0312195418814
4	24	12.649110640673518
5	37	12.569805089976532
8	32	66.6258208204597
1	16	8.18535277187245
4	25	12.649110640673518
2	19	13.190905958272918
6	23	26.870057685088806
3	17	17.11724276862369
7	17	46.30334761116091
5	38	12.569805089976532
4	26	12.806248474865699
8	33	68.76045375068433
5	39	12.609520212918488
3	18	17.578395831246947
2	20	13.527749258468681
1	17	8.426149773176359
4	27	12.96148139681572
6	24	27.53179979587241
3	19	17.83255450012701
5	40	12.649110640673515
7	18	48.3735464897913
8	34	71.07742257566744
5	41	12.649110640673515
2	21	14.106735979665883
4	28	13
6	25	27.982137159266443
8	35	72.0832851637604
7	19	49.83974317750845
5	42	12.688577540449518
4	29	13.152946437965905
6	26	28.618176042508367
3	20	18.275666882497067
7	20	50.833060108555344
1	18	8.660254037844387
5	43	12.727922061357853
4	30	13.30413469565007
3	21	18.30300521772313
8	36	73.24616030891994
2	22	15.329709716755891
1	19	8.717797887081348
7	21	52.230259428802384
4	31	13.45362404707371
6	27	29.0516780926679
3	22	18.330302779823363
1	20	8.94427190999916
6	28	29.32575659723036
5	44	12.767145334803702
4	32	13.490737563232042
8	37	74.39085965358916
6	29	29.597297173897484
5	45	12.806248474865695
4	33	13.527749258468683
7	22	53.82378656319156
1	21	9
3	23	18.357559750685823
8	38	75.5182097245426
6	30	29.748949561287034
4	34	13.564659966250536
5	46	12.961481396815719
2	23	16.852299546352718
4	35	13.601470508735444
3	24	18.38477631085024
7	23	55.37147279962851
4	36	13.601470508735444
6	31	30.01666203960727
1	22	9
5	47	12.999999999999998
3	25	18.41195263952197
8	39	76.80494775728971
7	24	56.65686189686118
6	32	30.083217912982647
6	33	30.14962686336267
3	26	18.520259177452136
1	23	9.486832980505138
4	37	13.928388277184121
5	48	12.999999999999998
3	27	18.547236990991408
8	40	78.45380806563823
7	25	57.71481612203231
5	49	12.999999999999998
4	38	14.07124727947029
5	50	13.038404810405295
1	24	9.695359714832659
6	34	30.14962686336267
8	41	80.27452896155792
2	24	18.65475810617763
4	39	14.212670403551897
7	26	59.38855108520497
5	51	25.573423705088842
6	35	30.16620625799671
3	28	18.57417562100671
2	25	20.297783130184442
5	52	34.39476704383968
4	40	14.525839046333951
1	25	9.899494936611665
7	27	60.79473661428266
6	36	30.16620625799671
4	41	14.662878298615182
8	42	82.49242389456138
2	26	21.81742422927143
5	53	40.82891132518721
7	28	61.96773353931868
5	54	46.37887450122092
4	42	14.798648586948744
6	37	30.16620625799671
2	27	22.912878474779202
8	43	84.65222974027324
5	55	50.91168824543142
4	43	14.93318452306808
3	29	18.681541692269406
6	38	30.182776545573134
7	29	63.75735251718033
2	28	24.269322199023197
1	26	9.899494936611665
4	44	15.066519173319366
5	56	55.072679252057455
3	30	18.708286933869708
6	39	30.199337741082992
7	30	65.27633568147036
8	44	86.7582849069759
4	45	15.198684153570666
2	29	25.55386467836128
6	40	30.199337741082992
5	57	58.25804665451803
1	27	9.899494936611665
7	31	66.9776081985614
2	30	26.495282598983543
6	41	30.199337741082992
4	46	15.231546211727819
8	45	89.2636544176856
1	28	9.9498743710662
6	42	30.199337741082992
7	32	68.63672486358887
4	47	15.26433752247375
2	31	27.166155414412252
5	58	61.278054799414114
8	46	91.70059977993601
3	31	18.94729532149642
4	48	15.297058540778357
2	32	27.820855486487112
7	33	70.71067811865474
6	43	30.199337741082992
1	29	10
8	47	93.45052166788584
4	49	15.329709716755895
5	59	64.45928947793327
2	33	28.687976575562104
6	44	30.199337741082992
3	32	19.052558883257653
7	34	72.72551134230682
4	50	15.36229149573722
5	60	67.4907401055878
8	48	95.36246641105713
6	45	30.199337741082992
1	30	10
2	34	30.380915061926625
5	61	70.39176088151225
4	51	24.433583445741235
8	49	97.23682430026187
6	46	30.21588985947625
2	35	31.984371183438952
4	52	31.57530680769389
7	35	74.46475676452584
3	33	19.15724406066802
5	62	73.45747068882783
1	31	10.04987562112089
2	36	33.51119216023208
8	50	99.27235264664577
4	53	37.37646318206152
6	47	30.21588985947625
5	63	76.97402159170326
6	48	30.21588985947625
8	51	99.2924971989324
5	64	80.62877898120497
1	32	10.04987562112089
4	54	41.928510586473266
7	36	76.16429609731844
3	34	19.390719429665317
6	49	30.21588985947625
5	65	84.12490713219243
7	37	78.03845206050667
4	55	45.62893818619935
8	52	99.33780750550113
2	37	34.698703145794944
3	35	19.79898987322333
6	50	30.21588985947625
5	66	88.35157044444655
2	38	35.608987629529715
6	51	36.79673898594819
4	56	49.426713425029604
8	53	99.41830817309253
7	38	79.66178506661772
1	33	10.099504938362077
3	36	21
5	67	92.09777413162601
6	52	42.36744032862971
4	57	53.31978994707314
5	68	95.97395480024777
7	39	81.89627586160435
1	34	10.295630140986999
6	53	47.28636167014755
8	54	99.49874371066198
5	69	99.43339479269528
2	39	37.269290307168454
4	58	56.94734409961541
6	54	51.73973328110611
8	55	99.5791142760368
1	35	10.488088481701514
3	37	23.259406699226016
5	70	102.52804494381039
4	59	60.69596362197409
7	40	84.303024856763
2	40	38.8587184554509
3	38	24.939927826679853
1	36	10.67707825203131
8	56	99.65942002640791
7	41	86.87922651589389
5	71	105.53198567259123
4	60	63.600314464631396
6	55	55.839054433254866
5	72	108.68762579061152
3	39	27.258026340878022
8	57	99.73966111833343
4	61	66.09841147864297
6	56	60.01666435249463
7	42	89.15155635209068
1	37	11.090536506409416
6	57	63.921827257987545
3	40	29.393876913398138
4	62	69.05794668247819
2	41	40.12480529547776
5	73	111.75419455215093
1	38	11.489125293076055
6	58	67.60177512462228
5	74	114.51637437502116
2	42	41.605288125429446
4	63	71.62401831787993
8	58	99.78476837674171
3	41	30.463092423455635
6	59	70.78841713161836
5	75	117.00427342623004
4	64	74.36396977031282
2	43	42.367440328629726
1	39	12.961481396815719
3	42	31.496031496047245
6	60	73.55949972641196
5	76	119.64530914331745
4	65	77.27224598780599
2	44	42.94182110716778
8	59	99.78977903573087
7	43	91.59148432032315
5	77	123.10970717209915
3	43	32.264531609803356
6	61	75.97367965289033
1	40	14.282856857085699
4	66	79.8185442112295
2	45	43.68065933568312
7	44	93.96807968666806
5	78	126.4792473095883
3	44	33.24154027718932
8	60	99.79478944313672
6	62	78.31347265956224
4	67	82.28608630868281
5	79	129.76131935210893
1	41	15.905973720586866
2	46	44.407206622349044
3	45	34.19064199455752
4	68	85.1762877801093
5	80	132.96240070034835
7	45	96.28603221651622
2	47	45.12205669071392
8	61	99.81482855768472
1	42	17
4	69	87.97158632194828
5	81	135.87862230682205
6	63	80.82697569499926
3	46	35.35533905932738
2	48	45.6618002273235
1	43	18.027756377319946
4	70	90.92854337335442
3	47	36.4828726939094
5	82	139.15099712183164
7	46	98.99494936611666
8	62	99.89494481704263
2	49	45.934736311423414
6	64	84.03570669661796
4	71	93.79232377972087
5	83	142.56226709757388
3	48	37.57658845611187
1	44	19
6	65	87.12634503983283
2	50	46.206060208591694
5	84	145.89379698945393
3	49	38.63935817272331
1	45	19.924858845171276
8	63	99.89994994993737
2	51	48.897852713590616
6	66	90.11104260855049
7	47	101.63168797181321
5	85	149.36197641970327
4	72	96.81425514871245
3	50	39.45883931389771
2	52	51.76871642217915
3	51	41.86884283091664
5	86	152.7514320718467
6	67	93.00000000000001
8	64	99.91996797437433
7	48	104.4270080008041
4	73	99.74467404327909
5	87	156.06729317829536
2	53	54.18486873657628
6	68	96.30160954002795
3	52	44.14748010928823
4	74	102.59142264341592
5	88	159.116309660575
2	54	56.2227711874824
6	69	99.74968671630003
4	75	105.36128321162377
7	49	107.61505470890215
3	53	46.021733996015406
1	46	20.808652046684813
5	89	162.7083279982927
6	70	102.83481900601568
2	55	57.93962374748391
4	76	108.06016842481782
8	65	99.96499387285526
7	50	110.71133636624573
3	54	47.82258880487337
5	90	166.22274212634082
4	77	111.62884931772787
6	71	105.83005244258364
2	56	60.10823570859488
3	55	49.558046773455466
8	66	100.00999950004994
7	51	110.82418508610837
5	91	169.66437457521835
4	78	115.08692367076286
6	72	108.97706180660222
1	47	21.656407827707717
2	57	62.46599074696567
3	56	50.99019513592784
4	79	118.68445559549909
7	52	110.89634800118534
6	73	111.80787092150534
8	67	100.02999550134943
5	92	173.0375681752376
2	58	64.48255578061404
4	80	121.94260945215169
6	74	114.35471131527551
3	57	51.77837386399846
5	93	176.54177975765396
4	81	125.11594622589078
8	68	100.03499387714275
1	48	22.472205054244235
6	75	116.84605256490268
2	59	66.43794096749237
3	58	52.93392107146418
4	82	128.43286183839396
5	94	179.97777640586628
7	53	111.05854312028411
6	76	119.28537211242626
8	69	100.03999200319834
3	59	54.06477596365308
2	60	68.1102048154313
4	83	131.66624472506228
6	77	122.5275479229059
3	60	55.38050198400155
7	54	111.17103939425954
1	49	22.825424421026657
4	84	134.82210501249412
2	61	69.33974329343887
5	95	183.16113124787148
8	70	100.0849639056736
6	78	125.46712716883256
3	61	56.27610505356603
7	55	111.33283433021907
4	85	137.69894698217556
5	96	186.47519942340858
1	50	23.366642891095847
6	79	128.55349081219072
4	86	140.71957930579524
5	97	189.73138907413292
8	71	100.164864099144
3	62	57.99137866959191
5	98	192.93263072896718
2	62	70.20683727387241
6	80	131.56747318391427
2	63	70.9154426059656
3	63	59.65735495309861
8	72	100.16985574512915
6	81	134.51393979807446
1	51	28.319604517012593
5	99	195.7345140745495
8	73	100.17484714238392
2	64	71.48426400264607
7	56	111.61989070053781
6	82	137.81872151489435
3	64	61.278054799414114
5	100	198.49685136041836
8	74	100.17484714238392
1	52	33.03028912982749
6	83	141.0460917572692
4	87	143.10136267695006
5	101	203.98529358755258
7	57	111.9062107302361
8	75	100.17484714238392
3	65	62.44197306299665
6	84	144.20124826089406
4	88	145.26871652217486
2	65	72.32565243397394
5	102	209.5566749115857
1	53	36.701498607005135
8	76	100.25467570143542
7	58	112.35212503553285
6	85	147.49576265099958
3	66	63.584589327918124
2	66	73.3143914930759
4	89	147.40420618150623
5	103	215.20920054681682
1	54	40.0374824383352
6	86	150.51577990363668
3	67	64.70703207534712
8	77	100.43405796840027
2	67	74.45804187594514
5	104	220.71701339044986
6	87	153.67498169838836
7	59	112.79627653428994
2	68	75.95393340703298
3	68	65.81033353509159
4	90	149.5091970415198
1	55	42.7551166528639
5	105	226.09068976850864
6	88	156.77053294544865
2	69	77.62087348130012
8	78	100.67770358922569
3	69	67.08203932499369
5	106	231.55344955322954
4	91	151.75308893067051
7	60	113.23868596906276
6	89	159.80613254815975
4	92	153.9642815720581
2	70	79.46068210127572
5	107	236.68122020980036
6	90	162.78513445643617
7	61	113.77170122662318
3	70	68.14690014960328
1	56	45.31004303683677
8	79	100.9207609959417
4	93	156.31378697990777
5	108	241.7002275547129
6	91	165.71059109181888
2	71	81.25884567233281
3	71	69.19537556802477
7	62	114.12712210513332
6	92	168.77203559831824
2	72	83.45058418010026
8	80	101.09896141899772
1	57	48.05205510693585
3	72	70.06425622241343
5	109	246.61711213944582
4	94	158.62849680936898
2	73	85.81375181169975
7	63	114.75626344561769
8	81	101.27684829219356
5	110	251.24490044576027
4	95	160.74513989542572
3	73	70.77428911688199
2	74	88.11356308764276
1	58	50.97057974949863
6	93	171.96802028284213
5	111	255.7889755247477
8	82	101.51847122568381
3	74	71.62401831787993
2	75	90.35485598461214
4	96	162.83427157696252
8	83	101.91663259743227
2	76	92.5418824100742
3	75	72.46378405796926
6	94	174.73980656965375
7	64	115.60709320798621
5	112	260.63000594712804
4	97	164.89693750946373
2	77	95.60334722173695
3	76	73.29392880723478
8	84	102.31324449942927
7	65	116.45170672858346
6	95	177.4683070297342
5	113	265.38274246830747
4	98	166.9341187414963
1	59	53.73081052803875
2	78	98.56977224281285
8	85	103.26664514740466
5	114	270.4292883546455
4	99	169.26606275328786
6	96	180.15548839821673
3	77	74.81310045707235
7	66	117.29023829799311
2	79	101.94115949899725
5	115	275.5739465188972
3	78	76.1117599323521
2	80	105.71660229122008
6	97	182.63625050903778
1	60	56.356011214421486
8	86	103.85085459446154
4	100	171.40595088852658
7	67	118.24550731423165
5	116	280.43715873614184
3	79	77.3886296557834
6	98	184.92430884013058
2	81	108.63240768757728
1	61	59.16079783099617
8	87	104.79026672358455
7	68	118.85285019720818
4	101	176.24131184259832
5	117	285.03683972427143
2	82	111.93748255164576
6	99	186.884991371699
3	80	78.47292526725379
4	102	181.41113527013712
7	69	119.56169955299234
8	88	105.59356040971434
2	83	115.38630767989761
5	118	289.56346454620274
3	81	79.71198153351853
4	103	186.43765714039637
1	62	62.136945531623944
6	100	188.82531609929853
5	119	294.02040745499284
4	104	191.55939026839687
2	84	118.5031645147082
3	82	81.11103500757464
8	89	106.2732327540665
1	63	64.97691897897285
6	101	193.43991315134528
5	120	298.41079068961295
7	70	121.39192724394817
4	105	196.32625906892838
6	102	198.38094666575216
3	83	82.31038816577163
2	85	121.99999999999999
8	90	106.84100336481305
5	121	302.4070105007488
1	64	67.98529252713415
7	71	123.02845199383762
4	106	200.76852342934632
3	84	83.66600265340755
6	103	202.98768435548007
5	122	306.51264247988206
4	107	205.11460211306257
8	91	107.51278993682563
2	86	124.7397290361014
6	104	207.70170918892316
3	85	85.37564055396597
1	65	70.86607086610631
5	123	310.5640030653907
7	72	124.6434916070631
2	87	127.4205634895718
8	92	108.55413396089527
6	105	212.31109250343
5	124	314.5631892005166
4	108	209.3704850259462
1	66	73.91210996852952
3	86	87.05170877128144
7	73	125.93649193144935
8	93	109.7269337947616
6	106	217.02764800826645
4	109	213.74049686477284
5	125	318.5121661726597
2	88	130.04614565607088
1	67	76.8374908491942
6	107	221.64385847570873
3	87	89.10106621135348
5	126	322.10867731248715
8	94	110.88733020503288
2	89	133.02631318652715
6	108	226.16586833560893
7	74	126.94880858046683
5	127	325.9662559222963
4	110	218.02293457340667
1	68	80.20598481410225
3	88	91.10433579144296
8	95	112.03570859328734
2	90	136.15065185301174
6	109	230.5992194262591
7	75	127.83192089615179
4	111	222.41852440837738
5	128	329.77871368540445
1	69	83.43860018001261
2	91	139.20488497175668
8	96	112.90704141017954
6	110	235.1425099806498
3	89	93.49331526906079
7	76	128.49124483792664
5	129	333.6989661356474
4	112	227.12551595978812
2	92	142.83556979968264
1	70	86.82165628459296
8	97	113.65298060323802
3	90	96.28083921528724
6	111	239.40969069776602
4	113	231.54049321878875
5	130	337.72622048043587
2	93	146.37622757811465
1	71	90.07774419910837
7	77	128.87978895078936
3	91	98.76234100101108
8	98	114.51200810395387
2	94	149.833240637717
4	114	235.49946921383912
5	131	341.70601399448617
6	112	243.7888430589062
1	72	93.4826187052973
3	92	101.40512807545777
2	95	153.21227104902536
8	99	115.36463929644992
7	78	129.19365309487927
4	115	239.5746230300696
3	93	103.76415566080607
1	73	96.76776322722355
6	113	248.09070921741505
5	132	345.49095501908585
8	100	116.33572108342304
4	116	243.76423035383996
2	96	156.51836952894703
2	97	159.9593698412194
1	74	100.46392387319938
7	79	129.44110629935147
3	94	106.0707311184381
5	133	349.23487798328506
6	114	251.96229876709728
8	101	119.89578808281799
4	117	247.35601872604585
2	98	163.53287131338462
3	95	108.53570840972105
5	134	352.9390882291164
6	115	255.94921371240818
1	75	104.29285689825551
2	99	167.029937436377
8	102	123.83860464330176
3	96	111.37773565663828
4	118	250.89639295932483
5	135	356.749211631925
2	100	170.45527272572127
7	80	129.5028957205205
1	76	107.98611021793498
6	116	259.8749699374682
3	97	114.1490254010081
5	136	360.5190702306883
4	119	254.0649523251878
2	101	177.0847254847239
6	117	263.74229846575616
8	103	126.74778104566566
5	137	364.1085003127502
7	81	129.59938271457935
2	102	183.73894524569366
4	120	257.0408527841439
6	118	267.72373820787726
3	98	116.64475984801028
1	77	112.34767465328333
5	138	367.8029363667452
8	104	130.02307487519283
2	103	190.16045856065875
3	99	119.0882026063035
4	121	259.6902000461318
1	78	116.81609478149834
8	105	133.90294993016397
5	139	371.3219627223793
7	82	129.69579792730374
6	119	271.15493725912495
4	122	262.31279038582915
3	100	122.11060560000507
1	79	121.1197754291181
2	104	195.64508682816447
5	140	374.8079508228181
7	83	129.83451005029443
1	80	125.27569596693527
3	101	128.1873628716965
4	123	264.77159968546465
6	120	274.54325706525736
5	141	378.12828510969666
2	105	200.53179299053807
8	106	137.22244714331543
4	124	267.20778431774767
5	142	381.68704457971853
3	102	134.58454591816997
8	107	141.13468744429912
7	84	129.8961123359741
1	81	129.29810516786395
2	106	205.74012734515358
6	121	277.5878239404603
4	125	269.7572983257357
5	143	385.34919229187443
7	85	129.89996150884727
3	103	140.40299142112323
8	108	144.94136745594753
1	82	133.9514837543803
4	126	272.01838173182335
5	144	388.9768630651443
2	107	210.81982828946622
6	122	280.7472172613648
3	104	146.55033265059484
1	83	138.44854639901428
5	145	392.57101268432956
7	86	129.93459893346346
4	127	274.39023306233037
6	123	284.3307932672787
2	108	216.21517060557989
8	109	148.2194319244275
3	105	151.9111582471808
7	87	129.9961537892564
4	128	276.7417568781408
5	146	396.1325535726647
1	84	142.80406156688963
6	124	288.027776438315
3	106	157.34675084030175
8	110	151.02979838429235
4	129	279.20422632904393
5	147	399.6623574969252
2	109	221.47911865455853
1	85	147.27185746095554
7	88	130
6	125	291.6779045454077
4	130	281.64516683231045
3	107	162.35147058157497
5	148	403.0310161761748
2	110	226.62082869851133
8	111	153.7888162383728
1	86	151.60804727981957
6	126	294.83045975611134
7	89	130.01538370516005
4	131	284.06513337613256
5	149	406.6325122269493
2	111	231.44329759144034
3	108	167.6961538020476
5	150	410.20238907154123
1	87	155.8236182354909
4	132	286.86756526313667
2	112	236.57345582292197
6	127	298.24486584013476
8	112	157.08278072405005
7	90	130.03076559030174
2	113	241.59470192866402
3	109	172.40069605427934
1	88	159.70597985047402
5	151	414.1436948693051
8	113	160.51168181786642
7	91	130.09227494359533
6	128	301.62062263711346
2	114	246.51369130334325
1	89	163.7131637957071
4	133	289.50647661149134
5	152	418.0478441518388
2	115	251.1433853399289
6	129	304.9590136395381
7	92	130.18832512940628
3	110	176.53894754416095
1	90	167.62458053638798
5	153	422.19071519871216
6	130	308.4088195885455
2	116	255.50342463458296
8	114	163.47782724271812
4	134	292.2567364493075
5	154	426.5747296781656
7	93	130.4338913013025
6	131	311.96954979612997
3	111	180.7954645448829
1	91	171.65954677791743
2	117	260.15956642030295
5	155	430.9141445810291
6	132	315.7942368061837
1	92	176.03408760805397
8	115	166.3911055315157
2	118	264.92074286472933
4	135	294.8474181674311
5	156	435.2102939959027
7	94	130.621590864604
3	112	185.3860836201035
1	93	180.30252355416442
2	119	269.59784865610493
8	116	169.44025495731526
6	133	319.4213518223226
5	157	439.4644467986006
4	136	297.28605752708955
3	113	189.8657420389471
7	95	130.93127968518448
2	120	274.19518595336433
5	158	443.6778110295804
8	117	172.43549518588102
6	134	323.007739845348
1	94	184.4722201308371
4	137	299.833287011299
3	114	194.0335022618517
5	159	447.8515379006754
7	96	131.1754550211281
6	135	326.55474273083223
8	118	175.5648028506853
5	160	451.85285215432697
2	121	278.364868473017
3	115	198.11360377318871
6	136	330.2105388990485
4	138	301.98675467642613
1	95	188.54972818861344
5	161	455.8190430423021
3	116	202.31164079212056
2	122	282.8197305705528
8	119	178.2806775845324
7	97	131.41917668285706
6	137	333.8263021393012
5	162	459.88259371278673
4	139	303.89471861156125
3	117	206.62526467012697
2	123	287.20550134006845
1	96	192.54090474493987
7	98	131.79908952644553
8	120	181.49380154705008
5	163	463.78012031565135
6	138	337.2595439717015
3	118	211.05212626268425
1	97	196.4510117052086
5	164	467.6451646280543
3	119	215.5898884456319
4	140	305.57486807654846
2	124	291.0257720546413
6	139	340.945743484209
5	165	471.6068277707608
7	99	132.17791040866095
8	121	185.22688789697892
3	120	220.03408826815905
1	98	200.28479722634967
6	140	344.88838774304946
2	125	294.7965400068326
8	122	189.08463713374496
4	141	306.7653826623858
3	121	224.58851261807672
5	166	475.2830735467023
7	100	132.48396129343357
6	141	348.49390238568026
1	99	204.24005483743878
2	126	298.06207407182825
5	167	478.8089389307598
7	101	134.82210501249418
3	122	229.05239575258759
1	100	208.12015760132414
8	123	193.2692422502867
2	127	301.4398779192959
6	142	352.0624944523345
5	168	482.0726086389892
4	142	308.13308812913937
3	123	233.43093196918014
6	143	355.7372625969903
7	102	137.30622709840952
8	124	197.78018100911933
1	101	215.01162759255604
2	128	304.63420687769127
5	169	485.5491736168439
3	124	237.7288371233074
6	144	359.3744565213282
4	143	309.40265027953456
1	102	222.18460792773203
5	170	489.00102249381854
2	129	307.65402646479373
6	145	363.11706101476426
7	103	139.56360557108007
8	125	202.19050422806706
3	125	241.7664161954675
4	144	310.66702432025187
1	103	229.1331490640322
5	171	492.42867503832474
2	130	310.64449134018133
6	146	366.8214824679711
3	126	245.38744874178062
5	172	496.1925029663387
1	104	235.87708663623945
7	104	142.151327816521
8	126	206.30559856678636
6	147	370.48886622947265
4	145	311.5926828409165
3	127	249.47945807220282
2	131	313.47089179060947
5	173	500.05099739926527
1	105	242.43349603551076
5	174	504.0039682383463
8	127	210.94549058939373
2	132	316.54383582688826
4	146	312.3683722786287
3	128	253.50542400508908
6	148	374.1203015074163
7	105	144.69277798148744
1	106	248.8172019776768
5	175	507.9261757381677
8	128	215.48549835197727
2	133	319.4510917182785
3	129	257.46844466846807
5	176	511.341373252742
6	149	377.71682514815257
4	147	313.213984362129
1	107	255.04117314661178
5	177	515.207725097363
7	106	147.57032221961168
2	134	322.2002482928901
8	129	220.13405006949742
3	130	261.7231361572759
6	150	381.41709453038425
5	178	519.0452774084357
4	148	314.2101207790735
2	135	324.7983990108326
7	107	150.5888442083278
3	131	265.7348302349543
1	108	261.3331207482129
6	151	385.652693495067
5	179	522.8546643188716
8	130	224.8888614404902
2	136	327.37593069741706
5	180	526.6364970261745
3	132	269.85922255872595
6	152	389.98974345487613
4	149	315.1253718760201
1	109	267.4771018236888
7	108	153.74654467662037
8	131	229.15278745849895
2	137	329.93332659796584
6	153	394.27908897125155
4	150	316.1961416589392
3	133	273.5854528296415
5	181	530.043394449926
7	109	157.0413958165172
2	138	332.7236090210612
1	110	273.48308905670933
6	154	398.6690356674319
8	132	233.92306427541513
5	182	533.5419383703589
3	134	277.2616093151015
4	151	317.2632975936548
2	139	335.62032119643766
7	110	160.47118121332574
1	111	279.56573466717987
8	133	238.40302011509837
6	155	403.01116609840983
5	183	537.017690583839
3	135	280.7311881498028
8	134	242.80032948906802
4	152	318.58593817053503
7	111	163.6306817195358
6	156	407.1633578798565
3	136	284.1584065270637
1	112	285.9318100526767
5	184	540.3591398320193
2	140	338.3637096380166
3	137	287.5447791214439
6	157	411.7074203849138
8	135	246.57858787818537
7	112	167.12570119523815
4	153	319.72800940799664
5	185	543.5706025899486
2	141	340.9604082587889
6	158	416.3496127054763
1	113	292.15920317525513
3	138	290.89173243665755
7	113	170.75128110793202
2	142	343.7877252026314
5	186	546.6561990867751
6	159	420.9406133886348
8	136	249.96399740762666
7	114	174.30146298869676
3	139	294.2006118280517
6	160	425.4820795286214
1	114	298.25660093282096
4	154	320.7039132907486
8	137	253.46794669148994
3	140	297.7750829065453
5	187	549.6198686364968
2	143	346.3437598687177
6	161	429.832525525931
7	115	177.58659859347503
8	138	257.2586247339435
1	115	304.23181950611286
5	188	552.5676429180413
3	141	301.30715225497045
6	162	434.2810150121694
2	144	348.88106856061995
4	155	321.6768564879979
8	139	260.9942528102869
7	116	180.27201668589618
1	116	310.0919218554395
3	142	305.10653876965654
5	189	555.4997749774521
2	145	351.4000569151917
6	163	438.68439680481015
8	140	264.6771618406091
5	190	558.4165112172096
6	164	443.04401587201255
3	143	309.0161808061188
7	117	183.09014173351886
4	156	322.4980620096809
1	117	315.8433155854339
2	146	353.9011161327412
8	141	268.14734755354186
5	191	561.4205197532417
6	165	447.36115164372524
3	144	313.19642398980216
1	118	321.67996518278846
8	142	271.8970393365841
6	166	451.63702239741167
4	157	323.3171817271702
3	145	317.32160342466426
2	147	356.384623686264
5	192	564.5121787880223
7	118	185.69598810959818
8	143	275.5957183992523
3	146	321.55403900433265
5	193	567.5869977369109
1	119	327.41258375328215
8	144	279.0860082483534
3	147	325.8926203521643
6	167	455.8727892734991
4	158	324.28228443749435
5	194	570.6452488192643
1	120	333.0465432938766
7	119	187.7951011075636
2	148	358.850943986497
6	168	459.9358650942543
8	145	282.2286307233906
5	195	573.6871969985039
4	159	325.24452339739713
3	148	330.01515116733634
1	121	338.4080377296024
6	169	463.9633606223665
2	149	361.5383797053917
8	146	285.3366432829825
5	196	576.7131002500291
7	120	189.8710088454792
6	170	467.95619453106946
3	149	334.0868150645874
2	150	364.20598567294303
8	147	288.41116483243155
5	197	579.723209816547
1	122	343.8618908806267
6	171	471.9152466280361
4	160	326.3632945047589
3	150	338.1094497348452
5	198	582.7177704515284
2	151	367.22608839786966
7	121	191.78112524437861
1	123	349.23058285322037
8	148	291.171770609721
6	172	476.10187985346175
5	199	585.5971311405139
3	151	342.39450930177
2	152	370.22155528818143
1	124	354.51798261865366
7	122	193.81434415439958
8	149	293.7720204512336
6	173	480.1218595315153
4	161	327.0382240656282
5	200	588.364682828601
3	152	346.7837943157088
1	125	359.7276747763508
6	174	483.98140460145794
8	150	296.61928460570465
7	123	195.5505049852852
3	153	351.60062571047825
5	201	593.2528971694957
2	153	373.06835834736773
6	175	487.81041399297754
4	162	327.9923779602203
5	202	598.1011620119126
1	126	364.5339490363003
3	154	356.03230190531843
6	176	491.1293108744378
2	154	375.4250923952739
7	124	197.27138667328327
3	155	360.4094893312325
4	163	329.02127590780515
1	127	369.6024891691072
5	203	602.9104411104522
8	151	299.71986921123533
6	177	494.78075952890504
2	155	377.7671240327829
3	156	364.5819523783368
7	125	199.39157454616793
1	128	374.6024559449657
5	204	607.5574046952272
3	157	368.7072009060846
4	164	329.8241955951686
6	178	498.52682976947204
7	126	201.079586233909
2	156	380.3209171213174
8	152	302.7887052054617
3	158	372.78680234149897
1	129	379.5365595038243
5	205	612.0473837865824
6	179	502.2449601539075
3	159	376.8222392587781
7	127	202.88420342648672
2	157	382.85767590581224
4	165	330.6251654063859
1	130	384.40733603821866
3	160	380.8149156742679
6	180	505.9357666739921
5	206	616.2677989316009
8	153	305.16389039334257
3	161	384.6244921998595
7	128	204.5433939290146
2	158	385.15451444842233
6	181	509.364309703772
4	166	331.49509800297204
5	207	620.4595071396682
1	131	389.21716303369766
8	154	307.3987638231488
2	159	387.5474164537805
7	129	205.94659501919435
3	162	388.5369995251415
6	182	512.7699289154933
1	132	394.1243458605418
2	160	390.15125272130035
5	208	624.2843903222313
6	183	516.1530780689001
3	163	392.5519073956969
7	130	207.2269287520327
8	155	309.7385994673573
1	133	398.9711769037959
3	164	396.66862744613394
4	167	332.22432180681784
6	184	519.5141961486712
5	209	628.0859813751617
2	161	392.7378260366577
3	165	400.74305982761547
1	134	403.7598296017077
6	185	522.7418100745339
8	156	312.18424047347423
4	168	332.88736833950315
3	166	404.77648153023887
7	131	208.39145855816653
2	162	395.5401370278369
5	210	631.7562821215156
1	135	408.49234998956837
4	169	333.5490968358332
8	157	314.3692096882263
2	163	398.32273347123936
3	167	408.6318636621474
7	132	209.54951682120395
6	186	525.9496173589254
1	136	413.1706669162273
4	170	334.2738398379389
5	211	635.2991421369936
8	158	316.6575437282365
3	168	412.184424742129
6	187	529.3609354684194
2	164	401.2044366653988
1	137	417.7966012307903
4	171	334.87161719082735
7	133	210.70121024806676
8	159	319.0501527973306
5	212	638.8223540234014
3	169	415.8377087278159
6	188	532.7504106051914
2	165	404.0655887352943
7	134	211.8466426450984
1	138	422.3718740636029
8	160	321.4249523605783
5	213	642.2227028064331
4	172	335.6605428107391
6	189	536.1184570596316
1	139	426.89811430832066
3	170	419.5914679780796
2	166	406.9066231950519
8	161	323.6634054075314
6	190	539.4654761891627
5	214	645.6051424826169
7	135	212.78862751566405
3	171	423.31194171674366
1	140	431.3768653972997
4	173	336.19785841078766
6	191	542.6822274591274
5	215	648.9699530794935
8	162	326.12574262084865
2	167	409.8463126587818
3	172	427.26689551145876
1	141	435.66845192187145
7	136	213.82235617446557
6	192	546.0998077274886
5	216	652.3174074022554
2	168	413.0072638586396
3	173	431.18557489786207
4	174	336.6793726975266
8	163	328.33214889803287
1	142	440.199954566104
5	217	655.6477712918729
6	193	549.4961328344359
7	137	214.66485506481962
3	174	435.203400722007
2	169	416.2679425562338
8	164	330.5238266751733
6	194	552.8715944955031
1	143	444.68528196916975
2	170	419.5032776987564
5	218	658.8618975172263
4	175	336.9703251029681
3	175	439.051249855868
8	165	332.7010670256409
6	195	556.1177932776473
7	138	215.59452683219956
1	144	449.12581756118186
2	171	422.7138512043341
5	219	661.9629899020035
3	176	442.4827680260552
6	196	559.3451528349915
8	166	334.864151560002
1	145	453.5228770415005
4	176	337.0652755772983
7	139	216.43012729285175
2	172	426.40708249277463
3	177	446.39892472988754
6	197	562.6615323620409
5	220	664.8601356676455
8	167	337.013352851189
1	146	457.8777129321758
7	140	217.35224866561657
3	178	450.1510857478851
6	198	565.9584790424118
5	221	667.6526042786023
2	173	429.9395306319249
4	177	337.24471826850015
8	168	339.0383459138509
1	147	462.1915187452059
6	199	569.236330534164
5	222	670.4334418866648
7	141	217.94035881405725
3	179	453.6209871688035
4	178	337.53518335130644
8	169	340.9442769720589
5	223	673.2941407735552
1	148	466.4654328029034
2	174	433.3174356058153
6	200	572.4954148288002
3	180	456.9431036792215
7	142	218.68241813186543
8	170	342.9460598986377
5	224	676.142736409998
6	201	578.0579555719306
2	175	436.7940017903175
4	179	337.7854348547315
1	149	470.7005417460235
7	143	219.2669605754593
3	181	460.1228096932381
6	202	583.567476818234
5	225	679.0714248147981
1	150	474.897883760288
2	176	439.64644886544903
3	182	463.39831678589405
7	144	219.849948828741
4	180	337.9985207068221
1	151	479.46219871852253
3	183	466.65083306472286
1	152	484.1208526804025
5	226	681.805690794672
8	171	344.53011479404813
3	184	469.99893616900863
2	177	442.71096665883476
4	181	338.07099846038267
7	145	220.85062825357784
5	227	684.7101576579684
1	153	488.7351020747333
3	185	473.2060861823312
6	203	588.8904821781382
1	154	493.30619294713904
8	172	346.0130055359191
2	178	445.41441377665353
7	146	221.75436861536693
6	204	594.1658017759017
4	182	338.1079709205331
1	155	497.8353141351063
3	186	476.3916456026489
8	173	347.679450068594
6	205	599.5273138064689
7	147	222.56684389189698
2	179	447.8872626007575
1	156	502.32360087895523
5	228	687.4219955747706
3	187	479.5560446913372
4	183	338.1449393381484
2	180	450.2432675787611
6	206	604.7098477782549
1	157	506.7721381449457
8	174	349.14896534287476
5	229	690.2122861844751
7	148	223.0717373402557
3	188	482.6996996062871
4	184	338.18190371455427
2	181	452.38810771283534
6	207	609.5924868303416
8	175	350.5224671829182
1	158	511.18196368807844
5	230	692.9913419372567
4	185	338.23512531965105
6	208	614.311810076935
3	189	485.71081931536156
8	176	351.8039226614734
7	149	223.79678281869926
2	182	454.42711186723875
4	186	338.3297208345729
5	231	695.5839273588773
1	159	515.5540708790883
6	209	618.8731695589979
8	177	353.4430647218869
2	183	456.4570078331583
1	160	519.8894113174455
3	190	488.8148933901255
2	184	458.76900505592124
6	210	623.4011549556194
3	191	492.01219497081553
5	232	698.3416069517839
1	161	524.0620192305487
4	187	338.3533655810151
7	150	224.3680012836056
8	178	354.88871495160276
2	185	460.9707149049708
6	211	627.4312711365287
8	179	356.51367435205054
2	186	463.16195871422764
1	162	528.3275499157696
5	233	701.0884394996111
3	192	495.41901457251294
2	187	465.54054603224404
6	212	631.5488896356325
8	180	358.2275812943497
5	234	703.9133469398062
4	188	338.40656022009983
3	193	499.0390766262696
2	188	467.80765278049904
7	151	225.17104609607347
6	213	635.6398351267802
1	163	532.5589169284466
4	189	338.47895060106777
5	235	706.9080562562574
3	194	502.51467640259006
2	189	470.16273778341895
8	181	359.7443536735496
6	214	639.9328089729423
7	152	225.8893534454425
2	190	472.5060846169073
1	164	536.7569282272937
3	195	505.85076850786714
6	215	644.3128122271047
5	236	709.709799847797
4	190	338.5025849236606
7	153	226.68700889111412
1	165	540.922360417833
2	191	474.7399288031289
6	216	648.6632408268564
3	196	508.9410574909434
5	237	712.6801526631705
8	182	361.34747819792506
1	166	545.0559604297526
2	192	477.0607927717388
6	217	652.8705844193015
7	154	227.25096259422105
3	197	511.9042879289055
5	238	715.2859568032914
1	167	549.1584470806217
4	191	338.5749547736809
6	218	657.1643630021338
7	155	227.8135202309118
2	193	479.2734084006747
8	183	362.94352177714916
5	239	718.0550118201251
3	198	514.7445968633374
6	219	661.4302684334912
1	168	553.1102964147386
7	156	228.60446189871286
2	194	481.671049576368
8	184	364.5325774193576
4	192	338.61187220769455
3	199	517.4659409081913
6	220	665.6688365846791
5	240	720.8134293976493
1	169	557.0341102661488
7	157	229.3120145129776
6	221	669.6596150284114
1	170	560.9304769755339
8	185	366.20895674464316
3	200	519.9730762260675
2	195	483.76853969641303
5	241	723.143139357624
4	193	338.62516149866957
6	222	673.7358532837629
3	201	524.6637018128849
8	186	368.07336225268995
2	196	485.675817804428
5	242	725.3861040852657
7	158	229.86952821111385
6	223	677.5721363810646
4	194	338.6487856171937
1	171	564.799964589234
2	197	487.756086584268
3	202	529.0519823230982
5	243	727.4682123639493
6	224	681.2818799880121
8	187	369.82969053335876
3	203	533.404161963515
4	195	338.66207345966575
1	172	568.9991212646993
6	225	684.9715322551734
5	244	729.5443783622762
3	204	537.7211173089631
8	188	371.57771730823674
2	198	489.4762507006851
6	226	688.7452359181877
7	159	230.29546239559318
8	189	373.51572925380253
4	196	338.71521961671584
3	205	541.8791378158046
1	173	573.1675147808012
6	227	692.8167145789715
5	245	731.5401561090137
2	199	490.94908086277127
3	206	546.0054944778484
1	174	577.3058115072114
5	246	733.5305037965361
4	197	338.72850485307555
6	228	696.8644057490669
3	207	550.1008998356572
8	190	375.05999520076773
7	160	230.85060103885385
2	200	492.1950832749144
1	175	581.4146540980885
5	247	735.4427238065517
6	229	700.8887215528583
3	208	554.1660400998961
4	198	338.72850485307555
8	191	376.5979288312668
1	176	585.0367509823634
6	230	704.8900623501513
3	209	558.3224874568457
2	201	494.7282082113369
7	161	231.33741591018102
5	248	737.0732663718037
6	231	708.9753169187205
1	177	588.9753814889038
3	210	562.5699956449861
8	192	377.8716713382996
2	202	497.148871063789
3	211	566.6648039185067
1	178	592.8878477418809
7	162	232.0366350385216
5	249	738.5072782308919
4	199	338.7816405887427
3	212	570.7302339985149
7	163	232.73375346090234
2	203	499.55780446310706
6	232	713.3631613701399
5	250	740.0013513501174
8	193	379.0606811580435
1	179	596.7746643415752
3	213	574.6494583657063
2	204	501.8585458074814
6	233	717.7241810054892
5	251	744.9818789742471
8	194	380.3261758017714
1	180	600.6363292375843
3	214	578.5421332971348
7	164	233.35380862544343
4	200	338.901165533552
6	234	721.9501367823128
2	205	504.05456053883677
3	215	582.4087911424413
5	252	750.279281334624
6	235	726.369052204181
2	206	506.43064678196544
8	195	381.43020331379097
3	216	586.2499466950933
1	181	604.2516032250139
7	165	234.20930809854693
4	201	339.02064833871106
5	253	755.3065602786725
6	236	730.5450020361512
3	217	590.1804808700468
2	207	508.700304698159
1	182	607.9547680543345
3	218	594.2003029282295
6	237	734.5917233402513
8	196	382.4565334779887
1	183	611.6355123764477
7	166	234.97872244099057
3	219	598.0785901535012
5	254	759.7446939597537
2	208	510.7758804015709
6	238	738.4104549639044
1	184	615.2942385558308
4	202	339.04424490027844
2	209	512.7543271392254
3	220	601.8197404539001
8	197	383.4083984473996
1	185	618.8238844776433
2	210	514.9038745241677
6	239	742.4143048190816
5	255	763.6366937228722
7	167	235.3954120198609
3	221	605.3197502147107
4	203	339.05014378407213
2	211	516.8665204866725
1	186	622.3335118728539
6	240	746.1930045236287
8	198	384.2225917355718
3	222	608.7996386332696
7	168	235.87284710199282
6	241	749.7552934124574
2	212	518.8217420270664
8	199	385.0350633383925
5	256	767.7121856529305
6	242	753.3007367579033
3	223	612.0506514987136
4	204	339.05014378407213
7	169	236.4846718077095
2	213	520.6841653056101
1	187	625.8234575341513
8	200	385.78232204184775
6	243	756.5460990580812
3	224	614.9845526515278
6	244	759.7775990380343
1	188	629.2940489151314
7	170	237.16871631815204
3	225	617.8082226710808
6	245	763.0878062189174
5	257	771.2703806059193
4	205	339.05604256523725
2	214	522.539950625787
1	189	632.7456044888813
8	201	387.9548942854052
3	226	620.8123710107585
6	246	766.2917199082867
1	190	636.1784340890532
2	215	524.3062082409476
8	202	390.3306290825765
7	171	237.58156494139033
4	206	339.05751724449345
3	227	623.9006331139597
8	203	392.69199126032595
5	258	774.5314712779589
1	191	639.5928392344616
2	216	526.0665357157781
6	247	769.5739080816086
5	259	777.778888888095
6	248	772.9346673555276
7	172	238.1890005856695
3	228	626.7790679338292
8	204	394.931639654257
4	207	339.0707890691853
1	192	643.1974813383522
7	173	238.86816447572093
2	217	527.4372000532386
3	229	629.8380744286579
8	205	397.05415247797106
1	193	646.7820343825267
6	249	776.1887657007154
8	206	399.16537926027587
5	260	780.4902305602548
3	230	632.7851136049264
6	250	779.5210067727489
2	218	528.7333921741656
4	208	339.2182188503441
1	194	650.3468305450562
6	251	787.3842772115786
7	174	239.54540279454346
5	261	783.2758134910075
8	207	401.1645547652483
3	231	635.3471492027013
1	195	653.8921929492659
2	219	529.8905547374854
6	252	795.7380222158547
3	232	638.2687521726249
1	196	657.4184360055626
5	262	786.136120528754
8	208	402.9602958108899
7	175	240.01458289029037
6	253	804.2934787750054
1	197	660.9258657368465
3	233	641.1770426333118
4	209	339.39652325856247
2	220	530.6298144657912
5	263	788.818737099975
6	254	812.6155302478535
7	176	240.42254469995126
1	198	664.4147800884625
3	234	644.1676800337003
8	209	404.74806979156784
6	255	820.572970551675
1	199	667.8854692235788
3	235	647.3391692150258
2	221	531.3680457084337
7	177	240.95435252346047
1	200	671.3382158048206
5	264	791.7442768975343
8	210	406.43572677607943
3	236	650.4951959853353
6	256	828.3169683158737
1	201	676.951992389416
7	178	241.42079446476862
2	222	532.0535687315705
3	237	653.6359843215487
5	265	794.5740997540754
4	210	339.51583173690136
1	202	682.5195967882534
6	257	835.5890138100191
7	179	241.82638400306953
8	211	407.7732212884999
3	238	656.7617528449719
1	203	688.0421498716485
7	180	242.123935206745
3	239	660.0696932900343
6	258	843.0616822036216
2	223	532.5082158990601
8	212	409.0268939813125
1	204	693.5207278805731
5	266	796.9893349349159
3	240	663.461377926402
1	205	698.9563648755192
7	181	242.29114717628468
6	259	849.9511750683096
2	224	532.883664602322
4	211	339.80435547532335
3	241	666.6378327097855
8	213	410.05365502577814
1	206	704.3500550152601
6	260	856.7852706483698
3	242	669.8970070092864
5	267	799.2446433977518
2	225	533.1875842515466
1	207	709.702754679732
3	243	673.0430892595213
6	261	863.0741567211941
7	182	242.54071823098084
1	208	714.8943977959261
8	214	410.69818601985554
3	244	676.673481082272
6	262	869.6815509138964
2	226	533.427595836586
4	212	340.18083426319
5	268	801.8029683157823
3	245	680.2844993089288
1	209	720.0486094702218
8	215	411.4583818565371
6	263	876.1175720187332
3	246	684.0840591623225
7	183	242.83739415501898
1	210	725.2854610427538
2	227	533.6112817398074
5	269	804.1964934019543
3	247	687.7586786075476
4	213	340.76824969471545
6	264	882.5066571986866
1	211	730.2492725090522
8	216	411.9939319941495
7	184	243.04320603547026
6	265	888.969628277592
3	248	691.2112556953915
1	212	735.2958588214677
2	228	533.7461943658242
5	270	806.7391152039174
4	214	341.29752416330234
6	266	895.506002213274
3	249	694.6466727768873
1	213	740.3080439924989
7	185	243.2488437793694
2	229	533.8810728991994
8	217	412.34451615123953
3	250	698.1647370069617
1	214	745.4025757937785
4	215	341.94297770242326
6	267	901.7577279957185
2	230	534.0159173657656
5	271	809.1180383602874
3	251	706.468682957709
1	215	750.4625240476701
7	186	243.30022605825926
6	268	908.442073001906
8	218	412.58211303933166
2	231	534.1291978538528
4	216	342.5273711690789
3	252	715.2915489504961
5	272	811.645242701514
1	216	755.4885836331346
2	232	534.3397795410709
3	253	724.1622746318673
6	269	915.1983391593324
8	219	412.7868699462228
1	217	760.4814264661562
3	254	732.9256442504928
2	233	534.5231519775363
1	218	765.5560070954964
6	270	922.1480358380645
8	220	412.9915253367796
4	217	343.43849522148787
7	187	243.30022605825926
3	255	741.1342658385187
5	273	814.0866047294966
1	219	770.5971710303638
2	234	534.6578345072672
6	271	928.9246471054583
3	256	749.4004270081517
1	220	775.6055698613824
8	221	413.08957866303024
7	188	243.30844621590936
5	274	816.2217835858091
4	218	344.3472084974698
2	235	534.8158561598565
6	272	935.4148812158166
1	221	780.4697303547395
3	257	757.2859433529716
8	222	413.1488835758846
7	189	243.3413240697109
1	222	785.3037628841465
3	258	765.5233503950093
6	273	941.5147370062778
8	223	413.1924491081606
5	275	818.0727351525654
3	259	773.6730575637232
2	236	535.118678425637
1	223	790.1082204356563
6	274	947.3515714875869
3	260	781.4537734248905
4	219	345.3273809010805
1	224	794.8836392831341
2	237	535.3578242633615
6	275	953.2633424190822
5	276	820.1975371823543
8	224	413.2698876037303
3	261	789.1577789010257
7	190	243.37419748198465
1	225	799.6305396869229
3	262	797.0658692981403
8	225	413.3678749007957
6	276	959.4748563667525
3	263	804.7577275180402
7	191	243.3824151412753
1	226	804.4582027675519
2	238	535.5679228631979
5	277	822.3168489092263
6	277	966.5821227397082
8	226	413.4271398928714
4	220	346.80686267719665
1	227	809.4769916433695
3	264	812.1059044238012
3	265	819.3881863927502
1	228	814.4648549814777
8	227	413.5480625030178
7	192	243.4152830041698
2	239	535.870320133519
6	278	972.7085894552388
3	266	826.6063150012831
1	229	819.4223575177818
8	228	413.69433160245245
5	278	824.4307126739029
3	267	833.7619564360084
7	193	243.4481464295838
6	279	978.5760062458104
2	240	536.0279843441014
1	230	824.350047006731
4	221	348.9928366027015
8	229	413.81517613543355
3	268	841.931113571651
1	231	829.1405188506949
7	194	243.46663015698903
6	280	983.9817071470386
5	279	826.197312994904
3	269	849.6140300159834
8	230	413.8924981199827
4	222	351.0555511596418
1	232	834.1192960242555
2	241	536.0876793958244
7	195	243.48511248123586
3	270	857.3616506469136
8	231	413.91182635918955
6	281	989.2542645851978
1	233	839.1775735802283
5	280	828.0259657764359
4	223	352.6031763895497
7	196	243.50359340264382
3	271	865.17339302593
8	232	413.9420249261965
1	234	844.2055436918189
6	282	994.1956547883321
2	242	536.1109959700511
1	235	849.5339899026993
5	281	829.474532460159
3	272	872.7829054237945
8	233	413.9855069926964
4	224	354.23862014184715
1	236	854.8292227105948
6	283	999.2121896774481
3	273	880.1965689549127
8	234	413.9963767957395
7	197	243.5056467517747
1	237	860.0918555596255
3	274	887.5483085443858
4	225	355.7723991542906
5	282	830.8050312799023
2	243	536.1119286119273
1	238	865.3224832396301
3	275	894.839650440234
6	284	1003.8132296398571
7	198	243.5056467517747
8	235	413.9963767957395
1	239	870.7422121385869
3	276	902.3269917275002
6	285	1008.2985668937553
4	226	357.0350122887108
1	240	876.1284152451624
8	236	413.9975845340162
7	199	243.5138599751564
3	277	910.807334182153
1	241	881.1566262589187
5	283	831.8659747819955
2	244	536.2051846075345
[truncated: 53,201 more rows]
