# Supplementary material for: Evolutionary model discovery of causal factors behind the socio-agricultural behavior of the Ancestral Pueblo
Source: PLoS One. 2020 Dec 18;15(12):e0239922. doi: 10.1371/journal.pone.0239922 (PMC7748155; doi:10.1371/journal.pone.0239922)
Supplement: S1 File — This archive contains the Evolutionary Model Discovery Python source code. This Python package is also being actively maintained at: https://github.com/chathika/evolutionarymodeldiscovery and documentation is available at https://evolutionarymodeldiscovery.readthedocs.io/en/latest/. (ZIP) [file pone.0239922.s001.zip › EvolutionaryModelDiscovery_SourceCode/ArtificialAnasazi/README.txt]

Folder Contents:

    Model files:
        Artificial Anasazi Ver 6.nlogo  : The Artificial Anasazi model with adjustments made for Evolutionary Model Discovery
        data                            : Archaeological data files required by Artificial Anasazi model.
    Evolutionary Model Discovery files:
        factors.nls                     : NetLogo script file loaded by the Artificial Anasazi model. Contains functions implementing causal factors described in the manuscript, annotated to be used by Evolutionary Model Discovery.
        RunEMD.py                       : Python script that executes Evolutionary Model Discovery using on the Artificial Anasazi model using the annotated factors.
    Results:
        FactorScores.csv                : Factor Presence to Fitness scores by genetic program.
        3Mig5Qual                       : RMSE from 100 runs of model using 3*F_Mig + 5*F_Qual
        5Soc6Qual                       : RMSE from 100 runs of model using 5*F_Soc + 6*F_Qual
        Qual                            : RMSE from 100 runs of model using F_Qual
        MinusDist                       : RMSE from 100 runs of original model using - F_Dist


To replicate the results of Evolutionary Model Discovery:
 
    Requirements:
        You will need Python 3.7, NetLogo, and Java 8 installed. Also configure the paths of Python and Java such that the "java" command works through the terminal.

    1 Install NL4Py (NetLogo to Python connector https://github.com/chathika/NL4Py): pip3 install nl4py
    2 Install Evolutionary Model Discovery (https://github.com/chathika/evolutionarymodeldiscovery): pip3 install evolutionarymodeldiscovery
	3.1 Install scikit-learn: pip3 install scikit-learn
	3.2 Install treeinterpreter: pip3 install treeinterpreter
	3.3 Install eli5: pip3 install eli5
    4.1 In order to replicate the graphs from the manuscript with FactorScores.csv: python3 FactorImportances.py
	4.2 Or, in order to replicate all results including the genetic program and graphs from the manuscript with: python3 -m scoop RunEMD.py
        (The genetic program requires massive computation capability and was run on a cloud environment with 96 CPUs.)

Results:
    The causal factor presence to fitness data produced by the genetic program component of Evolutionary Model Discovery is available in FactorScores.csv
