# Supplementary material for: Evolutionary model discovery of causal factors behind the socio-agricultural behavior of the Ancestral Pueblo
Source: PLoS One. 2020 Dec 18;15(12):e0239922. doi: 10.1371/journal.pone.0239922 (PMC7748155; doi:10.1371/journal.pone.0239922)
Supplement: S1 File — This archive contains the Evolutionary Model Discovery Python source code. This Python package is also being actively maintained at: https://github.com/chathika/evolutionarymodeldiscovery and documentation is available at https://evolutionarymodeldiscovery.readthedocs.io/en/latest/. (ZIP) [file pone.0239922.s001.zip › EvolutionaryModelDiscovery_SourceCode/EvolutionaryModelDiscovery/MANIFEST.in]

include *.txt
recursive-include docs *.txt
